# Supplementary material for: Similar Squamous Cell Carcinoma Epithelium microRNA Expression in Never Smokers and Ever Smokers
Source: PLoS One. 2015 Nov 6;10(11):e0141695. doi: 10.1371/journal.pone.0141695 (PMC4636300; doi:10.1371/journal.pone.0141695)
Supplement: S5 Table — (XLSX) [file pone.0141695.s005.xlsx]

## Sheet: Sheet1
Gene_name	BA.4074.01A	BA.5149.01A	BA.5151.01A	BA.5556.01A	BA.6872.01A	BA.6873.01A	BA.7269.01A	BA.A6D8.01A	BA.A6DD.01A	BA.A6DE.01A	BA.A6DG.01A	BA.A6DJ.01A	BB.8601.01A	BB.A6UO.01A	CN.4726.01A	CN.4728.01A	CN.4729.01A	CN.4730.01A	CN.4731.01A	CN.4736.01A	CN.4740.01A	CN.4741.01A	CN.4742.01A	CN.5358.01A	CN.5359.01A	CN.5364.01A	CN.5367.01A	CN.5369.01A	CN.5370.01A	CN.5373.01A	CN.6011.01A	CN.6016.01A	CN.6017.01A	CN.6019.01A	CN.6020.01A	CN.6024.01A	CN.6994.01A	CN.6995.01A	CN.6998.01A	CN.A63V.01A	CN.A642.01A	CQ.5323.01A	CQ.5324.01A	CQ.5325.01A	CQ.5326.01A	CQ.5330.01A	CQ.5331.01A	CQ.5332.01A	CQ.5333.01A
hsa-mir-196b	1780.37	49.9636	687.904	154.708	55.7186	55.8002	54.0418	301.131	62.4866	87.2337	23.897	344.097	401.702	50.1864	112.726	62.5734	621.204	147.327	845.388	247.951	250.644	474.266	78.6829	82.4731	179.669	184.572	288.476	233.754	55.6958	204.268	139.608	82.8135	22.9328	238.162	84.3791	212.196	71.8072	127.026	62.0722	18.334	241.358	66.3874	35.5937	85.7921	505.298	47.6214	187.565	230.794	104.637
hsa-mir-503	17.1108	14.2449	9.3976	10.7757	25.5182	39.9864	2.9325	13.2675	11.098	15.2313	15.149	18.7037	2.79932	10.4867	8.51525	6.16253	0.901602	1.29234	5.9764	8.61862	5.31025	6.4968	14.8275	10.3663	11.0566	9.57988	10.775	10.7556	11.564	13.2355	3.05155	4.21927	6.82733	12.7396	2.32624	5.63525	2.85671	5.48312	8.06588	12.0044	10.6039	4.31087	3.84219	26.282	33.2245	9.39686	16.8939	1.49074	11.3301
hsa-mir-196a-1	12.8331	77.3904	196.41	70.8116	71.4041	139.839	41.2645	85.4343	30.3989	50.0209	9.81484	71.2279	1.92453	85.3918	34.872	60.2032	39.6705	103.387	61.9372	39.7782	14.3377	121.667	65.6954	23.3242	8.29242	59.3952	13.2238	162.051	36.2259	124.855	179.279	22.2546	11.2038	20.9084	16.4952	53.8264	23.5029	37.1025	70.1381	86.6502	247.214	158.424	14.088	15.9569	186.506	2.07049	92.6997	319.56	0.999719
hsa-mir-1293	83.8427	16.5837	44.1687	31.9422	7.72569	9.71421	2.72304	1.20613	18.3358	26.4817	7.04108	27.6713	4.89881	16.7787	4.46037	1.42212	11.7208	87.8794	7.06301	19.8891	4.2482	2.36247	7.6843	4.26848	4.14621	25.5463	9.79544	15.0578	3.42199	36.177	65.9898	9.43131	23.8081	0.486242	8.67053	1.55455	2.72686	7.67637	314.569	1.52784	21.8409	7.32847	12.3804	12.7656	22.4215	12.2637	157.459	2.98148	9.99719
hsa-mir-196a-2	NA	3.18917	5.63856	1.15454	1.17056	4.29232	0.837857	7.03577	0.723783	6.75023	1.06683	12.5546	NA	5.24336	2.83842	6.63657	2.70481	6.46172	2.71654	5.30377	NA	10.0405	6.38554	1.06712	NA	4.47061	0.489772	5.01927	0.707998	4.41183	3.433	0.827308	0.17506	1.45873	0.211476	1.94319	0.649251	1.09662	3.15621	17.8975	28.0134	6.03521	1.01391	0.750915	5.91111	0.159269	5.84788	7.72474	0.33324
hsa-mir-937	17.1108	19.3476	14.0964	2.30907	6.08691	7.22918	1.25679	3.81942	2.89513	13.1543	1.2802	2.30594	2.27445	4.79393	0.810976	1.42212	1.8032	NA	7.60632	4.6408	2.1241	0.590618	7.46784	1.37201	1.84276	1.27732	0.979544	1.43408	9.79397	3.08828	0.381444	1.24096	4.02637	0.194497	3.38362	1.94319	0.908952	33.2643	19.6387	0.218262	3.79842	0.64663	1.86773	1.87729	16.918	3.98172	7.1474	3.38804	1.6662
hsa-mir-210	2785.63	2000.67	921.904	2130.12	461.434	731.729	29.7439	417.121	766.004	1178.87	1702.45	1368.96	4815.53	716.992	1928.91	522.867	604.073	4132.91	4794.16	780.98	313.305	1908.88	1027.32	167.843	728.351	852.609	1032.44	985.927	454.299	2994.31	976.497	249.185	45.6906	268.211	143.381	1164.36	593.546	1909.41	1106.08	1027.14	1665.92	681.333	512.186	983.323	2284.75	598.054	1362.34	275.38	2513.63
hsa-mir-31	157.419	784.535	546.94	604.207	189.162	214.616	91.117	3.01533	119.183	391.513	344.16	1162.96	64.0344	424.862	163.006	85.8013	491.373	931.78	208.631	222.758	98.2395	237.428	175.115	62.6551	80.6208	339.128	3.42841	149.144	121.304	184.856	957.424	73.5477	43.94	15.1708	96.2218	68.5946	88.9474	437.005	197.614	193.162	456.76	104.323	323.171	92.3626	308.397	459.331	329.864	7.72474	419.882
hsa-mir-105-2	1.71108	NA	NA	NA	NA	NA	20.5275	22.1124	0.241261	379.917	0.640098	0.256216	NA	0.14981	0.405488	NA	0.901602	NA	0.543309	5.30377	23.8961	1.18124	237.78	NA	NA	NA	14.2034	23.6623	30.2079	55.5891	125.877	NA	0.17506	0.388994	10.1509	1.36023	31.9432	NA	NA	39.069	0.474803	0.215543	2.82828	NA	0.203831	0.159269	0.433176	189.459	0.666479
hsa-mir-1269	2.56661	NA	0.93976	8.4666	0.936447	0.451824	41.055	182.729	0.482522	991.245	0.426732	17.4227	0.524872	356.548	0.810976	345.102	3.60641	6.46172	448.773	59.6674	33.4545	88.5927	88.7482	33.538	0.46069	NA	19.1011	26.5304	27.8479	592.509	376.867	284.759	2.6259	0.388994	1.05738	0.194319	2.597	0.365542	0.175345	207.349	NA	NA	13.1275	NA	6.11494	80.4307	0.216588	547.644	5.99831
hsa-mir-767	NA	NA	NA	NA	NA	0.225912	15.5004	35.5809	NA	682.465	0.426732	1.28108	0.349915	0.449431	0.405488	NA	NA	NA	1.08662	1.98891	19.1169	NA	237.997	0.152446	0.46069	NA	7.83635	29.3986	44.6039	37.5006	64.0826	0.082731	NA	0.388994	7.61315	1.36023	48.1744	NA	0.175345	121.354	0.474803	NA	3.57538	0.187729	0.203831	0.159269	0.433176	167.776	0.33324
hsa-mir-455	1308.97	1066.67	1294.99	699.649	719.191	661.018	93.6305	130.061	698.21	283.856	618.548	732.776	377.733	378.72	1246.88	506.749	984.549	2100.06	735.097	947.385	566.603	634.324	956.858	334.466	1275.65	604.81	912.445	768.665	416.539	1281.64	437.516	261.098	115.189	268.989	262.019	496.485	177.765	511.21	774.85	468.391	259.559	131.266	191.736	816.057	511.821	565.563	407.835	268.604	522.853
hsa-mir-615	10.2665	3.827	1.87952	1.53938	2.80934	5.19597	0.209464	2.61329	1.20631	0.692331	0.640098	3.3308	0.524872	1.64791	NA	NA	9.01602	3.87703	NA	3.97783	0.531025	1.77185	4.32918	0.762228	0.46069	1.27732	1.46932	1.43408	0.943997	0.882366	3.81444	1.48915	0.17506	0.194497	2.53772	5.82957	0.649251	14.4389	4.90967	6.32961	3.32362	1.5088	0.960549	0.563186	6.11494	3.18538	3.46541	1.08417	11.6634
hsa-mir-105-1	NA	NA	NA	NA	NA	0.225912	17.1761	19.9012	NA	379.744	1.06683	0.768647	NA	0.29962	NA	NA	NA	NA	1.08662	6.62971	25.4892	NA	236.698	NA	NA	NA	10.775	27.2474	33.3939	55.5891	125.495	0.082731	NA	0.486242	10.7853	2.13751	32.2029	NA	0.175345	46.9264	0.791338	NA	4.00228	0.750915	0.407663	NA	0.433176	177.127	NA
hsa-mir-548f-1	0.855538	1.27567	NA	0.769691	NA	NA	NA	1.20613	NA	NA	NA	NA	0.174957	1.64791	0.405488	NA	NA	NA	18.4725	NA	0.531025	NA	0.865837	NA	2.30345	NA	NA	0.717038	NA	NA	NA	NA	0.35012	NA	0.845906	0.194319	0.12985	1.09662	0.701381	8.07571	0.158268	NA	1.22737	0.187729	2.64981	0.318538	NA	3.93013	NA
hsa-mir-1910	8.55538	11.481	1.87952	0.384845	2.34112	3.38868	1.25679	1.40715	0.965044	3.63474	1.06683	NA	1.04974	2.24715	2.43293	0.948081	8.11442	40.0627	5.9764	1.98891	1.06205	0.590618	1.51521	0.152446	0.92138	NA	0.489772	NA	1.18	NA	3.433	0.165462	1.22542	0.291745	1.26886	1.36023	0.519401	2.01048	5.61104	0.218262	1.26614	1.29326	0.853821	0.750915	5.91111	4.14099	1.94929	1.08417	1.33296
hsa-mir-3648	23.0995	90.3597	21.6145	5.77268	10.0668	5.87371	0.837857	6.03066	3.86018	6.75023	67.6371	11.7859	4.37394	22.0221	32.8445	2.3702	5.40961	51.6937	44.008	5.30377	1.06205	3.54371	3.78803	3.3538	11.9779	5.10927	1.95909	12.1896	8.96797	11.4708	3.05155	0.744577	1.05036	32.2865	4.22953	3.10911	0.259701	15.5355	4.38363	2.83741	4.11496	3.23315	4.90947	10.3251	17.7333	5.73368	6.71423	7.4537	6.33155
hsa-mir-4326	24.8106	NA	5.63856	8.4666	1.63878	6.77736	2.30411	23.3186	6.51405	NA	10.4549	6.40539	2.62436	13.9323	0.810976	1.89616	6.31121	14.2158	11.9528	5.96674	1.59307	1.18124	12.6629	3.65869	NA	NA	8.8159	5.01927	4.71999	3.52947	9.91754	4.302	4.20143	4.86242	5.07543	5.0523	NA	NA	2.80552	0.436525	17.726	1.72435	8.37812	8.4478	NA	8.60051	12.5621	1.35522	6.33155
hsa-mir-224	95.8203	215.375	215.205	143.547	176.052	32.5313	97.1914	246.252	139.208	251.143	11.095	335.642	188.254	150.26	86.369	89.5937	137.043	139.573	109.748	104.749	92.9293	168.917	181.176	59.9111	255.222	124.538	218.438	103.253	141.718	143.385	199.114	30.1967	24.1582	100.944	136.825	139.327	85.0519	278.543	175.871	134.45	241.042	121.351	593.619	79.4093	140.847	124.07	97.0314	116.82	22.3271
hsa-mir-1827	NA	NA	NA	NA	NA	NA	NA	NA	NA	NA	NA	NA	NA	NA	NA	NA	NA	NA	NA	NA	NA	NA	NA	NA	NA	NA	NA	NA	NA	NA	NA	NA	NA	NA	NA	NA	NA	NA	NA	NA	NA	NA	NA	NA	NA	NA	NA	NA	NA
hsa-mir-301a	67.5875	38.4826	15.0362	8.08175	8.89625	9.94012	2.09464	38.3952	9.16792	72.0024	24.7505	13.5794	12.0721	16.0297	15.0031	10.4289	49.5881	100.803	22.2757	20.5521	28.6753	8.26865	8.98305	5.48804	13.8207	14.6891	20.5704	34.4178	4.12999	8.38248	4.19588	2.23373	2.80096	7.29364	10.9968	3.88638	3.37611	17.7288	17.1838	13.0957	17.5677	3.01761	5.28302	14.4551	49.7349	13.2193	18.8432	4.60774	24.6597
hsa-mir-1305	5.98877	2.55133	0.93976	1.15454	2.80934	5.19597	NA	NA	1.68883	0.173083	0.853464	1.02486	NA	0.599241	0.405488	0.474041	NA	3.87703	NA	NA	1.06205	NA	0.10823	0.304891	NA	0.638659	0.489772	0.717038	0.589998	0.441183	2.67011	0.248192	NA	0.097248	0.634429	0.388638	0.12985	1.2794	1.40276	1.52784	NA	0.215543	0.053364	0.375458	4.68812	2.07049	1.08294	0.677609	0.33324
hsa-mir-877	3.42215	6.80356	3.75904	NA	5.85279	1.8073	4.18929	8.2419	1.44757	10.2119	2.34703	2.56216	1.04974	2.24715	0.810976	NA	11.7208	12.9234	3.80316	1.98891	2.65512	0.590618	2.16459	0.762228	NA	NA	1.46932	2.15111	2.59599	0.882366	NA	0.827308	1.05036	1.65322	5.07543	0.582957	0.649251	5.11758	9.29329	1.30957	4.74803	2.15543	2.13455	4.13003	7.1341	4.30026	13.8616	0.135522	1.6662
hsa-mir-1911	NA	NA	NA	NA	NA	NA	0.837857	NA	NA	NA	NA	2.30594	0.524872	NA	NA	NA	NA	NA	NA	NA	0.531025	NA	NA	0.152446	NA	NA	1.95909	9.3215	2.35999	NA	5.72166	NA	NA	0.194497	0.211476	NA	31.6835	NA	NA	0.436525	NA	NA	NA	NA	1.42682	NA	NA	0.406565	NA
hsa-mir-450a-2	3.42215	8.29183	1.87952	4.61815	3.27757	3.8405	1.04732	2.61329	9.65044	8.13489	9.17474	6.6616	4.72385	5.8426	8.10976	3.79232	5.40961	NA	2.71654	7.29268	2.65512	3.54371	6.602	2.89647	5.06759	8.94122	7.83635	2.86815	3.06799	3.97065	1.90722	4.79838	5.07673	4.08444	8.0361	4.46934	1.16865	4.3865	1.05207	25.3184	7.12204	2.58652	1.97446	3.56685	6.5226	7.48563	6.93082	0.948653	8.33099
hsa-mir-3940	11.122	1.70089	5.63856	1.92423	2.34112	5.6478	0.628393	1.00511	1.68883	0.692331	NA	2.56216	1.2247	0.599241	1.62195	NA	1.8032	1.29234	1.08662	0.662971	NA	0.590618	1.0823	1.82935	0.92138	0.638659	3.42841	1.43408	0.235999	1.32355	7.24744	0.082731	1.05036	0.291745	1.48033	0.388638	0.12985	1.64494	1.75345	0.873049	1.74094	2.15543	1.174	0.750915	1.22299	1.59269	4.98152	1.35522	4.33211
hsa-mir-3662	7.69984	4.46483	0.93976	0.769691	0.468224	1.8073	1.04732	4.62351	4.3427	4.15398	0.640098	4.09945	0.174957	0.14981	NA	0.474041	0.901602	3.87703	0.543309	0.662971	NA	1.18124	0.324689	0.914673	0.92138	NA	0.489772	NA	0.471999	0.882366	1.14433	0.165462	NA	0.097248	2.11476	0.971596	NA	0.548312	0.876726	0.218262	1.26614	2.37098	6.13684	1.87729	4.28046	3.18538	2.16588	3.38804	0.666479
hsa-mir-944	355.048	726.492	198.289	195.501	355.382	182.763	890.223	1116.28	209.656	500.728	158.104	132.207	303.551	136.927	98.9391	26.0722	155.977	657.803	242.859	119.335	48.8543	169.507	236.049	49.2399	154.792	176.908	101.873	146.276	268.685	106.766	611.073	16.7943	61.2709	200.332	351.262	154.484	75.443	568.783	376.992	42.9977	117.118	344.654	343.343	192.985	458.417	184.592	596.267	1021.83	55.651
hsa-mir-941-4	NA	NA	NA	NA	NA	NA	NA	NA	NA	NA	NA	NA	NA	NA	NA	NA	NA	NA	NA	NA	NA	NA	NA	NA	NA	NA	NA	NA	NA	NA	NA	NA	NA	NA	NA	NA	NA	NA	NA	NA	NA	NA	NA	NA	NA	NA	NA	NA	NA
hsa-mir-941-3	NA	NA	NA	NA	NA	NA	NA	NA	NA	NA	NA	NA	NA	NA	NA	NA	NA	NA	NA	NA	NA	NA	NA	NA	NA	NA	NA	NA	NA	NA	NA	NA	NA	NA	NA	NA	NA	NA	NA	NA	NA	NA	NA	NA	0.203831	NA	NA	NA	NA
hsa-mir-941-1	NA	NA	NA	NA	NA	NA	NA	NA	NA	NA	NA	NA	NA	NA	NA	NA	NA	NA	NA	NA	NA	NA	NA	NA	NA	NA	NA	NA	NA	NA	NA	NA	NA	NA	NA	NA	NA	NA	NA	NA	NA	NA	NA	NA	NA	NA	NA	NA	NA
hsa-mir-924	NA	NA	NA	NA	NA	NA	NA	NA	NA	NA	NA	NA	NA	NA	NA	NA	NA	NA	NA	NA	NA	NA	NA	NA	NA	NA	NA	NA	NA	NA	NA	NA	NA	NA	NA	NA	NA	NA	NA	NA	NA	NA	NA	NA	NA	NA	NA	NA	NA
hsa-mir-922	NA	NA	NA	NA	NA	NA	NA	NA	NA	NA	NA	NA	NA	NA	NA	NA	NA	NA	NA	NA	NA	NA	NA	NA	NA	NA	NA	NA	NA	NA	NA	NA	NA	NA	NA	NA	NA	NA	NA	NA	NA	NA	NA	NA	NA	NA	NA	NA	NA
hsa-mir-921	NA	NA	NA	NA	NA	NA	NA	NA	NA	NA	NA	NA	NA	NA	NA	NA	NA	NA	NA	NA	NA	NA	NA	NA	NA	NA	NA	NA	NA	NA	NA	NA	NA	NA	NA	NA	NA	NA	NA	NA	NA	NA	NA	NA	NA	NA	NA	NA	NA
hsa-mir-920	NA	NA	NA	NA	NA	NA	NA	NA	NA	NA	NA	NA	NA	NA	NA	NA	NA	NA	NA	NA	NA	NA	NA	NA	NA	NA	NA	NA	NA	NA	NA	NA	NA	NA	NA	NA	NA	NA	NA	NA	NA	NA	NA	NA	NA	NA	NA	NA	NA
hsa-mir-875	NA	NA	NA	NA	NA	NA	NA	NA	NA	0.173083	NA	NA	NA	NA	NA	NA	NA	NA	NA	NA	NA	NA	NA	NA	NA	NA	NA	NA	NA	NA	NA	NA	NA	NA	NA	NA	NA	NA	NA	NA	NA	NA	NA	NA	NA	NA	0.216588	NA	NA
hsa-mir-802	NA	NA	NA	NA	NA	NA	NA	NA	NA	NA	NA	NA	NA	NA	NA	NA	NA	NA	NA	NA	NA	NA	NA	NA	NA	NA	NA	NA	NA	NA	NA	NA	NA	NA	NA	NA	NA	NA	NA	NA	NA	NA	NA	NA	NA	NA	NA	NA	NA
hsa-mir-764	NA	NA	NA	NA	NA	NA	NA	NA	NA	NA	NA	NA	NA	NA	NA	NA	NA	NA	NA	NA	NA	NA	NA	NA	NA	NA	NA	NA	NA	NA	NA	NA	NA	NA	NA	NA	NA	NA	NA	NA	NA	NA	NA	NA	NA	NA	NA	NA	NA
hsa-mir-762	NA	NA	NA	NA	NA	NA	NA	NA	NA	NA	NA	NA	NA	NA	NA	NA	NA	NA	NA	NA	NA	NA	NA	NA	NA	NA	NA	NA	NA	NA	NA	NA	NA	NA	NA	NA	NA	NA	NA	NA	NA	NA	NA	NA	NA	NA	NA	NA	NA
hsa-mir-761	NA	NA	NA	NA	NA	NA	NA	NA	NA	NA	NA	NA	NA	NA	NA	NA	NA	NA	NA	NA	NA	NA	NA	NA	NA	NA	NA	NA	NA	NA	NA	NA	NA	NA	NA	NA	NA	NA	NA	NA	NA	NA	NA	NA	NA	NA	NA	NA	NA
hsa-mir-759	NA	NA	NA	NA	NA	NA	NA	NA	NA	NA	NA	NA	NA	NA	NA	NA	NA	NA	NA	NA	NA	NA	NA	NA	NA	NA	NA	NA	NA	NA	NA	NA	NA	NA	NA	NA	NA	NA	NA	NA	NA	NA	NA	NA	NA	NA	NA	NA	NA
hsa-mir-718	NA	NA	NA	NA	NA	0.225912	NA	NA	NA	NA	NA	NA	NA	NA	NA	NA	NA	NA	NA	NA	NA	NA	NA	NA	NA	NA	NA	NA	NA	NA	NA	NA	NA	NA	NA	NA	NA	NA	NA	NA	NA	NA	NA	NA	NA	NA	NA	NA	NA
hsa-mir-711	NA	0.212611	NA	NA	NA	0.225912	NA	NA	NA	NA	NA	NA	0.174957	NA	NA	NA	NA	NA	NA	NA	NA	NA	NA	0.152446	NA	NA	NA	NA	NA	NA	NA	NA	NA	NA	NA	NA	NA	NA	NA	NA	NA	NA	NA	NA	NA	NA	NA	NA	NA
hsa-mir-670	NA	NA	NA	NA	NA	NA	NA	NA	NA	NA	NA	NA	NA	NA	NA	NA	NA	NA	NA	NA	NA	NA	NA	NA	NA	NA	NA	NA	NA	NA	NA	NA	NA	NA	NA	NA	NA	NA	NA	NA	NA	NA	NA	NA	NA	NA	NA	NA	NA
hsa-mir-662	NA	NA	NA	NA	NA	NA	NA	NA	NA	NA	NA	NA	NA	NA	NA	NA	NA	NA	NA	NA	NA	NA	NA	NA	NA	NA	NA	NA	NA	NA	NA	NA	NA	NA	NA	NA	NA	NA	NA	NA	NA	NA	NA	NA	0.203831	NA	NA	NA	NA
hsa-mir-661	NA	NA	NA	NA	NA	NA	NA	NA	NA	NA	NA	NA	NA	NA	NA	NA	NA	NA	NA	NA	NA	NA	NA	NA	NA	NA	NA	NA	NA	NA	NA	NA	NA	NA	NA	NA	NA	NA	NA	NA	NA	NA	NA	NA	NA	NA	NA	NA	NA
hsa-mir-657	NA	NA	NA	NA	NA	NA	NA	NA	NA	NA	NA	NA	NA	NA	NA	NA	NA	NA	NA	NA	NA	NA	NA	NA	NA	NA	NA	NA	NA	NA	NA	NA	NA	NA	NA	NA	NA	NA	NA	NA	NA	NA	NA	0.187729	NA	NA	NA	NA	NA
hsa-mir-650	NA	NA	NA	NA	NA	NA	NA	NA	0.241261	NA	NA	NA	NA	NA	NA	NA	NA	NA	NA	NA	NA	NA	NA	NA	NA	NA	NA	NA	NA	NA	NA	NA	NA	0.291745	NA	NA	NA	NA	NA	NA	NA	NA	NA	NA	NA	NA	NA	NA	NA
hsa-mir-649	NA	NA	NA	NA	NA	NA	NA	NA	NA	NA	NA	NA	NA	NA	NA	NA	NA	NA	NA	NA	NA	NA	NA	NA	NA	NA	NA	NA	NA	NA	NA	NA	NA	NA	NA	NA	NA	NA	NA	NA	NA	NA	NA	NA	NA	NA	NA	NA	NA
hsa-mir-648	NA	NA	NA	NA	NA	NA	NA	NA	NA	NA	NA	NA	NA	NA	NA	NA	NA	NA	NA	NA	NA	NA	NA	NA	NA	NA	NA	NA	NA	NA	NA	NA	NA	NA	NA	NA	NA	NA	NA	NA	NA	NA	NA	NA	NA	NA	NA	NA	NA
hsa-mir-646	NA	NA	NA	NA	NA	NA	NA	NA	NA	NA	NA	NA	NA	NA	NA	NA	NA	NA	NA	NA	NA	NA	NA	NA	NA	NA	NA	NA	NA	NA	NA	NA	NA	NA	NA	NA	NA	NA	NA	NA	NA	NA	NA	NA	NA	NA	NA	NA	NA
hsa-mir-645	NA	NA	NA	NA	NA	NA	NA	NA	NA	NA	NA	NA	NA	NA	NA	NA	NA	NA	NA	NA	NA	NA	NA	NA	NA	NA	NA	NA	NA	NA	NA	NA	NA	NA	0.211476	NA	NA	NA	NA	NA	NA	NA	NA	NA	NA	NA	NA	NA	NA
hsa-mir-644	NA	NA	NA	NA	NA	NA	NA	NA	NA	NA	NA	NA	NA	NA	NA	NA	NA	NA	NA	NA	NA	NA	NA	NA	NA	NA	NA	NA	NA	NA	NA	NA	NA	NA	NA	NA	NA	NA	NA	NA	NA	NA	NA	NA	NA	NA	NA	NA	NA
hsa-mir-640	NA	0.212611	NA	NA	NA	NA	NA	NA	NA	NA	NA	NA	NA	NA	NA	NA	NA	NA	NA	NA	NA	NA	NA	NA	NA	NA	NA	NA	NA	NA	NA	NA	NA	NA	NA	NA	NA	NA	NA	NA	NA	0.215543	NA	NA	NA	NA	NA	NA	NA
hsa-mir-638	NA	NA	NA	NA	NA	NA	NA	NA	NA	NA	NA	NA	NA	NA	NA	NA	NA	NA	NA	NA	NA	NA	NA	NA	NA	NA	NA	NA	NA	NA	NA	NA	NA	NA	NA	NA	NA	NA	NA	NA	NA	NA	NA	NA	NA	NA	NA	NA	NA
hsa-mir-635	NA	NA	NA	NA	NA	NA	NA	NA	NA	NA	NA	NA	NA	NA	NA	NA	NA	NA	NA	NA	NA	NA	NA	NA	NA	NA	NA	NA	NA	NA	NA	NA	NA	NA	NA	NA	NA	NA	NA	NA	NA	NA	NA	NA	NA	NA	NA	NA	NA
hsa-mir-634	NA	NA	NA	NA	NA	NA	NA	NA	NA	NA	NA	NA	NA	NA	NA	NA	NA	NA	NA	NA	NA	NA	NA	NA	NA	NA	NA	NA	NA	NA	NA	NA	NA	NA	NA	NA	NA	NA	NA	NA	NA	NA	NA	NA	NA	NA	NA	NA	NA
hsa-mir-633	NA	NA	NA	NA	NA	NA	NA	NA	NA	NA	NA	NA	NA	NA	NA	NA	NA	NA	NA	NA	NA	NA	NA	NA	NA	NA	NA	NA	NA	NA	NA	NA	NA	NA	NA	NA	NA	NA	NA	NA	NA	NA	NA	NA	NA	NA	NA	NA	NA
hsa-mir-630	NA	NA	NA	NA	NA	NA	NA	NA	NA	NA	NA	NA	NA	NA	NA	NA	NA	NA	NA	NA	NA	NA	NA	NA	NA	NA	NA	NA	NA	NA	NA	NA	NA	NA	NA	NA	NA	NA	NA	NA	NA	NA	NA	NA	NA	NA	NA	NA	NA
hsa-mir-626	NA	NA	NA	NA	NA	NA	NA	NA	NA	NA	NA	NA	NA	NA	NA	NA	NA	NA	NA	NA	NA	NA	NA	NA	NA	NA	NA	NA	NA	NA	NA	NA	NA	NA	NA	NA	NA	NA	NA	NA	NA	NA	NA	NA	NA	NA	NA	NA	NA
hsa-mir-623	NA	NA	NA	NA	NA	NA	NA	NA	NA	NA	NA	NA	NA	NA	NA	NA	NA	NA	NA	NA	NA	NA	0.10823	NA	NA	NA	NA	NA	NA	NA	NA	NA	NA	NA	NA	NA	NA	NA	NA	NA	NA	NA	NA	NA	NA	NA	NA	NA	NA
hsa-mir-622	NA	NA	NA	NA	NA	NA	NA	NA	NA	NA	NA	NA	NA	NA	NA	NA	NA	NA	0.543309	NA	NA	NA	NA	NA	NA	NA	NA	NA	0.118	NA	NA	NA	NA	NA	NA	NA	NA	NA	NA	NA	0.158268	NA	NA	NA	NA	NA	NA	NA	NA
hsa-mir-620	NA	NA	NA	NA	NA	NA	NA	NA	NA	NA	NA	NA	NA	NA	NA	NA	NA	NA	NA	NA	NA	NA	NA	NA	NA	NA	NA	NA	NA	NA	NA	NA	NA	NA	NA	NA	NA	NA	NA	NA	NA	NA	NA	NA	NA	NA	NA	NA	NA
hsa-mir-619	NA	NA	NA	NA	NA	NA	NA	NA	NA	NA	NA	NA	NA	NA	NA	NA	NA	NA	NA	NA	NA	NA	NA	NA	NA	NA	NA	NA	NA	NA	NA	NA	NA	NA	NA	NA	NA	NA	NA	NA	NA	NA	NA	NA	NA	NA	NA	NA	NA
hsa-mir-617	NA	NA	NA	NA	NA	NA	NA	NA	NA	NA	NA	0.256216	NA	NA	NA	NA	NA	NA	NA	NA	NA	NA	NA	NA	NA	NA	NA	NA	NA	NA	NA	NA	NA	NA	NA	NA	NA	NA	NA	NA	NA	NA	NA	NA	NA	NA	NA	NA	NA
hsa-mir-613	NA	NA	NA	NA	NA	NA	NA	NA	NA	NA	NA	NA	NA	NA	NA	NA	NA	NA	NA	NA	NA	NA	NA	NA	NA	NA	NA	NA	NA	NA	NA	NA	NA	NA	NA	NA	NA	NA	NA	NA	NA	NA	NA	NA	NA	NA	NA	NA	NA
hsa-mir-610	NA	NA	NA	NA	NA	NA	NA	NA	NA	NA	NA	NA	NA	NA	NA	NA	NA	NA	NA	NA	NA	NA	NA	NA	NA	NA	NA	NA	NA	NA	NA	NA	NA	NA	NA	NA	NA	NA	NA	NA	NA	NA	NA	NA	NA	NA	NA	NA	NA
hsa-mir-609	NA	NA	NA	NA	NA	NA	NA	NA	NA	NA	NA	NA	NA	NA	NA	NA	NA	NA	NA	NA	NA	NA	NA	NA	NA	NA	NA	NA	NA	NA	NA	NA	NA	NA	NA	NA	NA	0.182771	NA	NA	NA	NA	NA	NA	NA	NA	NA	NA	NA
hsa-mir-608	NA	NA	NA	NA	NA	NA	NA	NA	NA	NA	NA	NA	NA	NA	NA	NA	NA	NA	NA	NA	NA	NA	NA	NA	NA	NA	NA	NA	NA	NA	NA	NA	NA	NA	NA	NA	NA	NA	NA	NA	NA	NA	NA	NA	NA	NA	NA	NA	NA
hsa-mir-606	NA	NA	NA	NA	NA	NA	NA	NA	NA	NA	NA	NA	NA	NA	NA	NA	NA	NA	NA	NA	NA	NA	NA	NA	NA	NA	NA	NA	NA	NA	NA	NA	NA	NA	NA	NA	NA	NA	NA	NA	NA	NA	NA	NA	0.203831	NA	NA	NA	NA
hsa-mir-603	NA	NA	NA	NA	NA	NA	NA	NA	NA	NA	NA	NA	NA	NA	NA	NA	NA	NA	NA	NA	NA	NA	NA	NA	NA	NA	NA	NA	NA	NA	NA	0.165462	0.17506	NA	NA	NA	NA	NA	NA	NA	NA	NA	NA	NA	NA	NA	NA	NA	0.33324
hsa-mir-602	NA	NA	NA	NA	NA	NA	NA	NA	NA	NA	NA	NA	NA	NA	NA	NA	NA	NA	NA	NA	NA	NA	NA	NA	NA	NA	NA	NA	NA	NA	NA	NA	NA	NA	NA	NA	NA	NA	NA	NA	NA	NA	NA	NA	NA	NA	NA	NA	NA
hsa-mir-601	NA	NA	NA	NA	NA	NA	NA	NA	NA	NA	0.213366	NA	NA	NA	NA	0.474041	NA	NA	NA	NA	NA	NA	NA	NA	NA	NA	NA	NA	NA	NA	NA	NA	NA	NA	NA	NA	NA	NA	NA	NA	NA	NA	NA	NA	NA	NA	NA	NA	NA
hsa-mir-595	NA	NA	NA	NA	NA	NA	NA	NA	NA	NA	NA	NA	NA	NA	NA	NA	NA	NA	NA	NA	NA	NA	NA	NA	NA	NA	NA	NA	NA	NA	NA	NA	NA	NA	NA	NA	NA	NA	NA	NA	NA	NA	NA	NA	NA	NA	NA	NA	NA
hsa-mir-593	NA	NA	NA	NA	NA	NA	NA	NA	NA	NA	NA	NA	NA	NA	NA	NA	NA	NA	NA	NA	NA	NA	NA	NA	NA	NA	NA	NA	NA	NA	NA	NA	NA	NA	NA	NA	NA	NA	NA	NA	NA	NA	NA	NA	NA	NA	NA	NA	NA
hsa-mir-591	NA	NA	NA	NA	NA	NA	NA	NA	NA	NA	0.426732	NA	NA	NA	NA	NA	NA	NA	NA	NA	NA	NA	NA	NA	NA	0.638659	NA	NA	NA	NA	NA	NA	NA	NA	NA	NA	NA	NA	NA	NA	NA	NA	NA	NA	NA	NA	NA	NA	NA
hsa-mir-587	NA	NA	NA	NA	NA	NA	NA	NA	NA	NA	NA	NA	NA	NA	NA	NA	NA	NA	NA	NA	NA	NA	0.10823	NA	NA	NA	0.489772	NA	NA	0.441183	NA	NA	NA	NA	NA	NA	NA	NA	NA	NA	NA	NA	NA	NA	NA	NA	NA	NA	NA
hsa-mir-586	NA	NA	NA	NA	NA	NA	NA	NA	NA	NA	NA	NA	NA	NA	NA	NA	NA	NA	NA	NA	NA	NA	NA	NA	NA	NA	NA	NA	NA	NA	NA	NA	NA	NA	NA	NA	NA	NA	NA	NA	NA	NA	NA	NA	NA	NA	NA	NA	NA
hsa-mir-583	NA	0.212611	NA	NA	NA	NA	NA	NA	NA	NA	NA	NA	NA	NA	NA	NA	NA	NA	NA	NA	NA	NA	NA	NA	NA	NA	NA	NA	NA	NA	NA	NA	NA	NA	NA	NA	NA	NA	NA	NA	NA	NA	NA	NA	NA	NA	NA	NA	NA
hsa-mir-575	NA	0.212611	NA	NA	NA	NA	NA	NA	NA	NA	NA	NA	NA	NA	NA	NA	NA	NA	NA	NA	NA	NA	NA	NA	NA	NA	NA	NA	NA	0.441183	NA	NA	NA	NA	NA	NA	NA	NA	NA	NA	NA	NA	NA	NA	NA	NA	NA	NA	NA
hsa-mir-571	0.855538	NA	NA	NA	NA	NA	NA	NA	NA	NA	NA	NA	NA	NA	NA	NA	NA	NA	NA	NA	NA	NA	NA	NA	NA	NA	NA	NA	NA	NA	NA	NA	NA	NA	NA	NA	NA	NA	NA	NA	NA	NA	NA	NA	NA	NA	NA	NA	NA
hsa-mir-569	NA	NA	NA	NA	NA	NA	NA	NA	NA	NA	NA	NA	NA	NA	NA	NA	NA	NA	NA	NA	NA	NA	NA	NA	NA	NA	NA	NA	NA	NA	NA	NA	NA	NA	NA	NA	NA	NA	NA	NA	NA	NA	NA	NA	NA	NA	NA	NA	NA
hsa-mir-568	NA	NA	NA	NA	NA	NA	NA	NA	NA	NA	NA	NA	NA	NA	NA	NA	NA	NA	NA	NA	NA	NA	NA	NA	NA	NA	NA	NA	NA	NA	NA	NA	NA	NA	NA	NA	NA	NA	NA	NA	NA	NA	NA	NA	NA	NA	NA	NA	NA
hsa-mir-567	NA	NA	NA	NA	NA	NA	NA	NA	NA	NA	NA	NA	NA	NA	NA	NA	NA	NA	NA	NA	NA	NA	NA	NA	NA	NA	NA	NA	NA	0.441183	NA	0.082731	NA	NA	NA	NA	NA	NA	NA	NA	NA	NA	NA	NA	NA	NA	NA	NA	NA
hsa-mir-566	NA	NA	NA	NA	NA	NA	NA	NA	NA	NA	NA	NA	NA	NA	NA	NA	NA	NA	NA	NA	NA	NA	NA	NA	NA	NA	NA	NA	NA	NA	NA	NA	NA	NA	NA	NA	NA	NA	NA	NA	NA	NA	NA	NA	NA	NA	NA	NA	NA
hsa-mir-563	NA	NA	NA	NA	NA	NA	NA	NA	NA	NA	NA	NA	NA	NA	NA	NA	NA	NA	NA	NA	NA	NA	NA	NA	NA	NA	NA	NA	NA	NA	NA	NA	NA	NA	NA	NA	NA	NA	NA	NA	NA	NA	NA	NA	NA	NA	NA	NA	NA
hsa-mir-562	NA	NA	NA	NA	NA	NA	NA	NA	NA	NA	NA	NA	NA	NA	NA	NA	NA	NA	NA	NA	NA	NA	NA	NA	NA	NA	NA	NA	NA	NA	NA	NA	NA	NA	NA	NA	NA	NA	NA	NA	NA	NA	NA	NA	NA	NA	NA	NA	NA
hsa-mir-558	NA	NA	NA	NA	NA	NA	NA	NA	NA	NA	NA	NA	NA	NA	NA	NA	NA	NA	NA	NA	NA	NA	NA	NA	NA	NA	NA	NA	NA	NA	NA	NA	NA	NA	NA	NA	NA	NA	NA	NA	NA	NA	NA	NA	NA	NA	0.216588	NA	NA
hsa-mir-557	NA	NA	NA	NA	NA	NA	NA	NA	NA	NA	NA	NA	NA	NA	NA	NA	NA	NA	NA	NA	NA	NA	NA	NA	NA	NA	NA	NA	NA	NA	NA	NA	NA	NA	NA	NA	NA	NA	NA	NA	NA	NA	NA	NA	NA	NA	NA	NA	NA
hsa-mir-555	NA	NA	NA	NA	NA	NA	NA	NA	NA	NA	NA	NA	NA	0.29962	NA	NA	NA	NA	NA	NA	NA	NA	NA	NA	NA	NA	NA	NA	NA	NA	NA	NA	NA	NA	NA	NA	NA	NA	NA	NA	NA	NA	NA	NA	NA	NA	NA	NA	NA
hsa-mir-554	NA	NA	NA	NA	NA	NA	NA	NA	NA	NA	NA	NA	NA	NA	NA	NA	NA	NA	NA	NA	NA	NA	NA	NA	NA	NA	NA	NA	NA	NA	NA	NA	NA	NA	NA	NA	NA	NA	NA	NA	NA	NA	NA	NA	NA	NA	NA	NA	NA
hsa-mir-553	NA	NA	NA	NA	NA	NA	NA	NA	NA	NA	NA	NA	NA	NA	NA	NA	NA	NA	NA	NA	NA	NA	NA	NA	NA	NA	NA	NA	NA	NA	NA	NA	NA	NA	NA	NA	NA	NA	NA	NA	NA	NA	NA	NA	NA	NA	NA	NA	NA
hsa-mir-550b-2	NA	NA	NA	NA	NA	NA	0.209464	NA	NA	NA	NA	NA	NA	NA	NA	NA	NA	NA	NA	NA	NA	NA	0.10823	NA	NA	NA	NA	NA	NA	NA	NA	0.082731	NA	NA	NA	NA	NA	NA	NA	NA	NA	NA	NA	NA	NA	NA	NA	NA	NA
hsa-mir-550b-1	NA	NA	NA	NA	NA	NA	NA	NA	NA	NA	NA	NA	NA	NA	NA	NA	NA	NA	NA	NA	NA	NA	NA	NA	NA	NA	NA	NA	NA	NA	NA	0.082731	NA	NA	NA	NA	NA	NA	NA	NA	NA	NA	0.053364	NA	NA	NA	NA	NA	NA
hsa-mir-301b	18.8218	3.18917	1.87952	1.15454	0.234112	2.71094	1.67571	5.82964	0.482522	5.36557	0.640098	1.28108	3.49915	1.34829	1.62195	NA	4.50801	6.46172	2.71654	1.98891	3.18615	1.18124	2.38105	0.457337	3.22483	3.19329	1.95909	2.15111	0.471999	1.32355	NA	0.496385	0.875299	1.65322	0.211476	0.777276	0.259701	2.01048	0.35069	0.873049	0.474803	0.64663	0.907185	1.87729	7.1341	1.75196	1.08294	5.14983	1.6662
hsa-mir-548z	NA	NA	NA	NA	NA	NA	NA	NA	NA	NA	NA	NA	NA	NA	NA	NA	NA	NA	NA	NA	NA	NA	NA	NA	NA	NA	NA	NA	NA	NA	NA	NA	NA	NA	NA	NA	NA	NA	NA	NA	NA	NA	NA	NA	NA	NA	NA	NA	NA
hsa-mir-548x	NA	NA	NA	NA	NA	NA	0.628393	NA	NA	NA	NA	NA	NA	0.14981	NA	NA	NA	NA	NA	NA	NA	NA	NA	NA	NA	NA	NA	NA	NA	NA	NA	NA	NA	NA	NA	NA	NA	NA	NA	NA	NA	NA	NA	NA	NA	NA	NA	NA	NA
hsa-mir-548w	NA	NA	NA	NA	NA	NA	NA	NA	NA	NA	NA	NA	NA	NA	NA	NA	NA	NA	NA	NA	NA	NA	NA	NA	NA	NA	NA	NA	NA	NA	NA	NA	NA	NA	NA	NA	NA	NA	NA	NA	NA	NA	NA	NA	NA	NA	NA	NA	NA
hsa-mir-548u	NA	NA	NA	NA	NA	NA	NA	NA	NA	NA	NA	NA	NA	NA	NA	NA	NA	NA	NA	NA	NA	NA	NA	NA	NA	NA	NA	NA	NA	NA	NA	NA	NA	NA	NA	NA	NA	NA	NA	NA	NA	NA	NA	NA	0.203831	NA	NA	NA	NA
hsa-mir-548p	NA	NA	NA	NA	NA	NA	NA	NA	NA	NA	NA	NA	NA	NA	NA	NA	NA	NA	NA	NA	NA	NA	0.10823	NA	NA	NA	NA	NA	0.118	NA	NA	NA	NA	NA	NA	NA	NA	NA	NA	NA	NA	NA	NA	NA	NA	NA	NA	NA	NA
hsa-mir-548m	NA	NA	NA	NA	NA	NA	NA	NA	NA	NA	NA	NA	NA	NA	NA	NA	NA	NA	NA	NA	NA	NA	NA	NA	NA	NA	NA	NA	NA	NA	NA	NA	NA	NA	NA	NA	NA	NA	NA	NA	NA	NA	NA	NA	NA	NA	NA	NA	NA
hsa-mir-548i-4	NA	NA	NA	NA	NA	NA	NA	NA	NA	NA	NA	NA	NA	NA	NA	NA	NA	NA	NA	NA	NA	NA	NA	NA	NA	NA	NA	NA	NA	NA	NA	NA	NA	NA	NA	NA	NA	NA	NA	NA	NA	NA	NA	NA	NA	NA	NA	NA	NA
hsa-mir-548i-3	NA	NA	NA	NA	NA	NA	NA	NA	NA	NA	NA	NA	NA	NA	NA	NA	NA	NA	NA	NA	NA	NA	NA	NA	NA	NA	NA	NA	NA	NA	NA	NA	NA	NA	NA	NA	NA	NA	NA	NA	NA	NA	NA	NA	NA	NA	NA	NA	NA
hsa-mir-548i-2	NA	NA	NA	NA	NA	NA	NA	NA	NA	NA	NA	NA	NA	NA	NA	NA	NA	NA	NA	NA	NA	NA	NA	NA	NA	NA	NA	NA	NA	NA	NA	NA	NA	NA	NA	NA	NA	NA	NA	NA	NA	NA	NA	NA	NA	NA	NA	NA	NA
hsa-mir-548i-1	NA	NA	NA	NA	NA	NA	NA	NA	NA	NA	NA	NA	NA	NA	NA	NA	NA	NA	NA	NA	NA	NA	NA	NA	NA	NA	NA	NA	NA	NA	NA	NA	NA	NA	NA	NA	NA	NA	NA	NA	NA	NA	NA	NA	NA	NA	NA	NA	NA
hsa-mir-548h-4	NA	NA	NA	NA	NA	NA	NA	NA	NA	NA	NA	NA	NA	NA	NA	NA	NA	NA	NA	NA	NA	NA	NA	NA	NA	NA	NA	NA	NA	NA	NA	NA	NA	NA	NA	NA	NA	NA	NA	NA	NA	NA	NA	NA	NA	NA	NA	NA	NA
hsa-mir-548h-3	0.855538	NA	NA	NA	NA	NA	NA	NA	NA	NA	NA	NA	NA	NA	NA	NA	NA	NA	NA	NA	NA	NA	NA	NA	NA	NA	NA	NA	NA	NA	NA	NA	NA	NA	NA	NA	NA	NA	NA	NA	NA	NA	NA	NA	NA	NA	NA	NA	NA
hsa-mir-548h-2	NA	NA	NA	NA	NA	NA	NA	NA	NA	NA	NA	NA	NA	NA	NA	NA	NA	NA	NA	NA	NA	NA	NA	NA	NA	NA	NA	NA	NA	NA	NA	NA	NA	NA	NA	NA	NA	NA	NA	NA	NA	NA	NA	NA	NA	NA	NA	NA	NA
hsa-mir-548h-1	NA	NA	NA	NA	NA	NA	NA	NA	NA	NA	NA	NA	NA	NA	NA	NA	NA	NA	NA	NA	NA	NA	NA	NA	NA	NA	NA	NA	NA	NA	NA	NA	NA	NA	NA	NA	NA	NA	NA	NA	NA	NA	NA	NA	NA	NA	NA	NA	NA
hsa-mir-548g	NA	NA	NA	NA	NA	NA	NA	NA	NA	NA	NA	NA	NA	NA	NA	NA	NA	NA	NA	NA	NA	NA	NA	NA	NA	NA	NA	NA	NA	NA	NA	NA	NA	NA	NA	NA	NA	NA	NA	NA	NA	NA	NA	NA	NA	NA	NA	NA	NA
hsa-mir-548f-5	NA	NA	NA	NA	NA	NA	NA	NA	NA	NA	NA	NA	NA	NA	NA	NA	NA	NA	NA	NA	NA	NA	NA	NA	NA	NA	NA	NA	NA	NA	NA	NA	NA	NA	NA	NA	NA	NA	NA	NA	NA	NA	NA	NA	NA	NA	NA	NA	NA
hsa-mir-548f-4	NA	NA	NA	NA	NA	NA	NA	NA	NA	NA	NA	NA	NA	NA	NA	NA	NA	NA	NA	NA	NA	NA	NA	NA	NA	NA	NA	NA	NA	NA	NA	NA	NA	NA	NA	NA	NA	NA	NA	NA	NA	NA	NA	NA	NA	NA	NA	NA	NA
hsa-mir-548f-3	NA	NA	NA	NA	NA	NA	NA	NA	NA	NA	NA	NA	NA	NA	NA	NA	NA	NA	NA	NA	NA	NA	NA	NA	NA	NA	NA	NA	NA	NA	NA	NA	NA	NA	NA	NA	NA	NA	NA	NA	NA	NA	NA	NA	NA	NA	NA	NA	NA
hsa-mir-548f-2	NA	NA	NA	NA	NA	NA	NA	NA	NA	NA	NA	NA	NA	NA	NA	NA	NA	NA	NA	NA	NA	NA	NA	NA	NA	NA	NA	NA	NA	NA	NA	NA	NA	NA	NA	NA	NA	NA	NA	NA	NA	NA	NA	NA	NA	NA	NA	NA	NA
hsa-mir-548c	NA	NA	NA	NA	NA	NA	NA	NA	NA	NA	NA	NA	NA	NA	NA	NA	NA	NA	NA	NA	NA	NA	NA	NA	NA	NA	NA	NA	NA	NA	NA	NA	NA	NA	NA	NA	NA	NA	NA	NA	NA	NA	NA	NA	NA	NA	NA	NA	NA
hsa-mir-548aa-2	NA	NA	NA	NA	NA	NA	NA	NA	NA	NA	NA	NA	NA	NA	NA	NA	NA	NA	NA	NA	NA	NA	NA	NA	NA	NA	NA	NA	NA	NA	NA	NA	NA	NA	NA	NA	NA	NA	NA	NA	NA	NA	NA	NA	NA	NA	NA	NA	NA
hsa-mir-548aa-1	NA	NA	NA	NA	NA	NA	NA	NA	NA	NA	NA	NA	NA	NA	NA	NA	NA	NA	NA	NA	NA	NA	NA	NA	NA	NA	NA	NA	NA	NA	NA	NA	NA	NA	NA	NA	NA	NA	NA	NA	NA	NA	NA	NA	NA	NA	NA	NA	NA
hsa-mir-548a-2	NA	NA	NA	NA	NA	NA	NA	NA	NA	NA	NA	NA	NA	NA	NA	NA	NA	NA	NA	NA	NA	NA	NA	NA	NA	NA	NA	NA	NA	NA	NA	NA	NA	NA	NA	NA	NA	NA	NA	NA	NA	NA	NA	NA	NA	NA	NA	NA	NA
hsa-mir-548a-1	NA	NA	NA	NA	NA	NA	NA	NA	NA	NA	NA	NA	NA	NA	NA	NA	NA	NA	NA	NA	NA	NA	NA	NA	NA	NA	NA	NA	NA	NA	NA	NA	NA	NA	NA	NA	NA	NA	NA	NA	NA	NA	NA	NA	NA	NA	NA	NA	NA
hsa-mir-526a-2	NA	NA	NA	NA	NA	NA	NA	NA	NA	NA	NA	NA	NA	NA	NA	NA	NA	NA	NA	NA	NA	NA	NA	NA	NA	NA	NA	NA	NA	NA	NA	NA	NA	NA	NA	NA	NA	NA	NA	NA	NA	NA	NA	NA	NA	NA	NA	NA	NA
hsa-mir-510	NA	NA	NA	NA	NA	NA	NA	NA	NA	NA	NA	NA	NA	NA	NA	NA	NA	NA	NA	NA	NA	NA	NA	NA	NA	NA	NA	NA	NA	NA	NA	NA	NA	NA	NA	NA	NA	NA	NA	NA	NA	NA	NA	NA	NA	NA	NA	NA	NA
hsa-mir-4330	NA	NA	NA	NA	NA	NA	NA	NA	NA	NA	NA	NA	NA	NA	NA	NA	NA	NA	NA	NA	NA	NA	NA	NA	NA	NA	NA	NA	NA	NA	NA	NA	NA	NA	NA	NA	NA	NA	NA	NA	NA	NA	NA	NA	NA	NA	NA	NA	NA
hsa-mir-4329	NA	NA	NA	NA	NA	NA	NA	NA	NA	NA	NA	NA	NA	NA	NA	NA	NA	NA	NA	NA	NA	NA	NA	NA	NA	NA	NA	NA	NA	NA	NA	NA	NA	NA	NA	NA	NA	NA	NA	NA	NA	NA	NA	NA	NA	NA	NA	NA	NA
hsa-mir-4328	NA	NA	NA	NA	NA	NA	NA	NA	NA	NA	NA	NA	NA	NA	NA	NA	NA	NA	NA	NA	NA	NA	NA	NA	NA	NA	NA	NA	NA	NA	NA	NA	NA	NA	NA	NA	NA	NA	NA	NA	NA	NA	NA	NA	NA	NA	NA	NA	NA
hsa-mir-4327	NA	NA	NA	NA	NA	NA	NA	NA	NA	NA	NA	NA	NA	NA	NA	NA	NA	NA	NA	NA	NA	NA	NA	NA	NA	NA	NA	NA	NA	NA	NA	NA	NA	NA	NA	NA	NA	NA	NA	NA	NA	NA	NA	NA	NA	NA	NA	NA	NA
hsa-mir-4325	NA	NA	NA	NA	NA	NA	NA	NA	NA	NA	NA	NA	NA	NA	NA	NA	NA	NA	NA	NA	NA	NA	NA	NA	NA	NA	NA	NA	NA	NA	NA	NA	NA	NA	NA	NA	NA	NA	NA	NA	NA	NA	NA	NA	NA	NA	NA	NA	NA
hsa-mir-4324	NA	NA	NA	NA	NA	NA	NA	NA	NA	NA	NA	NA	NA	NA	NA	NA	NA	NA	NA	NA	NA	NA	NA	NA	NA	NA	NA	NA	NA	NA	NA	NA	NA	NA	NA	NA	NA	NA	NA	NA	NA	NA	NA	NA	NA	NA	NA	NA	NA
hsa-mir-4323	NA	NA	NA	NA	NA	NA	NA	NA	NA	NA	NA	NA	NA	NA	NA	NA	NA	NA	NA	NA	NA	NA	NA	NA	NA	NA	NA	NA	NA	NA	NA	NA	NA	NA	NA	NA	NA	NA	NA	NA	NA	NA	NA	NA	NA	NA	NA	NA	NA
hsa-mir-4322	NA	NA	NA	NA	NA	NA	NA	NA	NA	NA	NA	NA	NA	NA	NA	NA	NA	NA	NA	NA	NA	NA	NA	NA	NA	NA	NA	NA	NA	NA	NA	NA	NA	NA	NA	NA	NA	NA	NA	NA	NA	NA	NA	NA	NA	NA	NA	NA	NA
hsa-mir-4321	NA	NA	NA	NA	NA	NA	NA	NA	NA	NA	NA	NA	NA	NA	NA	NA	NA	NA	NA	NA	NA	NA	NA	NA	NA	NA	NA	NA	NA	NA	NA	NA	NA	NA	NA	NA	NA	NA	NA	NA	NA	NA	NA	NA	NA	NA	NA	NA	NA
hsa-mir-4320	NA	NA	NA	NA	NA	NA	NA	NA	NA	NA	NA	NA	NA	NA	NA	NA	NA	NA	NA	NA	NA	NA	NA	NA	NA	NA	NA	NA	NA	NA	NA	NA	NA	NA	NA	NA	NA	NA	NA	NA	NA	NA	NA	NA	NA	NA	NA	NA	NA
hsa-mir-4319	NA	NA	NA	NA	NA	NA	NA	NA	NA	NA	NA	NA	NA	NA	NA	NA	NA	NA	NA	NA	NA	NA	NA	NA	NA	NA	NA	NA	NA	NA	NA	NA	NA	NA	NA	NA	NA	NA	NA	NA	NA	NA	NA	NA	NA	NA	NA	NA	NA
hsa-mir-4318	NA	NA	NA	NA	NA	NA	NA	NA	NA	NA	NA	NA	NA	NA	NA	NA	NA	NA	NA	NA	NA	NA	NA	NA	NA	NA	NA	NA	NA	NA	NA	NA	NA	NA	NA	NA	NA	NA	NA	NA	NA	NA	NA	NA	NA	NA	NA	NA	NA
hsa-mir-4317	NA	NA	NA	NA	NA	NA	NA	NA	NA	NA	NA	NA	NA	NA	NA	NA	NA	NA	NA	NA	NA	NA	NA	NA	NA	NA	NA	NA	NA	NA	NA	NA	NA	NA	NA	NA	NA	NA	NA	NA	NA	NA	NA	NA	NA	NA	NA	NA	NA
hsa-mir-4316	NA	NA	NA	NA	NA	NA	NA	NA	NA	NA	NA	NA	NA	NA	NA	NA	NA	NA	NA	NA	NA	NA	NA	NA	NA	NA	NA	NA	NA	NA	NA	NA	NA	NA	NA	NA	NA	NA	NA	NA	NA	NA	NA	NA	NA	NA	NA	NA	NA
hsa-mir-4315-2	NA	NA	NA	NA	NA	NA	NA	NA	NA	NA	NA	NA	NA	0.14981	NA	NA	NA	NA	NA	NA	NA	NA	NA	NA	NA	NA	NA	NA	NA	NA	NA	NA	NA	NA	NA	NA	NA	NA	NA	NA	NA	NA	NA	NA	NA	NA	NA	NA	NA
hsa-mir-4315-1	NA	NA	NA	NA	NA	NA	NA	NA	NA	NA	NA	NA	NA	NA	NA	NA	NA	NA	NA	NA	NA	NA	NA	NA	NA	NA	NA	NA	NA	NA	NA	NA	NA	NA	NA	NA	NA	NA	NA	NA	NA	0.215543	NA	NA	NA	NA	NA	NA	NA
hsa-mir-4314	NA	NA	NA	NA	NA	NA	NA	NA	NA	NA	NA	NA	NA	NA	NA	NA	NA	1.29234	NA	NA	NA	NA	NA	NA	NA	NA	NA	NA	NA	NA	NA	NA	NA	NA	NA	NA	NA	NA	NA	NA	NA	NA	NA	NA	NA	NA	NA	0.135522	NA
hsa-mir-4313	NA	NA	NA	NA	NA	NA	NA	NA	NA	NA	NA	NA	NA	NA	NA	NA	NA	NA	NA	NA	NA	NA	NA	NA	NA	NA	NA	NA	NA	NA	NA	NA	NA	NA	NA	NA	NA	NA	NA	NA	NA	NA	NA	NA	NA	NA	NA	NA	NA
hsa-mir-4312	NA	NA	NA	NA	NA	NA	NA	NA	NA	NA	NA	NA	NA	NA	NA	NA	NA	NA	NA	NA	NA	NA	NA	NA	NA	NA	NA	NA	NA	NA	NA	NA	NA	NA	NA	NA	NA	NA	NA	NA	NA	NA	NA	NA	NA	NA	NA	NA	NA
hsa-mir-4311	NA	NA	NA	NA	NA	NA	NA	NA	NA	NA	NA	NA	NA	NA	NA	NA	NA	NA	NA	NA	NA	NA	NA	NA	NA	NA	NA	NA	NA	NA	NA	NA	NA	NA	NA	NA	NA	NA	NA	NA	NA	NA	NA	NA	NA	NA	NA	NA	NA
hsa-mir-4310	NA	NA	NA	NA	NA	NA	NA	NA	NA	NA	NA	NA	NA	NA	NA	NA	NA	NA	NA	NA	NA	NA	NA	NA	NA	NA	NA	NA	NA	NA	NA	NA	NA	NA	NA	NA	NA	NA	NA	NA	NA	NA	NA	NA	NA	NA	NA	NA	NA
hsa-mir-4309	NA	NA	NA	NA	NA	NA	NA	NA	NA	NA	NA	NA	NA	NA	NA	NA	NA	NA	NA	NA	NA	NA	NA	NA	NA	NA	NA	NA	NA	NA	NA	NA	NA	NA	NA	NA	NA	NA	NA	NA	NA	NA	NA	NA	NA	NA	NA	NA	NA
hsa-mir-4308	NA	NA	NA	NA	NA	NA	NA	NA	NA	NA	NA	NA	NA	NA	NA	NA	NA	NA	NA	NA	NA	NA	NA	NA	NA	NA	NA	NA	NA	NA	NA	NA	NA	NA	NA	NA	NA	NA	NA	NA	NA	NA	NA	NA	NA	NA	NA	NA	NA
hsa-mir-4307	NA	NA	NA	NA	NA	NA	NA	NA	NA	NA	NA	NA	NA	NA	NA	NA	NA	NA	NA	NA	NA	NA	NA	NA	NA	NA	NA	NA	NA	NA	NA	NA	NA	NA	NA	NA	NA	NA	NA	NA	NA	NA	NA	NA	NA	NA	NA	NA	NA
hsa-mir-4305	NA	NA	NA	NA	NA	NA	NA	NA	NA	NA	NA	NA	NA	NA	NA	NA	NA	NA	NA	NA	NA	NA	NA	NA	NA	NA	NA	NA	NA	NA	NA	NA	NA	NA	NA	NA	NA	NA	NA	NA	NA	NA	NA	NA	NA	NA	NA	NA	NA
hsa-mir-4304	NA	NA	NA	NA	NA	NA	NA	NA	NA	NA	NA	NA	NA	NA	NA	NA	NA	NA	NA	NA	NA	NA	NA	NA	NA	NA	NA	NA	NA	NA	NA	NA	NA	NA	NA	NA	NA	NA	NA	NA	NA	NA	NA	NA	NA	NA	NA	NA	NA
hsa-mir-4303	NA	NA	NA	NA	NA	NA	NA	NA	NA	NA	NA	NA	NA	NA	NA	NA	NA	NA	NA	NA	NA	NA	NA	NA	NA	NA	NA	NA	NA	NA	NA	NA	NA	NA	NA	NA	NA	NA	NA	NA	NA	NA	NA	NA	NA	NA	NA	NA	NA
hsa-mir-4302	NA	NA	NA	NA	NA	NA	NA	NA	NA	NA	NA	NA	NA	NA	NA	NA	NA	NA	NA	NA	NA	NA	NA	NA	NA	NA	NA	NA	NA	NA	NA	NA	NA	NA	NA	NA	NA	NA	NA	NA	NA	NA	NA	NA	NA	NA	NA	NA	NA
hsa-mir-4301	NA	NA	NA	NA	NA	NA	NA	NA	NA	NA	NA	NA	NA	NA	NA	NA	NA	NA	NA	NA	NA	NA	NA	NA	NA	NA	NA	NA	NA	NA	NA	NA	NA	NA	NA	NA	NA	NA	NA	NA	NA	NA	NA	NA	NA	NA	NA	NA	NA
hsa-mir-4300	NA	NA	NA	NA	NA	NA	NA	NA	NA	NA	NA	NA	NA	NA	NA	NA	NA	NA	NA	NA	NA	NA	NA	NA	NA	NA	NA	NA	NA	NA	NA	NA	NA	NA	NA	NA	NA	NA	NA	NA	NA	NA	NA	NA	NA	NA	NA	NA	NA
hsa-mir-4299	NA	NA	NA	NA	NA	NA	NA	NA	NA	NA	NA	NA	NA	NA	NA	NA	NA	NA	NA	NA	NA	NA	NA	NA	NA	NA	NA	NA	NA	NA	NA	NA	NA	NA	NA	NA	NA	NA	NA	NA	NA	NA	NA	NA	NA	NA	NA	NA	NA
hsa-mir-4298	NA	NA	NA	NA	NA	NA	NA	NA	NA	NA	NA	NA	NA	NA	NA	NA	NA	NA	NA	NA	NA	NA	NA	NA	NA	NA	NA	NA	NA	NA	NA	NA	NA	NA	NA	NA	NA	NA	NA	NA	NA	NA	NA	NA	NA	NA	NA	NA	NA
hsa-mir-4297	NA	NA	NA	NA	NA	NA	NA	NA	NA	NA	NA	NA	NA	NA	NA	NA	NA	NA	NA	NA	NA	NA	NA	NA	NA	NA	NA	NA	NA	NA	NA	NA	NA	NA	NA	NA	NA	NA	NA	NA	NA	NA	NA	NA	NA	NA	NA	NA	NA
hsa-mir-4295	NA	NA	NA	NA	NA	NA	NA	NA	NA	NA	NA	NA	NA	NA	NA	NA	NA	NA	NA	NA	NA	NA	NA	NA	NA	NA	NA	NA	NA	NA	NA	NA	NA	NA	NA	NA	NA	NA	NA	NA	NA	NA	NA	NA	NA	NA	NA	NA	NA
hsa-mir-4294	NA	NA	NA	NA	NA	NA	NA	NA	NA	NA	NA	NA	NA	NA	NA	NA	NA	NA	NA	NA	NA	NA	NA	NA	NA	NA	NA	NA	NA	NA	NA	NA	NA	NA	NA	NA	NA	NA	NA	NA	NA	NA	NA	NA	NA	NA	NA	NA	NA
hsa-mir-4293	NA	NA	NA	NA	NA	NA	NA	NA	NA	NA	NA	NA	NA	NA	NA	NA	NA	NA	NA	NA	NA	NA	NA	NA	NA	NA	NA	NA	NA	NA	NA	NA	NA	NA	NA	NA	NA	NA	NA	NA	NA	NA	NA	NA	NA	NA	NA	NA	NA
hsa-mir-4292	NA	NA	NA	NA	NA	NA	NA	NA	NA	NA	NA	NA	NA	NA	NA	NA	NA	NA	NA	NA	NA	NA	NA	NA	NA	NA	NA	NA	NA	NA	NA	NA	NA	NA	NA	NA	NA	NA	NA	NA	NA	NA	NA	NA	NA	NA	NA	NA	NA
hsa-mir-4291	NA	NA	NA	NA	NA	NA	NA	NA	NA	NA	NA	NA	NA	NA	NA	NA	NA	NA	NA	NA	NA	NA	NA	NA	NA	NA	NA	NA	NA	NA	NA	NA	NA	NA	NA	NA	NA	NA	NA	NA	NA	NA	NA	NA	NA	NA	NA	NA	NA
hsa-mir-4290	NA	NA	NA	NA	NA	NA	NA	NA	NA	NA	NA	NA	NA	NA	NA	NA	NA	NA	NA	NA	NA	NA	NA	NA	NA	NA	NA	NA	NA	NA	NA	NA	NA	NA	NA	NA	NA	NA	NA	NA	NA	NA	NA	NA	NA	NA	NA	NA	NA
hsa-mir-4289	NA	NA	NA	NA	NA	NA	NA	NA	NA	NA	NA	NA	NA	NA	NA	NA	NA	NA	NA	NA	NA	NA	NA	NA	NA	NA	NA	NA	NA	NA	NA	NA	NA	NA	NA	NA	NA	NA	NA	NA	NA	NA	NA	NA	NA	NA	NA	NA	NA
hsa-mir-4288	NA	NA	NA	NA	NA	NA	NA	NA	NA	NA	NA	NA	NA	NA	NA	NA	NA	NA	NA	NA	NA	NA	NA	NA	NA	NA	NA	NA	NA	NA	NA	NA	NA	NA	NA	NA	NA	NA	NA	NA	NA	NA	NA	NA	NA	NA	NA	NA	NA
hsa-mir-4287	NA	NA	NA	NA	NA	NA	NA	NA	NA	NA	NA	NA	NA	NA	NA	NA	NA	NA	NA	NA	NA	NA	NA	NA	NA	NA	NA	NA	NA	NA	NA	NA	NA	NA	NA	NA	NA	NA	NA	NA	NA	NA	NA	NA	NA	NA	NA	NA	NA
hsa-mir-4285	NA	NA	NA	NA	NA	NA	NA	NA	NA	NA	NA	NA	NA	NA	NA	NA	NA	NA	NA	NA	NA	NA	NA	NA	NA	NA	NA	NA	NA	NA	NA	NA	NA	NA	NA	NA	NA	NA	NA	NA	NA	NA	NA	NA	NA	NA	NA	NA	NA
hsa-mir-4283-2	NA	NA	NA	NA	NA	NA	NA	NA	NA	NA	NA	NA	NA	NA	NA	NA	NA	NA	NA	NA	NA	NA	NA	NA	NA	NA	NA	NA	NA	NA	NA	NA	NA	NA	NA	NA	NA	NA	NA	NA	NA	NA	NA	NA	NA	NA	NA	NA	NA
hsa-mir-4283-1	NA	NA	NA	NA	NA	NA	NA	NA	NA	NA	NA	NA	NA	NA	NA	NA	NA	NA	NA	NA	NA	NA	NA	NA	NA	NA	NA	NA	NA	NA	NA	NA	NA	NA	NA	NA	NA	NA	NA	NA	NA	NA	NA	NA	NA	NA	NA	NA	NA
hsa-mir-4282	NA	NA	NA	NA	NA	NA	NA	NA	NA	NA	NA	NA	NA	NA	NA	NA	NA	NA	NA	NA	NA	NA	NA	NA	NA	NA	NA	NA	NA	NA	NA	NA	NA	NA	NA	NA	NA	NA	NA	NA	NA	NA	NA	NA	NA	NA	NA	NA	NA
hsa-mir-4281	NA	NA	NA	NA	NA	NA	NA	NA	NA	NA	NA	NA	NA	NA	NA	NA	NA	NA	NA	NA	NA	NA	NA	NA	NA	NA	NA	NA	NA	NA	NA	NA	NA	NA	NA	NA	NA	NA	NA	NA	NA	NA	NA	NA	NA	NA	NA	NA	NA
hsa-mir-4280	NA	NA	NA	NA	NA	NA	NA	NA	NA	NA	NA	NA	NA	NA	NA	NA	NA	NA	NA	NA	NA	NA	NA	NA	NA	NA	NA	NA	NA	NA	NA	NA	NA	NA	NA	NA	NA	NA	NA	NA	NA	NA	NA	NA	NA	NA	NA	NA	NA
hsa-mir-4279	NA	NA	NA	NA	NA	NA	NA	NA	NA	NA	NA	NA	NA	NA	NA	NA	NA	NA	NA	NA	NA	NA	NA	NA	NA	NA	NA	NA	NA	NA	NA	NA	NA	NA	NA	NA	NA	NA	NA	NA	NA	NA	NA	NA	NA	NA	NA	NA	NA
hsa-mir-4278	NA	NA	NA	NA	NA	NA	NA	NA	NA	NA	NA	NA	NA	NA	NA	NA	NA	NA	NA	NA	NA	NA	NA	NA	NA	NA	NA	NA	NA	NA	NA	NA	NA	NA	NA	NA	NA	NA	NA	NA	NA	NA	NA	NA	NA	NA	NA	NA	NA
hsa-mir-4277	NA	NA	NA	NA	NA	NA	NA	NA	NA	NA	NA	NA	NA	NA	NA	NA	NA	NA	NA	NA	NA	NA	NA	NA	NA	NA	NA	NA	NA	NA	NA	NA	NA	NA	NA	NA	NA	NA	NA	NA	NA	NA	NA	NA	NA	NA	NA	NA	NA
hsa-mir-4276	NA	NA	NA	NA	NA	NA	NA	NA	NA	NA	NA	NA	NA	NA	NA	NA	NA	NA	NA	NA	NA	NA	NA	NA	NA	NA	NA	NA	NA	NA	NA	NA	NA	NA	NA	NA	NA	NA	NA	NA	NA	NA	NA	NA	NA	NA	NA	NA	NA
hsa-mir-4275	NA	NA	NA	NA	NA	NA	NA	NA	NA	NA	NA	NA	NA	NA	NA	NA	NA	NA	NA	NA	NA	NA	NA	NA	NA	NA	NA	NA	NA	NA	NA	NA	NA	NA	NA	NA	NA	NA	NA	NA	NA	NA	NA	NA	NA	NA	NA	NA	NA
hsa-mir-4274	NA	NA	NA	NA	NA	NA	NA	NA	NA	NA	NA	NA	NA	NA	NA	NA	NA	NA	NA	NA	NA	NA	NA	NA	NA	NA	NA	NA	NA	NA	NA	NA	NA	NA	NA	NA	NA	NA	NA	NA	NA	NA	NA	NA	NA	NA	NA	NA	NA
hsa-mir-4273	NA	NA	NA	NA	NA	NA	NA	NA	NA	NA	NA	NA	NA	NA	NA	NA	NA	NA	NA	NA	NA	NA	NA	NA	NA	NA	NA	NA	NA	NA	NA	NA	NA	NA	NA	NA	NA	NA	NA	NA	NA	NA	NA	NA	NA	NA	NA	NA	NA
hsa-mir-4272	NA	NA	NA	NA	NA	NA	NA	NA	NA	NA	NA	NA	NA	NA	NA	NA	NA	NA	NA	NA	NA	NA	NA	NA	NA	NA	NA	NA	NA	NA	NA	NA	NA	NA	NA	NA	NA	NA	NA	NA	NA	NA	NA	NA	NA	NA	NA	NA	NA
hsa-mir-4271	NA	NA	NA	NA	NA	NA	NA	NA	NA	NA	NA	NA	NA	NA	NA	NA	NA	NA	NA	NA	NA	NA	NA	NA	NA	NA	NA	NA	NA	NA	NA	NA	NA	NA	NA	NA	NA	NA	NA	NA	NA	NA	NA	NA	NA	NA	NA	NA	NA
hsa-mir-4270	NA	NA	NA	NA	NA	NA	NA	NA	NA	NA	NA	NA	NA	NA	NA	NA	NA	NA	NA	NA	NA	NA	NA	NA	NA	NA	NA	NA	NA	NA	NA	NA	NA	NA	NA	NA	NA	NA	NA	NA	NA	NA	NA	NA	NA	NA	NA	NA	NA
hsa-mir-4269	NA	NA	NA	NA	NA	NA	NA	NA	NA	NA	NA	NA	NA	NA	NA	NA	NA	NA	NA	NA	NA	NA	NA	NA	NA	NA	NA	NA	NA	NA	NA	NA	NA	NA	NA	NA	NA	NA	NA	NA	NA	NA	NA	NA	NA	NA	NA	NA	NA
hsa-mir-4268	NA	NA	NA	NA	NA	NA	NA	NA	NA	NA	NA	NA	NA	NA	NA	NA	NA	NA	NA	NA	NA	NA	NA	NA	NA	NA	NA	NA	NA	NA	NA	NA	NA	NA	NA	NA	NA	NA	NA	NA	NA	NA	NA	NA	NA	NA	NA	NA	NA
hsa-mir-4267	NA	NA	NA	NA	NA	NA	NA	NA	NA	NA	NA	NA	NA	NA	NA	NA	NA	NA	NA	NA	NA	NA	NA	NA	NA	NA	NA	NA	NA	NA	NA	NA	NA	NA	NA	NA	NA	NA	NA	NA	NA	NA	NA	NA	NA	NA	NA	NA	NA
hsa-mir-4266	NA	NA	NA	NA	NA	NA	NA	NA	NA	NA	NA	NA	NA	NA	NA	NA	NA	NA	NA	NA	NA	NA	NA	NA	NA	NA	NA	NA	NA	NA	NA	NA	NA	NA	NA	NA	NA	NA	NA	NA	NA	NA	NA	NA	NA	NA	NA	NA	NA
hsa-mir-4265	NA	NA	NA	NA	NA	NA	NA	NA	NA	NA	NA	NA	NA	NA	NA	NA	NA	NA	NA	NA	NA	NA	NA	NA	NA	NA	NA	NA	NA	NA	NA	NA	NA	NA	NA	NA	NA	NA	NA	NA	NA	NA	NA	NA	NA	NA	NA	NA	NA
hsa-mir-4264	NA	NA	NA	NA	NA	NA	NA	NA	NA	NA	NA	NA	NA	NA	NA	NA	NA	NA	NA	NA	NA	NA	NA	NA	NA	NA	NA	NA	NA	NA	NA	NA	NA	NA	NA	NA	NA	NA	NA	NA	NA	NA	NA	NA	NA	NA	NA	NA	NA
hsa-mir-4263	NA	NA	NA	NA	NA	NA	NA	NA	NA	NA	NA	NA	NA	NA	NA	NA	NA	NA	NA	NA	NA	NA	NA	NA	NA	NA	NA	NA	NA	NA	NA	NA	NA	NA	NA	NA	NA	NA	NA	NA	NA	NA	NA	NA	NA	NA	NA	NA	NA
hsa-mir-4262	NA	NA	NA	NA	NA	NA	NA	NA	NA	NA	NA	NA	NA	NA	NA	NA	NA	NA	NA	NA	NA	NA	NA	NA	NA	NA	NA	NA	NA	NA	NA	NA	NA	NA	NA	NA	NA	NA	NA	NA	NA	NA	NA	NA	NA	NA	NA	NA	NA
hsa-mir-4261	NA	NA	NA	NA	NA	NA	NA	NA	NA	NA	NA	NA	NA	NA	NA	NA	NA	NA	NA	NA	NA	NA	NA	NA	NA	NA	NA	NA	NA	NA	NA	NA	NA	NA	NA	NA	NA	NA	NA	NA	NA	NA	NA	NA	NA	NA	NA	NA	NA
hsa-mir-4260	NA	NA	NA	NA	0.234112	NA	NA	NA	NA	NA	NA	0.256216	NA	NA	NA	NA	NA	NA	NA	NA	NA	NA	NA	NA	NA	NA	NA	NA	NA	NA	NA	NA	NA	NA	NA	NA	NA	NA	NA	NA	NA	NA	NA	NA	0.203831	NA	NA	NA	NA
hsa-mir-4259	NA	NA	NA	NA	NA	NA	NA	NA	NA	NA	NA	NA	NA	NA	NA	NA	NA	NA	NA	NA	NA	NA	NA	NA	NA	NA	NA	NA	NA	NA	NA	NA	NA	NA	NA	NA	NA	NA	NA	NA	NA	NA	NA	NA	NA	NA	NA	NA	NA
hsa-mir-4258	NA	NA	NA	NA	NA	NA	NA	NA	NA	NA	NA	NA	NA	NA	NA	NA	NA	NA	NA	NA	NA	NA	NA	NA	NA	NA	NA	NA	NA	NA	NA	NA	NA	NA	NA	NA	NA	NA	NA	NA	NA	NA	NA	NA	NA	NA	NA	NA	NA
hsa-mir-4257	0.855538	NA	NA	NA	NA	NA	NA	NA	NA	NA	NA	NA	NA	NA	NA	NA	NA	NA	NA	NA	NA	NA	NA	NA	NA	NA	NA	NA	NA	NA	NA	NA	NA	NA	NA	NA	NA	NA	NA	NA	NA	NA	NA	NA	NA	NA	NA	NA	NA
hsa-mir-4256	NA	NA	NA	NA	NA	NA	NA	NA	NA	NA	NA	NA	NA	NA	NA	NA	NA	NA	NA	NA	NA	NA	NA	NA	NA	NA	NA	NA	NA	NA	NA	NA	NA	NA	NA	NA	NA	NA	NA	NA	NA	NA	NA	NA	NA	NA	NA	NA	NA
hsa-mir-4255	NA	NA	NA	NA	NA	NA	NA	NA	NA	NA	NA	NA	NA	NA	NA	NA	NA	NA	NA	NA	NA	NA	NA	NA	NA	NA	NA	NA	NA	NA	NA	NA	NA	NA	NA	NA	NA	NA	NA	NA	NA	NA	NA	NA	NA	NA	NA	NA	NA
hsa-mir-4253	NA	NA	NA	NA	NA	NA	NA	NA	NA	NA	NA	NA	NA	NA	NA	NA	NA	NA	NA	NA	NA	NA	NA	NA	NA	NA	NA	NA	NA	NA	NA	NA	NA	NA	NA	NA	NA	NA	NA	NA	NA	NA	NA	NA	NA	NA	NA	NA	NA
hsa-mir-4252	NA	NA	NA	NA	NA	NA	NA	NA	NA	NA	NA	NA	NA	NA	NA	NA	NA	NA	NA	NA	NA	NA	NA	NA	NA	NA	NA	NA	NA	NA	NA	NA	NA	NA	NA	NA	NA	NA	NA	NA	NA	NA	NA	NA	NA	NA	NA	NA	NA
hsa-mir-4251	NA	NA	NA	NA	NA	NA	NA	NA	NA	NA	NA	NA	NA	NA	NA	NA	NA	NA	NA	NA	NA	NA	NA	NA	NA	NA	NA	NA	NA	NA	NA	NA	NA	NA	NA	NA	NA	NA	NA	NA	NA	NA	NA	NA	NA	NA	NA	NA	NA
hsa-mir-3943	NA	NA	NA	NA	NA	NA	NA	NA	NA	0.173083	0.213366	0.256216	NA	NA	NA	NA	NA	NA	NA	NA	NA	NA	0.10823	NA	NA	NA	NA	NA	NA	NA	NA	0.082731	NA	0.194497	NA	NA	NA	NA	NA	0.218262	0.158268	NA	NA	NA	NA	NA	NA	NA	0.33324
hsa-mir-3938	NA	NA	NA	NA	NA	NA	NA	NA	NA	NA	NA	NA	NA	NA	NA	NA	NA	NA	NA	NA	NA	NA	NA	NA	NA	NA	NA	NA	NA	NA	NA	NA	NA	NA	NA	NA	NA	NA	NA	NA	NA	0.215543	NA	NA	NA	NA	NA	NA	NA
hsa-mir-3935	1.71108	1.70089	NA	NA	0.234112	NA	NA	NA	NA	NA	NA	NA	NA	NA	0.405488	NA	0.901602	1.29234	NA	NA	NA	NA	NA	NA	NA	NA	NA	NA	NA	NA	NA	NA	NA	NA	NA	NA	0.12985	NA	0.175345	NA	NA	NA	NA	NA	NA	NA	NA	NA	NA
hsa-mir-3924	NA	NA	NA	NA	NA	NA	NA	NA	NA	NA	NA	NA	NA	NA	NA	NA	NA	NA	NA	NA	NA	NA	NA	NA	NA	NA	NA	NA	NA	NA	NA	NA	NA	NA	NA	NA	NA	NA	NA	NA	NA	NA	NA	NA	NA	NA	NA	NA	NA
hsa-mir-3914-2	NA	NA	NA	NA	NA	NA	NA	NA	NA	NA	NA	NA	NA	NA	NA	NA	NA	NA	NA	NA	NA	NA	NA	NA	NA	NA	NA	NA	NA	NA	NA	NA	NA	NA	NA	NA	NA	NA	NA	NA	NA	NA	NA	NA	NA	NA	NA	NA	NA
hsa-mir-3913-2	NA	NA	NA	NA	NA	NA	NA	NA	NA	NA	NA	NA	NA	NA	NA	NA	NA	NA	NA	NA	NA	NA	NA	NA	NA	NA	NA	NA	NA	NA	NA	NA	0.17506	NA	NA	NA	NA	NA	NA	NA	NA	NA	NA	NA	NA	NA	NA	NA	NA
hsa-mir-3910-1	NA	NA	NA	NA	NA	NA	NA	NA	NA	NA	NA	NA	NA	NA	NA	NA	NA	NA	NA	NA	NA	NA	NA	NA	NA	NA	NA	NA	NA	NA	NA	NA	NA	NA	NA	NA	NA	NA	NA	NA	NA	NA	NA	NA	NA	NA	NA	NA	NA
hsa-mir-3908	NA	NA	NA	NA	NA	NA	NA	NA	NA	NA	NA	NA	NA	NA	NA	NA	NA	NA	NA	NA	NA	NA	NA	NA	NA	NA	NA	NA	NA	NA	NA	NA	NA	NA	NA	NA	NA	NA	NA	NA	NA	NA	NA	NA	NA	NA	NA	NA	NA
hsa-mir-3907	NA	NA	NA	NA	NA	NA	NA	NA	NA	NA	NA	NA	NA	NA	NA	NA	NA	NA	NA	NA	NA	NA	NA	NA	NA	NA	NA	NA	NA	NA	NA	NA	NA	NA	NA	NA	NA	NA	NA	NA	NA	NA	NA	NA	NA	NA	NA	NA	NA
hsa-mir-384	NA	NA	NA	NA	NA	NA	NA	NA	NA	NA	NA	NA	NA	NA	NA	NA	NA	NA	NA	NA	NA	NA	NA	NA	NA	NA	NA	NA	NA	NA	NA	NA	NA	NA	NA	NA	NA	NA	NA	NA	NA	NA	NA	NA	NA	NA	NA	NA	NA
hsa-mir-3714	NA	NA	NA	NA	NA	NA	NA	NA	NA	NA	NA	NA	NA	NA	NA	NA	NA	NA	NA	NA	NA	NA	NA	NA	NA	NA	NA	NA	NA	NA	NA	NA	NA	NA	NA	NA	NA	NA	NA	NA	NA	NA	NA	NA	NA	NA	NA	NA	NA
hsa-mir-3713	NA	NA	NA	NA	NA	NA	NA	NA	NA	NA	NA	NA	NA	NA	NA	NA	NA	NA	NA	NA	NA	NA	NA	NA	NA	NA	NA	NA	NA	NA	NA	NA	NA	NA	NA	NA	NA	NA	NA	NA	NA	NA	NA	NA	NA	NA	NA	NA	NA
hsa-mir-3689b	NA	NA	NA	NA	NA	NA	NA	NA	NA	NA	NA	NA	NA	NA	NA	NA	NA	NA	NA	NA	NA	NA	NA	NA	NA	NA	NA	NA	NA	NA	NA	NA	NA	NA	NA	NA	NA	NA	NA	0.218262	NA	NA	NA	NA	NA	NA	NA	NA	NA
hsa-mir-3689a	NA	NA	NA	NA	NA	NA	NA	NA	NA	NA	NA	NA	NA	NA	NA	NA	NA	NA	NA	NA	NA	NA	NA	NA	NA	NA	NA	0.717038	NA	NA	NA	NA	NA	NA	NA	NA	NA	NA	NA	NA	NA	NA	NA	NA	NA	NA	NA	NA	NA
hsa-mir-3686	NA	NA	NA	NA	NA	NA	NA	NA	NA	NA	NA	NA	NA	NA	NA	NA	NA	NA	NA	NA	NA	NA	NA	NA	NA	NA	NA	NA	NA	NA	NA	NA	NA	NA	NA	NA	NA	NA	NA	NA	NA	NA	NA	NA	NA	NA	NA	NA	NA
hsa-mir-3685	NA	NA	NA	NA	NA	NA	NA	NA	NA	NA	NA	NA	NA	NA	NA	NA	NA	NA	NA	NA	NA	NA	NA	NA	NA	NA	NA	NA	NA	NA	NA	NA	NA	NA	NA	NA	NA	NA	0.175345	NA	NA	0.215543	NA	0.187729	NA	NA	NA	NA	NA
hsa-mir-3675	NA	NA	NA	NA	NA	NA	NA	NA	NA	NA	NA	NA	NA	NA	NA	NA	NA	NA	NA	NA	NA	NA	NA	NA	NA	NA	NA	NA	NA	NA	NA	NA	NA	NA	NA	NA	NA	NA	NA	NA	NA	NA	NA	NA	NA	NA	NA	NA	NA
hsa-mir-3674	NA	NA	NA	NA	NA	NA	NA	NA	NA	NA	NA	NA	NA	NA	NA	NA	NA	NA	NA	NA	NA	NA	NA	NA	NA	NA	NA	NA	NA	NA	NA	NA	NA	NA	NA	NA	NA	NA	NA	NA	NA	NA	0.053364	NA	NA	NA	NA	NA	NA
hsa-mir-3673	NA	NA	NA	NA	NA	NA	NA	NA	NA	NA	NA	NA	NA	NA	NA	NA	NA	NA	NA	NA	NA	NA	NA	NA	NA	NA	NA	NA	NA	NA	NA	NA	NA	NA	NA	NA	NA	NA	NA	NA	NA	NA	NA	NA	NA	NA	NA	NA	NA
hsa-mir-3672	NA	NA	NA	NA	NA	NA	NA	NA	NA	NA	NA	NA	NA	NA	NA	NA	NA	NA	NA	0.662971	NA	NA	NA	NA	NA	NA	NA	NA	NA	NA	NA	NA	NA	NA	NA	NA	NA	NA	NA	NA	NA	NA	NA	NA	NA	NA	NA	NA	NA
hsa-mir-3671	NA	NA	NA	NA	NA	NA	NA	NA	NA	NA	NA	NA	NA	NA	NA	NA	NA	NA	NA	NA	NA	NA	NA	NA	NA	NA	NA	NA	NA	NA	NA	NA	NA	NA	NA	NA	NA	NA	NA	NA	NA	NA	NA	NA	NA	NA	NA	NA	NA
hsa-mir-3670	NA	NA	NA	NA	NA	NA	NA	NA	NA	NA	NA	NA	NA	NA	NA	NA	NA	NA	NA	NA	NA	NA	NA	NA	NA	NA	NA	NA	NA	NA	NA	NA	NA	NA	NA	NA	NA	NA	NA	NA	NA	NA	NA	NA	NA	NA	NA	NA	NA
hsa-mir-367	NA	NA	NA	NA	NA	NA	NA	NA	NA	NA	NA	NA	NA	NA	NA	NA	NA	NA	NA	NA	NA	NA	NA	NA	NA	NA	NA	NA	NA	NA	NA	NA	NA	NA	NA	NA	NA	NA	NA	NA	NA	NA	NA	NA	NA	NA	NA	NA	NA
hsa-mir-3669	NA	NA	NA	NA	NA	NA	NA	NA	NA	NA	NA	NA	NA	NA	NA	NA	NA	NA	NA	NA	NA	NA	NA	NA	NA	NA	NA	NA	NA	NA	NA	NA	NA	NA	NA	NA	NA	NA	NA	NA	NA	NA	NA	NA	NA	NA	NA	NA	NA
hsa-mir-3668	NA	NA	NA	NA	NA	NA	NA	NA	NA	NA	NA	NA	NA	NA	NA	NA	NA	NA	NA	NA	NA	NA	NA	NA	NA	NA	NA	NA	NA	NA	NA	NA	NA	NA	NA	NA	NA	NA	NA	NA	NA	NA	NA	NA	NA	NA	NA	NA	NA
hsa-mir-3666	NA	NA	NA	NA	NA	NA	NA	NA	NA	NA	NA	NA	NA	NA	NA	NA	NA	NA	NA	NA	NA	NA	NA	NA	NA	NA	NA	NA	NA	NA	NA	NA	NA	NA	NA	NA	NA	NA	NA	NA	NA	NA	NA	NA	NA	NA	NA	NA	NA
hsa-mir-3665	NA	NA	NA	NA	NA	NA	NA	NA	NA	NA	NA	NA	NA	NA	NA	NA	NA	NA	NA	NA	NA	NA	NA	NA	NA	NA	NA	NA	NA	NA	NA	NA	NA	NA	NA	NA	NA	NA	NA	NA	NA	NA	NA	NA	NA	NA	NA	NA	NA
hsa-mir-3663	NA	NA	NA	NA	NA	NA	NA	NA	NA	NA	NA	NA	NA	NA	NA	NA	NA	NA	NA	NA	NA	NA	NA	NA	NA	NA	NA	NA	NA	NA	NA	NA	NA	NA	NA	NA	NA	NA	NA	NA	NA	NA	NA	NA	NA	NA	NA	NA	NA
hsa-mir-3649	NA	NA	NA	NA	NA	NA	NA	NA	NA	NA	NA	NA	NA	NA	NA	NA	NA	NA	NA	NA	NA	NA	NA	NA	NA	NA	NA	NA	NA	NA	NA	NA	NA	NA	NA	NA	NA	NA	NA	NA	NA	NA	NA	NA	NA	NA	NA	0.135522	NA
hsa-mir-3646	NA	NA	NA	NA	0.234112	NA	NA	0.201022	NA	0.173083	NA	NA	NA	0.29962	NA	NA	NA	NA	NA	NA	0.531025	NA	0.324689	NA	NA	NA	NA	NA	NA	NA	0.381444	NA	NA	NA	NA	NA	NA	NA	NA	NA	NA	NA	0.160091	NA	0.203831	NA	NA	NA	NA
hsa-mir-3621	NA	NA	NA	NA	NA	NA	NA	NA	NA	NA	NA	NA	NA	NA	NA	NA	NA	NA	NA	NA	NA	NA	NA	NA	NA	NA	NA	NA	NA	NA	NA	0.165462	NA	NA	NA	NA	NA	NA	NA	NA	NA	NA	NA	NA	NA	NA	NA	NA	NA
hsa-mir-325	NA	NA	NA	NA	NA	NA	NA	NA	NA	NA	NA	NA	NA	NA	NA	NA	NA	NA	NA	NA	NA	NA	NA	NA	NA	NA	NA	NA	NA	NA	NA	NA	NA	NA	NA	NA	NA	NA	NA	NA	NA	NA	NA	NA	NA	NA	NA	NA	NA
hsa-mir-320b-1	NA	NA	NA	NA	NA	NA	NA	NA	NA	NA	NA	NA	NA	NA	NA	NA	NA	NA	NA	NA	NA	NA	NA	NA	NA	NA	NA	NA	NA	NA	NA	NA	NA	NA	NA	NA	NA	NA	NA	NA	NA	NA	NA	NA	NA	NA	NA	NA	NA
hsa-mir-3201	NA	NA	NA	NA	NA	NA	NA	NA	NA	NA	NA	NA	NA	NA	NA	NA	NA	NA	NA	NA	NA	NA	NA	NA	NA	NA	NA	NA	NA	NA	NA	NA	NA	NA	NA	NA	NA	NA	NA	NA	NA	NA	NA	NA	NA	NA	NA	NA	NA
hsa-mir-3196	NA	0.212611	NA	NA	0.234112	NA	NA	NA	NA	NA	0.213366	NA	NA	NA	0.405488	NA	NA	NA	0.543309	NA	NA	NA	NA	NA	NA	NA	NA	0.717038	NA	NA	NA	NA	NA	NA	NA	NA	NA	0.365542	0.175345	NA	NA	NA	0.053364	NA	NA	NA	NA	0.135522	NA
hsa-mir-3186	NA	NA	NA	NA	NA	NA	NA	NA	NA	0.173083	0.213366	NA	NA	NA	NA	NA	NA	NA	NA	NA	NA	NA	NA	NA	NA	NA	NA	NA	NA	NA	NA	NA	NA	NA	NA	NA	NA	NA	NA	NA	NA	NA	NA	NA	0.203831	NA	NA	NA	NA
hsa-mir-3185	NA	NA	NA	NA	NA	NA	NA	NA	NA	NA	NA	NA	NA	NA	NA	NA	NA	NA	NA	NA	NA	NA	NA	NA	NA	NA	NA	NA	NA	NA	NA	NA	NA	NA	NA	NA	NA	NA	NA	NA	NA	NA	NA	NA	NA	NA	NA	NA	NA
hsa-mir-3184	NA	NA	NA	NA	NA	NA	NA	NA	NA	NA	NA	NA	0.174957	NA	NA	NA	NA	NA	NA	NA	NA	NA	NA	NA	NA	NA	NA	NA	NA	NA	NA	NA	NA	NA	NA	NA	NA	NA	NA	NA	NA	NA	NA	NA	NA	NA	NA	NA	NA
hsa-mir-3182	NA	NA	NA	NA	NA	NA	NA	NA	NA	NA	NA	NA	NA	NA	NA	NA	NA	NA	NA	NA	NA	NA	NA	NA	NA	NA	NA	NA	NA	NA	NA	NA	NA	NA	NA	NA	NA	NA	NA	NA	NA	NA	NA	NA	NA	NA	NA	NA	NA
hsa-mir-3181	NA	NA	NA	NA	NA	0.225912	NA	NA	NA	NA	0.213366	NA	NA	NA	NA	NA	NA	NA	NA	NA	NA	NA	NA	NA	NA	NA	NA	NA	0.235999	NA	NA	0.165462	NA	0.097248	NA	NA	0.12985	0.182771	NA	0.218262	NA	0.215543	0.053364	NA	NA	0.318538	0.216588	NA	0.33324
hsa-mir-3180-5	NA	NA	NA	NA	NA	NA	NA	NA	NA	NA	NA	NA	NA	NA	NA	NA	NA	NA	NA	NA	NA	NA	NA	NA	NA	NA	NA	NA	NA	NA	NA	NA	NA	NA	NA	NA	NA	NA	NA	NA	NA	NA	NA	NA	NA	NA	NA	0.135522	NA
hsa-mir-3180-2	NA	NA	NA	NA	NA	NA	NA	NA	NA	NA	NA	NA	NA	NA	NA	NA	NA	NA	NA	NA	NA	NA	NA	NA	NA	NA	NA	NA	NA	NA	NA	NA	NA	NA	NA	NA	NA	NA	NA	NA	NA	NA	NA	NA	NA	NA	NA	NA	NA
hsa-mir-3180-1	NA	NA	NA	NA	NA	NA	NA	NA	NA	NA	NA	NA	NA	NA	NA	NA	NA	NA	NA	NA	NA	NA	NA	NA	NA	NA	NA	NA	NA	NA	NA	NA	NA	NA	NA	NA	NA	NA	NA	NA	NA	NA	NA	NA	NA	NA	NA	NA	0.33324
hsa-mir-3175	NA	NA	NA	NA	NA	NA	NA	NA	NA	NA	NA	NA	0.174957	NA	NA	NA	NA	NA	NA	NA	NA	NA	0.10823	NA	NA	NA	NA	NA	NA	NA	NA	NA	0.17506	NA	NA	NA	NA	NA	NA	NA	NA	0.215543	0.053364	NA	0.203831	NA	NA	0.135522	NA
hsa-mir-3169	NA	NA	NA	NA	NA	NA	NA	NA	NA	NA	NA	NA	NA	NA	NA	NA	NA	NA	NA	NA	NA	NA	NA	NA	NA	NA	NA	NA	NA	NA	NA	NA	NA	NA	NA	NA	NA	NA	NA	NA	NA	NA	NA	NA	NA	NA	NA	NA	NA
hsa-mir-3165	NA	NA	NA	NA	NA	NA	NA	NA	NA	NA	NA	NA	NA	NA	NA	NA	NA	NA	NA	NA	NA	NA	NA	NA	NA	NA	0.489772	NA	NA	NA	NA	NA	NA	NA	NA	NA	NA	NA	NA	NA	NA	NA	NA	0.187729	NA	NA	NA	NA	NA
hsa-mir-3164	5.98877	1.9135	NA	NA	NA	NA	NA	0.201022	NA	0.173083	0.213366	NA	NA	NA	NA	NA	NA	NA	NA	NA	NA	NA	NA	NA	NA	NA	NA	NA	NA	NA	NA	0.082731	0.17506	0.388994	NA	NA	NA	NA	NA	NA	0.158268	NA	NA	0.187729	0.407663	0.159269	NA	0.135522	0.666479
hsa-mir-3160-2	NA	NA	NA	NA	NA	NA	NA	NA	NA	NA	NA	NA	NA	NA	NA	NA	NA	NA	NA	NA	NA	NA	NA	NA	NA	NA	NA	NA	NA	NA	NA	NA	NA	NA	NA	NA	NA	NA	NA	NA	NA	NA	NA	NA	NA	NA	NA	NA	NA
hsa-mir-3160-1	NA	0.425222	NA	NA	0.234112	NA	NA	NA	NA	NA	NA	NA	0.174957	NA	NA	NA	NA	NA	NA	NA	NA	NA	NA	NA	0.46069	NA	NA	NA	NA	NA	NA	NA	NA	NA	NA	NA	NA	0.182771	0.175345	NA	NA	NA	NA	NA	NA	NA	NA	0.135522	NA
hsa-mir-3156-3	NA	NA	NA	NA	NA	NA	NA	NA	NA	NA	NA	NA	NA	NA	NA	NA	NA	NA	NA	NA	NA	NA	NA	NA	NA	NA	NA	NA	NA	NA	NA	NA	NA	NA	NA	NA	NA	NA	NA	NA	NA	NA	NA	NA	NA	NA	NA	NA	NA
hsa-mir-3156-1	NA	NA	NA	NA	NA	NA	NA	NA	NA	NA	NA	NA	NA	NA	NA	NA	NA	NA	NA	NA	NA	NA	NA	NA	NA	NA	NA	NA	NA	NA	NA	NA	NA	NA	0.211476	NA	NA	NA	NA	NA	NA	NA	NA	NA	NA	NA	NA	NA	NA
hsa-mir-3153	NA	0.212611	NA	NA	NA	NA	NA	NA	NA	NA	NA	NA	NA	NA	NA	NA	NA	NA	NA	NA	NA	NA	NA	NA	NA	NA	NA	NA	NA	NA	NA	NA	NA	NA	0.211476	NA	NA	NA	NA	NA	NA	NA	NA	NA	NA	NA	NA	NA	NA
hsa-mir-3148	NA	NA	NA	NA	NA	NA	NA	NA	NA	NA	NA	NA	NA	NA	NA	NA	NA	NA	NA	NA	NA	NA	NA	NA	NA	NA	NA	NA	NA	NA	NA	NA	NA	NA	NA	NA	NA	NA	NA	NA	NA	NA	NA	NA	NA	NA	NA	NA	NA
hsa-mir-637	NA	NA	NA	NA	NA	NA	NA	NA	NA	NA	NA	NA	NA	NA	NA	NA	NA	NA	NA	NA	NA	NA	NA	NA	NA	NA	NA	NA	NA	NA	NA	NA	NA	NA	NA	NA	NA	NA	NA	NA	NA	NA	NA	NA	NA	NA	NA	NA	NA
hsa-mir-3147	NA	NA	NA	NA	NA	NA	NA	NA	NA	NA	NA	NA	NA	NA	NA	NA	NA	NA	NA	NA	NA	NA	NA	NA	NA	NA	NA	NA	NA	NA	NA	NA	NA	NA	NA	NA	NA	NA	NA	NA	NA	NA	NA	NA	NA	NA	NA	NA	NA
hsa-mir-3142	NA	NA	NA	NA	NA	NA	NA	NA	NA	NA	NA	NA	NA	NA	NA	NA	NA	NA	NA	NA	NA	NA	NA	NA	NA	NA	NA	NA	NA	NA	NA	NA	NA	NA	NA	NA	NA	NA	NA	NA	NA	NA	NA	NA	NA	NA	0.216588	NA	NA
hsa-mir-3141	NA	NA	NA	NA	NA	NA	NA	NA	NA	NA	NA	NA	NA	NA	NA	NA	NA	NA	NA	NA	NA	NA	NA	NA	NA	NA	NA	NA	NA	NA	NA	NA	NA	NA	NA	NA	NA	NA	NA	NA	NA	NA	NA	NA	NA	NA	NA	NA	NA
hsa-mir-3134	NA	NA	NA	NA	NA	NA	NA	NA	NA	NA	NA	NA	NA	NA	NA	NA	NA	NA	NA	NA	NA	NA	NA	NA	NA	NA	NA	NA	NA	NA	NA	NA	NA	NA	NA	NA	NA	NA	NA	NA	NA	NA	NA	NA	NA	NA	NA	NA	NA
hsa-mir-3133	NA	NA	NA	NA	NA	NA	NA	NA	NA	NA	NA	NA	NA	NA	NA	NA	NA	NA	NA	NA	NA	NA	NA	NA	NA	NA	NA	NA	NA	NA	NA	NA	NA	NA	NA	NA	NA	NA	NA	NA	NA	NA	NA	NA	NA	NA	NA	NA	NA
hsa-mir-3123	NA	NA	NA	NA	NA	NA	NA	NA	NA	NA	NA	NA	NA	NA	NA	NA	NA	NA	NA	NA	NA	NA	NA	NA	NA	NA	NA	NA	NA	NA	NA	NA	NA	NA	NA	NA	NA	NA	NA	NA	NA	NA	NA	NA	NA	NA	NA	NA	NA
hsa-mir-3122	NA	NA	NA	NA	NA	NA	NA	NA	NA	NA	NA	NA	NA	NA	NA	NA	NA	NA	NA	NA	NA	NA	NA	NA	NA	NA	NA	NA	NA	NA	NA	NA	NA	NA	NA	NA	NA	NA	NA	NA	NA	NA	NA	NA	NA	NA	NA	NA	NA
hsa-mir-3119-2	NA	NA	NA	NA	NA	NA	0.209464	NA	NA	NA	NA	NA	NA	NA	NA	NA	NA	NA	NA	NA	NA	NA	NA	NA	NA	NA	NA	NA	NA	NA	NA	NA	NA	NA	NA	NA	NA	NA	NA	NA	NA	NA	NA	NA	NA	0.159269	NA	NA	NA
hsa-mir-3118-6	NA	NA	NA	NA	NA	NA	NA	NA	NA	NA	NA	NA	NA	NA	NA	NA	NA	NA	NA	NA	NA	NA	NA	NA	NA	NA	NA	NA	NA	NA	NA	NA	NA	NA	NA	NA	NA	NA	NA	NA	NA	NA	NA	NA	NA	NA	NA	NA	NA
hsa-mir-3118-5	NA	NA	NA	NA	NA	NA	NA	NA	NA	NA	NA	NA	NA	NA	NA	NA	NA	NA	NA	NA	NA	NA	NA	NA	NA	NA	NA	NA	NA	NA	NA	NA	NA	NA	NA	NA	NA	NA	NA	NA	NA	NA	NA	NA	NA	NA	NA	NA	NA
hsa-mir-3118-4	NA	NA	NA	NA	NA	NA	NA	NA	NA	NA	NA	NA	NA	NA	NA	NA	NA	NA	NA	NA	NA	NA	NA	NA	NA	NA	NA	NA	NA	NA	NA	NA	NA	NA	NA	NA	NA	NA	NA	NA	NA	NA	NA	NA	NA	NA	NA	NA	NA
hsa-mir-3118-3	NA	NA	NA	NA	NA	NA	NA	NA	NA	NA	NA	NA	NA	NA	NA	NA	NA	NA	NA	NA	NA	NA	NA	NA	NA	NA	NA	NA	NA	NA	NA	NA	NA	NA	NA	NA	NA	NA	NA	NA	NA	NA	NA	NA	NA	NA	NA	NA	NA
hsa-mir-3118-2	NA	NA	NA	NA	NA	NA	NA	NA	NA	NA	NA	NA	NA	NA	NA	NA	NA	NA	NA	NA	NA	NA	NA	NA	NA	NA	NA	NA	NA	NA	NA	NA	NA	NA	NA	NA	NA	NA	NA	NA	NA	NA	NA	NA	NA	NA	NA	NA	NA
hsa-mir-3118-1	NA	NA	NA	NA	NA	NA	NA	NA	NA	NA	NA	NA	NA	NA	NA	NA	NA	NA	NA	NA	NA	NA	NA	NA	NA	NA	NA	NA	NA	NA	NA	NA	NA	NA	NA	NA	NA	NA	NA	NA	NA	NA	NA	NA	NA	NA	NA	NA	NA
hsa-mir-3116-2	NA	NA	NA	NA	NA	NA	0.418929	NA	NA	NA	NA	NA	0.174957	NA	NA	NA	NA	NA	NA	NA	NA	NA	NA	NA	NA	NA	NA	NA	NA	NA	NA	0.082731	0.17506	NA	NA	0.194319	NA	NA	NA	NA	NA	NA	NA	0.187729	NA	NA	NA	NA	NA
hsa-mir-3116-1	NA	NA	NA	NA	NA	NA	NA	NA	NA	NA	NA	NA	NA	NA	NA	NA	NA	NA	NA	NA	NA	NA	NA	NA	NA	NA	NA	NA	NA	NA	0.381444	NA	NA	NA	NA	NA	NA	NA	NA	NA	NA	NA	NA	NA	NA	NA	NA	NA	NA
hsa-mir-302f	NA	NA	NA	NA	NA	NA	NA	NA	NA	NA	NA	NA	NA	NA	NA	NA	NA	NA	NA	NA	NA	NA	NA	NA	NA	NA	NA	NA	NA	NA	NA	NA	NA	NA	NA	NA	NA	NA	NA	NA	NA	NA	NA	NA	NA	NA	NA	NA	NA
hsa-mir-302e	NA	NA	NA	NA	NA	NA	NA	NA	NA	NA	NA	NA	NA	NA	NA	NA	NA	NA	NA	NA	NA	NA	NA	NA	NA	NA	NA	NA	NA	NA	NA	NA	NA	NA	NA	NA	NA	NA	NA	NA	NA	NA	NA	NA	NA	NA	NA	NA	NA
hsa-mir-302c	NA	NA	NA	NA	NA	NA	NA	NA	NA	NA	NA	NA	NA	NA	NA	NA	NA	NA	NA	NA	NA	NA	NA	NA	NA	NA	NA	NA	NA	NA	NA	NA	NA	NA	NA	NA	NA	NA	NA	NA	NA	NA	NA	NA	NA	NA	NA	NA	NA
hsa-mir-300	NA	NA	NA	NA	NA	NA	NA	NA	NA	NA	NA	NA	NA	NA	NA	NA	NA	NA	NA	NA	NA	NA	NA	NA	NA	NA	NA	NA	NA	NA	NA	NA	NA	NA	NA	NA	NA	NA	NA	NA	NA	NA	NA	NA	NA	NA	NA	NA	NA
hsa-mir-298	NA	NA	NA	NA	NA	NA	NA	NA	NA	NA	NA	NA	NA	NA	NA	NA	NA	NA	NA	NA	NA	NA	NA	NA	NA	NA	NA	NA	NA	NA	NA	NA	NA	NA	NA	NA	NA	NA	NA	NA	NA	NA	NA	NA	NA	NA	NA	NA	NA
hsa-mir-297	NA	NA	NA	NA	NA	NA	NA	NA	NA	NA	NA	NA	NA	NA	NA	NA	NA	NA	NA	NA	NA	NA	NA	NA	NA	NA	NA	NA	NA	NA	NA	NA	NA	NA	NA	NA	NA	NA	NA	NA	NA	NA	NA	NA	NA	NA	NA	NA	NA
hsa-mir-2909	NA	NA	NA	NA	NA	NA	NA	NA	NA	NA	NA	NA	NA	NA	NA	NA	NA	NA	NA	NA	NA	NA	NA	NA	NA	NA	NA	NA	NA	NA	NA	NA	NA	NA	NA	NA	NA	NA	NA	NA	NA	NA	NA	NA	NA	NA	NA	NA	NA
hsa-mir-2861	NA	NA	NA	NA	NA	NA	NA	NA	NA	NA	NA	NA	NA	NA	NA	NA	NA	NA	NA	NA	NA	NA	NA	NA	NA	NA	NA	NA	NA	NA	NA	NA	NA	NA	NA	NA	NA	NA	NA	NA	NA	NA	NA	NA	NA	NA	NA	NA	NA
hsa-mir-2276	NA	NA	NA	NA	0.234112	NA	NA	NA	NA	NA	NA	NA	NA	NA	0.405488	NA	0.901602	NA	NA	NA	NA	1.18124	NA	NA	NA	NA	NA	0.717038	NA	0.882366	NA	NA	NA	NA	NA	NA	NA	NA	NA	NA	NA	NA	NA	NA	NA	NA	NA	0.406565	0.33324
hsa-mir-2054	NA	NA	NA	NA	NA	NA	NA	NA	NA	NA	NA	NA	NA	NA	NA	NA	NA	NA	NA	NA	NA	NA	NA	NA	NA	NA	NA	NA	NA	NA	NA	NA	NA	NA	NA	NA	NA	NA	NA	NA	NA	NA	NA	NA	NA	NA	NA	NA	NA
hsa-mir-2053	NA	NA	NA	NA	NA	NA	NA	NA	NA	NA	NA	NA	NA	NA	NA	NA	NA	NA	NA	NA	NA	NA	NA	NA	NA	NA	NA	NA	NA	NA	NA	NA	NA	NA	NA	NA	NA	NA	NA	NA	NA	NA	NA	NA	NA	NA	NA	NA	NA
hsa-mir-2052	NA	NA	NA	NA	NA	NA	NA	NA	NA	NA	NA	NA	NA	NA	NA	NA	NA	NA	NA	NA	NA	NA	NA	NA	NA	NA	NA	NA	NA	NA	NA	NA	NA	NA	NA	NA	NA	NA	NA	NA	NA	NA	NA	NA	NA	NA	NA	NA	NA
hsa-mir-1973	NA	NA	NA	NA	NA	NA	NA	NA	NA	NA	NA	NA	NA	NA	NA	NA	NA	NA	NA	NA	NA	NA	NA	NA	NA	NA	NA	NA	NA	NA	NA	NA	NA	NA	NA	NA	NA	NA	NA	NA	NA	NA	NA	NA	NA	NA	NA	NA	NA
hsa-mir-1972-2	NA	NA	NA	NA	NA	NA	NA	NA	NA	NA	NA	NA	NA	NA	NA	NA	NA	NA	NA	NA	NA	NA	NA	NA	NA	NA	NA	NA	NA	NA	NA	NA	NA	NA	NA	NA	NA	NA	NA	NA	NA	NA	NA	NA	NA	NA	NA	NA	NA
hsa-mir-1972-1	NA	NA	NA	NA	NA	NA	NA	NA	NA	NA	NA	NA	NA	NA	NA	NA	NA	NA	NA	NA	NA	NA	NA	NA	NA	NA	NA	NA	0.118	NA	NA	NA	NA	NA	NA	NA	NA	NA	NA	NA	NA	NA	NA	NA	NA	NA	NA	NA	NA
hsa-mir-1471	NA	NA	NA	NA	NA	NA	NA	NA	NA	NA	NA	NA	NA	NA	NA	NA	NA	NA	NA	NA	NA	NA	NA	NA	NA	NA	NA	NA	NA	NA	NA	NA	NA	NA	NA	NA	NA	NA	NA	NA	NA	NA	NA	NA	NA	NA	NA	NA	NA
hsa-mir-1470	NA	NA	NA	NA	NA	NA	NA	NA	NA	NA	NA	NA	NA	NA	NA	NA	NA	NA	NA	NA	NA	NA	NA	NA	NA	NA	NA	NA	NA	NA	NA	NA	NA	NA	NA	NA	NA	NA	NA	NA	NA	NA	NA	NA	NA	NA	NA	NA	NA
hsa-mir-147	NA	NA	NA	NA	NA	NA	NA	NA	NA	NA	NA	NA	0.174957	NA	NA	NA	NA	NA	NA	NA	NA	NA	NA	NA	NA	NA	NA	NA	NA	NA	NA	NA	NA	NA	NA	NA	NA	NA	NA	NA	NA	NA	NA	NA	NA	NA	NA	NA	NA
hsa-mir-1469	NA	NA	NA	NA	NA	NA	NA	NA	NA	NA	NA	NA	0.174957	NA	NA	NA	NA	NA	NA	NA	NA	NA	NA	NA	NA	NA	NA	NA	NA	NA	NA	NA	NA	NA	NA	NA	NA	NA	NA	NA	NA	NA	NA	NA	NA	NA	NA	NA	NA
hsa-mir-1324	NA	NA	NA	NA	NA	NA	NA	NA	NA	NA	NA	NA	NA	NA	NA	NA	NA	NA	NA	NA	NA	NA	NA	NA	NA	NA	NA	NA	NA	NA	NA	NA	NA	NA	NA	NA	NA	NA	NA	NA	NA	NA	NA	NA	NA	NA	NA	NA	NA
hsa-mir-1322	NA	NA	NA	NA	NA	NA	NA	NA	NA	NA	NA	NA	NA	NA	NA	NA	NA	NA	NA	NA	NA	NA	NA	NA	NA	NA	NA	NA	NA	NA	NA	NA	NA	NA	NA	NA	NA	NA	NA	NA	NA	0.215543	NA	NA	NA	NA	NA	NA	0.33324
hsa-mir-1321	NA	NA	NA	NA	NA	NA	NA	NA	NA	NA	NA	NA	NA	NA	NA	NA	NA	NA	NA	NA	NA	NA	NA	NA	NA	NA	NA	NA	NA	NA	NA	NA	NA	NA	NA	NA	NA	NA	NA	NA	NA	NA	NA	NA	NA	NA	NA	NA	NA
hsa-mir-1302-9	NA	NA	NA	NA	NA	NA	NA	NA	NA	NA	NA	NA	NA	NA	NA	NA	NA	NA	NA	NA	NA	NA	NA	NA	NA	NA	NA	NA	NA	NA	NA	NA	NA	NA	NA	NA	NA	NA	NA	NA	NA	NA	NA	NA	NA	NA	NA	NA	NA
hsa-mir-1302-8	NA	NA	NA	NA	NA	NA	NA	NA	NA	NA	NA	NA	NA	NA	NA	NA	NA	NA	NA	NA	NA	NA	NA	NA	NA	NA	NA	NA	NA	NA	NA	NA	NA	NA	NA	NA	NA	NA	NA	NA	NA	NA	NA	NA	NA	NA	NA	NA	NA
hsa-mir-1302-7	NA	NA	NA	NA	NA	NA	NA	NA	NA	NA	NA	NA	NA	NA	NA	NA	NA	NA	NA	NA	NA	NA	NA	NA	NA	NA	NA	NA	NA	NA	NA	NA	NA	NA	NA	NA	NA	NA	NA	NA	NA	NA	NA	NA	NA	NA	NA	NA	NA
hsa-mir-1302-6	NA	NA	NA	NA	NA	NA	NA	NA	NA	NA	NA	NA	NA	NA	NA	NA	NA	NA	NA	NA	NA	NA	NA	NA	NA	NA	NA	NA	NA	NA	NA	NA	NA	NA	NA	NA	NA	NA	NA	NA	NA	NA	NA	NA	NA	NA	NA	NA	NA
hsa-mir-1302-5	NA	NA	NA	NA	NA	NA	NA	NA	NA	NA	NA	NA	NA	NA	NA	NA	NA	NA	NA	NA	NA	NA	NA	NA	NA	NA	NA	NA	NA	NA	NA	NA	NA	NA	NA	NA	NA	NA	NA	NA	NA	NA	NA	NA	NA	NA	NA	NA	NA
hsa-mir-1302-4	NA	NA	NA	NA	NA	NA	NA	NA	NA	NA	NA	NA	NA	NA	NA	NA	NA	NA	NA	NA	NA	NA	NA	NA	NA	NA	NA	NA	NA	NA	NA	NA	NA	NA	NA	NA	NA	NA	NA	NA	NA	NA	NA	NA	NA	NA	NA	NA	NA
hsa-mir-1302-3	NA	NA	NA	NA	NA	NA	NA	NA	NA	NA	NA	NA	NA	NA	NA	NA	NA	NA	NA	NA	NA	NA	NA	NA	NA	NA	NA	NA	NA	NA	NA	NA	NA	NA	NA	NA	NA	NA	NA	NA	NA	NA	NA	0.375458	NA	NA	NA	NA	NA
hsa-mir-1302-2	NA	NA	NA	NA	NA	NA	NA	NA	NA	NA	NA	NA	NA	NA	NA	NA	NA	NA	NA	NA	NA	NA	NA	NA	NA	NA	NA	NA	NA	NA	NA	NA	NA	NA	NA	NA	NA	NA	NA	NA	NA	NA	NA	NA	NA	NA	NA	NA	NA
hsa-mir-1302-11	NA	NA	NA	NA	NA	NA	NA	NA	NA	NA	NA	NA	NA	NA	NA	NA	NA	NA	NA	NA	NA	NA	NA	NA	NA	NA	NA	NA	NA	NA	NA	NA	NA	NA	NA	NA	NA	NA	NA	NA	NA	NA	NA	NA	NA	NA	NA	NA	NA
hsa-mir-1302-10	NA	NA	NA	NA	NA	NA	NA	NA	NA	NA	NA	NA	NA	NA	NA	NA	NA	NA	NA	NA	NA	NA	NA	NA	NA	NA	NA	NA	NA	NA	NA	NA	NA	NA	NA	NA	NA	NA	NA	NA	NA	NA	NA	NA	NA	NA	NA	NA	NA
hsa-mir-1302-1	NA	NA	NA	NA	NA	NA	NA	NA	NA	NA	NA	NA	NA	NA	NA	NA	NA	NA	NA	NA	NA	NA	NA	NA	NA	NA	NA	NA	NA	NA	NA	NA	NA	NA	NA	NA	NA	NA	NA	NA	NA	NA	NA	NA	NA	NA	NA	NA	NA
hsa-mir-1299	NA	NA	NA	NA	NA	NA	NA	NA	NA	NA	NA	NA	NA	NA	NA	NA	NA	NA	NA	NA	NA	NA	NA	NA	NA	NA	NA	NA	NA	NA	NA	NA	NA	NA	NA	NA	NA	NA	NA	NA	NA	NA	NA	NA	NA	NA	NA	NA	NA
hsa-mir-1297	NA	NA	NA	NA	NA	NA	NA	NA	NA	NA	NA	NA	NA	NA	NA	NA	NA	NA	NA	NA	NA	NA	NA	NA	NA	NA	NA	NA	NA	NA	NA	NA	NA	NA	NA	NA	NA	NA	NA	NA	NA	NA	NA	NA	NA	NA	NA	NA	NA
hsa-mir-1289-2	NA	NA	NA	NA	NA	NA	NA	NA	NA	NA	NA	NA	NA	NA	NA	NA	NA	NA	NA	NA	NA	NA	NA	NA	NA	NA	NA	NA	NA	NA	NA	NA	NA	NA	NA	NA	NA	NA	NA	NA	NA	NA	NA	NA	NA	NA	NA	NA	NA
hsa-mir-1285-2	NA	NA	NA	NA	NA	NA	NA	NA	NA	NA	NA	NA	NA	NA	NA	NA	NA	NA	NA	NA	NA	NA	NA	NA	NA	NA	NA	NA	NA	NA	NA	NA	NA	NA	NA	NA	NA	NA	NA	NA	NA	NA	NA	NA	NA	NA	NA	NA	NA
hsa-mir-1285-1	NA	NA	NA	NA	NA	NA	NA	NA	0.241261	NA	NA	NA	NA	NA	NA	NA	NA	NA	NA	NA	NA	1.18124	NA	NA	NA	NA	NA	NA	NA	NA	NA	NA	NA	NA	NA	NA	NA	NA	NA	0.218262	NA	NA	NA	NA	0.203831	NA	NA	NA	NA
hsa-mir-1282	NA	NA	NA	NA	NA	NA	NA	NA	NA	NA	NA	NA	NA	NA	NA	NA	NA	NA	NA	NA	NA	NA	NA	NA	NA	NA	NA	NA	NA	NA	NA	NA	NA	NA	NA	NA	NA	NA	NA	0.218262	NA	NA	NA	NA	NA	NA	NA	NA	NA
hsa-mir-1281	NA	NA	NA	NA	NA	NA	NA	NA	NA	NA	NA	NA	NA	NA	NA	NA	NA	NA	NA	NA	NA	NA	NA	NA	NA	NA	NA	NA	NA	NA	NA	NA	NA	NA	NA	NA	NA	NA	NA	NA	NA	NA	NA	NA	NA	NA	NA	NA	NA
hsa-mir-1280	NA	NA	NA	NA	NA	NA	NA	NA	NA	NA	NA	NA	NA	NA	NA	NA	NA	NA	NA	NA	NA	NA	NA	NA	NA	NA	NA	NA	NA	NA	NA	NA	NA	0.097248	NA	NA	NA	NA	NA	NA	NA	NA	NA	NA	NA	NA	NA	NA	NA
hsa-mir-1279	NA	NA	NA	NA	NA	NA	NA	NA	NA	NA	NA	NA	NA	NA	NA	NA	NA	NA	NA	NA	NA	NA	NA	NA	NA	NA	NA	NA	NA	NA	NA	NA	NA	NA	NA	NA	NA	NA	NA	NA	NA	NA	NA	NA	NA	NA	NA	NA	NA
hsa-mir-1274a	NA	NA	NA	NA	NA	NA	NA	NA	NA	NA	NA	NA	NA	NA	NA	NA	NA	NA	NA	NA	NA	NA	NA	NA	NA	NA	NA	NA	NA	NA	NA	NA	NA	NA	NA	NA	NA	NA	NA	NA	NA	NA	NA	NA	NA	NA	NA	NA	NA
hsa-mir-1273d	NA	NA	NA	NA	NA	NA	NA	NA	NA	NA	NA	NA	NA	NA	NA	NA	NA	NA	NA	NA	NA	NA	NA	NA	NA	NA	NA	NA	NA	NA	NA	NA	NA	NA	NA	NA	NA	NA	NA	NA	NA	NA	NA	NA	NA	NA	NA	NA	NA
hsa-mir-1273	NA	NA	NA	NA	NA	NA	NA	NA	NA	NA	NA	NA	NA	NA	NA	NA	NA	NA	NA	NA	NA	NA	NA	NA	NA	NA	NA	NA	NA	NA	NA	NA	NA	NA	NA	NA	NA	NA	NA	NA	NA	NA	NA	NA	NA	NA	NA	NA	NA
hsa-mir-1272	NA	NA	NA	NA	NA	NA	NA	NA	NA	NA	NA	NA	NA	NA	NA	NA	NA	NA	NA	NA	NA	NA	NA	NA	NA	NA	NA	NA	NA	NA	NA	NA	NA	NA	NA	NA	NA	NA	NA	NA	NA	NA	NA	NA	NA	NA	NA	NA	NA
hsa-mir-1268	NA	NA	NA	NA	NA	NA	NA	NA	NA	NA	NA	NA	NA	NA	NA	NA	NA	NA	NA	NA	NA	NA	NA	NA	NA	NA	NA	NA	NA	NA	NA	NA	NA	NA	NA	NA	NA	NA	NA	NA	NA	NA	NA	NA	NA	NA	NA	NA	NA
hsa-mir-1267	NA	NA	NA	NA	NA	NA	NA	NA	NA	NA	NA	NA	NA	NA	NA	NA	NA	NA	NA	NA	NA	NA	NA	0.152446	NA	NA	NA	NA	NA	NA	NA	NA	NA	NA	NA	NA	NA	NA	NA	NA	NA	NA	NA	NA	NA	NA	NA	NA	NA
hsa-mir-1264	NA	NA	NA	NA	NA	NA	NA	NA	NA	NA	NA	NA	NA	NA	NA	NA	NA	NA	NA	NA	NA	NA	NA	NA	NA	NA	NA	NA	NA	NA	NA	NA	NA	NA	NA	NA	NA	NA	NA	NA	NA	NA	NA	NA	NA	NA	NA	NA	NA
hsa-mir-1263	NA	NA	NA	NA	NA	NA	NA	NA	NA	NA	NA	NA	NA	NA	NA	NA	NA	NA	NA	NA	NA	NA	NA	NA	NA	NA	NA	NA	NA	NA	NA	NA	NA	NA	NA	NA	NA	NA	NA	NA	NA	NA	NA	NA	NA	NA	NA	NA	NA
hsa-mir-1261	NA	NA	NA	NA	NA	NA	NA	NA	NA	NA	NA	NA	NA	NA	NA	NA	NA	NA	NA	NA	NA	NA	NA	NA	NA	NA	NA	NA	NA	NA	NA	NA	NA	NA	NA	NA	NA	NA	NA	NA	NA	NA	NA	NA	NA	NA	NA	NA	NA
hsa-mir-1257	NA	0.637833	NA	NA	0.234112	NA	NA	NA	NA	NA	NA	NA	NA	NA	NA	NA	NA	2.58469	NA	NA	NA	NA	0.10823	NA	NA	NA	NA	NA	NA	NA	NA	NA	NA	NA	NA	NA	NA	NA	NA	NA	NA	NA	NA	NA	NA	NA	NA	NA	NA
hsa-mir-1255b-2	NA	NA	NA	NA	NA	NA	NA	NA	NA	NA	NA	NA	NA	NA	NA	NA	NA	NA	NA	NA	NA	NA	NA	NA	NA	NA	NA	NA	NA	NA	NA	NA	NA	NA	NA	NA	NA	NA	NA	NA	NA	NA	NA	NA	NA	NA	NA	NA	NA
hsa-mir-1255b-1	NA	NA	NA	NA	NA	NA	NA	NA	NA	NA	NA	NA	NA	NA	NA	NA	NA	NA	NA	NA	NA	NA	NA	NA	NA	NA	NA	NA	NA	NA	NA	NA	NA	NA	NA	NA	NA	NA	NA	NA	NA	NA	NA	NA	NA	NA	NA	NA	NA
hsa-mir-1253	NA	NA	NA	NA	NA	NA	NA	NA	NA	NA	NA	NA	NA	NA	NA	NA	NA	NA	NA	NA	NA	NA	NA	NA	NA	NA	NA	NA	NA	NA	NA	NA	NA	NA	NA	NA	NA	NA	NA	NA	NA	NA	NA	NA	NA	NA	NA	NA	NA
hsa-mir-1244-3	NA	NA	NA	NA	NA	NA	NA	NA	NA	NA	NA	NA	NA	NA	NA	NA	NA	NA	NA	NA	NA	NA	NA	NA	NA	NA	NA	NA	NA	NA	NA	NA	NA	NA	NA	NA	NA	NA	NA	NA	NA	NA	NA	NA	NA	NA	NA	NA	NA
hsa-mir-1244-2	NA	NA	NA	NA	NA	NA	NA	NA	NA	NA	0.213366	NA	NA	NA	NA	NA	NA	NA	NA	NA	NA	NA	NA	NA	NA	NA	NA	NA	NA	NA	NA	NA	NA	NA	NA	NA	NA	NA	NA	NA	NA	NA	NA	NA	NA	NA	NA	0.135522	NA
hsa-mir-1244-1	NA	NA	NA	NA	NA	NA	NA	NA	NA	NA	NA	NA	NA	NA	NA	NA	NA	NA	NA	NA	NA	NA	NA	NA	NA	NA	NA	NA	NA	NA	NA	NA	NA	0.097248	NA	NA	NA	NA	NA	NA	NA	NA	NA	NA	NA	NA	NA	NA	NA
hsa-mir-1233-2	NA	NA	NA	NA	NA	NA	NA	NA	NA	NA	NA	NA	NA	NA	NA	NA	NA	NA	NA	NA	NA	NA	NA	NA	NA	NA	NA	NA	NA	NA	NA	NA	NA	NA	NA	NA	NA	NA	NA	NA	NA	NA	NA	NA	NA	NA	NA	NA	NA
hsa-mir-1233-1	NA	NA	NA	NA	NA	NA	NA	NA	NA	NA	NA	NA	NA	NA	NA	NA	NA	NA	NA	NA	NA	NA	NA	NA	NA	NA	NA	NA	NA	NA	NA	NA	NA	NA	NA	NA	NA	NA	NA	NA	NA	NA	NA	NA	NA	NA	NA	NA	NA
hsa-mir-1208	NA	NA	NA	NA	NA	NA	NA	NA	NA	NA	NA	NA	NA	NA	NA	NA	NA	NA	NA	NA	NA	NA	NA	NA	NA	NA	NA	NA	NA	NA	NA	NA	NA	NA	NA	NA	NA	NA	NA	NA	NA	NA	NA	NA	NA	NA	NA	NA	NA
hsa-mir-1207	NA	NA	NA	NA	NA	NA	NA	NA	NA	NA	NA	NA	NA	NA	NA	NA	NA	NA	NA	NA	NA	NA	NA	NA	NA	NA	NA	NA	NA	NA	NA	NA	NA	NA	NA	NA	NA	NA	NA	NA	NA	NA	NA	NA	NA	NA	NA	NA	NA
hsa-mir-1206	NA	NA	NA	NA	NA	NA	NA	NA	NA	NA	NA	NA	NA	NA	NA	NA	NA	NA	NA	NA	NA	NA	NA	NA	NA	NA	NA	NA	NA	NA	NA	NA	NA	NA	NA	NA	NA	NA	NA	NA	NA	NA	NA	NA	NA	NA	NA	NA	NA
hsa-mir-1205	NA	NA	NA	NA	NA	NA	NA	NA	NA	NA	NA	NA	NA	NA	NA	NA	NA	NA	NA	NA	NA	NA	NA	NA	NA	NA	NA	NA	NA	NA	NA	NA	NA	NA	NA	NA	NA	NA	NA	NA	NA	NA	NA	NA	NA	NA	NA	NA	NA
hsa-mir-1204	NA	NA	NA	NA	NA	NA	NA	NA	NA	NA	NA	NA	NA	NA	NA	NA	NA	NA	NA	NA	NA	NA	NA	NA	NA	NA	NA	NA	NA	NA	NA	NA	NA	NA	NA	NA	NA	NA	NA	NA	NA	NA	NA	NA	NA	NA	NA	NA	NA
hsa-mir-1203	NA	NA	NA	NA	NA	NA	NA	NA	NA	NA	NA	NA	NA	NA	NA	NA	NA	NA	NA	NA	NA	NA	NA	NA	NA	NA	NA	NA	NA	NA	NA	NA	NA	NA	NA	NA	NA	NA	NA	NA	NA	NA	NA	NA	NA	NA	NA	NA	NA
hsa-mir-1202	NA	NA	NA	NA	NA	NA	NA	NA	NA	NA	NA	NA	NA	NA	NA	NA	NA	NA	NA	NA	NA	NA	NA	NA	NA	NA	NA	NA	NA	NA	NA	NA	NA	NA	NA	NA	NA	NA	NA	NA	NA	NA	NA	NA	NA	NA	NA	NA	NA
hsa-mir-1200	NA	NA	NA	NA	NA	NA	NA	NA	NA	NA	NA	NA	NA	NA	NA	NA	NA	NA	NA	NA	NA	NA	NA	NA	NA	NA	NA	NA	NA	NA	NA	NA	NA	NA	NA	NA	NA	NA	NA	NA	NA	NA	NA	NA	NA	NA	NA	NA	NA
hsa-mir-1184-3	NA	NA	NA	NA	NA	NA	NA	NA	NA	NA	NA	NA	NA	NA	NA	NA	NA	NA	NA	NA	NA	NA	NA	NA	NA	NA	NA	NA	NA	NA	NA	NA	NA	NA	NA	NA	NA	NA	NA	NA	NA	NA	NA	NA	NA	NA	NA	NA	NA
hsa-mir-1184-2	NA	NA	NA	NA	NA	NA	NA	NA	NA	NA	NA	NA	NA	NA	NA	NA	NA	NA	NA	NA	NA	NA	NA	NA	NA	NA	NA	NA	NA	NA	NA	NA	NA	NA	NA	NA	NA	NA	NA	NA	NA	NA	NA	NA	NA	NA	NA	NA	NA
hsa-mir-1184-1	NA	NA	NA	NA	NA	NA	NA	NA	NA	NA	NA	NA	NA	NA	NA	NA	NA	NA	NA	NA	NA	NA	NA	NA	NA	NA	NA	NA	NA	NA	NA	NA	NA	NA	NA	NA	NA	NA	NA	NA	NA	NA	NA	NA	NA	NA	NA	NA	NA
hsa-mir-1183	NA	NA	NA	NA	NA	NA	NA	NA	NA	NA	NA	NA	NA	NA	NA	NA	NA	NA	NA	NA	NA	NA	NA	NA	NA	NA	NA	NA	NA	NA	NA	NA	NA	NA	NA	NA	NA	NA	NA	NA	NA	NA	NA	NA	NA	NA	NA	NA	NA
hsa-mir-1182	NA	NA	NA	NA	NA	NA	NA	NA	NA	NA	NA	NA	NA	NA	NA	NA	NA	NA	NA	NA	NA	NA	NA	NA	NA	NA	NA	NA	NA	NA	NA	NA	NA	0.097248	NA	NA	NA	NA	0.175345	NA	NA	NA	NA	NA	NA	NA	NA	NA	NA
hsa-mir-1178	NA	NA	NA	NA	NA	NA	NA	NA	NA	NA	NA	NA	NA	NA	NA	NA	NA	NA	NA	NA	NA	NA	NA	NA	NA	NA	NA	NA	NA	NA	NA	NA	NA	NA	NA	NA	NA	NA	NA	NA	NA	NA	NA	NA	NA	NA	NA	NA	NA
hsa-mir-103-2-as	NA	NA	NA	NA	NA	NA	NA	NA	NA	NA	NA	NA	NA	NA	NA	NA	NA	NA	NA	NA	NA	NA	NA	NA	NA	NA	NA	NA	NA	NA	NA	NA	NA	NA	NA	NA	NA	NA	NA	NA	NA	NA	NA	NA	NA	NA	NA	NA	NA
hsa-mir-103-1-as	NA	NA	NA	NA	NA	NA	NA	NA	NA	NA	NA	NA	NA	NA	NA	NA	NA	NA	NA	NA	NA	NA	NA	NA	NA	NA	NA	NA	NA	NA	NA	NA	NA	NA	NA	NA	NA	NA	NA	NA	NA	NA	NA	NA	NA	NA	NA	NA	NA
hsa-mir-449c	NA	NA	NA	NA	NA	NA	NA	NA	NA	NA	NA	0.256216	NA	NA	NA	NA	NA	NA	NA	NA	NA	NA	NA	NA	NA	NA	NA	NA	NA	NA	NA	NA	NA	NA	NA	NA	NA	NA	NA	NA	NA	NA	NA	NA	NA	NA	0.433176	NA	NA
hsa-mir-1265	NA	NA	NA	NA	NA	NA	NA	NA	NA	NA	NA	NA	NA	NA	NA	NA	NA	NA	NA	NA	NA	NA	NA	NA	NA	NA	NA	NA	NA	NA	NA	NA	NA	NA	NA	NA	NA	NA	NA	NA	NA	NA	NA	NA	NA	NA	NA	NA	NA
hsa-mir-99a	268.639	33.3799	40.4097	83.1266	98.5611	305.885	160.659	89.8568	357.79	453.304	62.0895	252.116	171.283	42.6959	99.3446	613.883	141.551	125.357	568.844	535.68	570.851	1578.13	77.7088	269.524	274.571	858.996	390.348	244.51	248.035	183.091	68.6599	360.623	354.671	261.501	301.354	737.052	205.034	51.9069	228.475	273.483	52.7031	120.704	63.1294	147.93	27.9249	145.253	418.015	239.467	323.576
hsa-mir-101-1	4050.97	5336.96	4959.11	6851.79	4391.94	8764.25	3123.53	4001.95	7000.19	4346.45	4735.66	4973.4	8895.71	2431.72	4608.37	10465.4	5713.45	5444.64	6139.39	8459.51	10491.5	7259.88	2828.36	9399.95	9440.46	9495.57	8698.35	10091.6	13362.5	4374.33	7900.85	4904.03	13552.6	6227.21	5699.5	4747.8	5107.53	5643.41	1594.41	3687.76	6079.37	5462.95	3295.86	7111.92	2460.04	5098.51	3709.72	5469.52	13046
hsa-mir-30a	5980.21	3274.21	4478.89	4297.18	2961.05	9705.85	5897.68	8851.2	13242.3	3197.01	18290	3625.71	8274.79	13828.7	4089.75	7256.61	4975.94	4037.28	5026.69	13499.4	8062.55	5907.36	5818.42	10944.8	3893.75	10012.2	9269.92	6013.8	11407.7	3161.96	4759.66	9032.71	19021.8	9392.94	6539.49	7947.26	1862.96	3478.49	2228.11	7036.78	3905.09	7039.43	3547.25	9525.36	25075.5	16524.3	2347.81	3157.52	22102.1
hsa-mir-204	0.855538	0.850444	1.87952	NA	0.468224	2.93685	NA	57.6933	1.68883	1.90391	0.853464	0.256216	33.7668	0.14981	0.810976	0.948081	0.901602	NA	0.543309	7.29268	0.531025	0.590618	0.324689	1.82935	0.46069	3.19329	3.42841	NA	1.416	0.441183	NA	1.15823	6.47721	0.875236	6.76725	25.8444	NA	0.365542	0.701381	0.873049	0.474803	1.07772	0.053364	3.00366	NA	2.22976	1.08294	0.271044	6.66479
hsa-let-7c	1181.5	266.189	133.446	678.867	613.607	1738.17	1741.07	490.092	1353.23	3661.22	357.175	1875.24	413.774	235.651	382.781	2566.46	440.883	271.392	2326.45	1829.8	2908.95	4964.14	597.535	2156.8	1158.17	3384.89	1630.94	1020.35	1853.42	972.809	678.207	2268.15	1660.62	2653.33	1767.73	4369.07	1313.7	385.646	1402.41	1127.76	324.449	1246.27	418.532	1073.06	443.741	895.09	3930.86	1573.95	523.853
hsa-mir-122	0.855538	0.212611	NA	NA	NA	0.225912	NA	NA	NA	NA	NA	NA	NA	NA	NA	NA	NA	NA	NA	NA	NA	NA	0.10823	NA	NA	NA	NA	0.717038	0.118	NA	NA	NA	NA	NA	NA	NA	NA	NA	NA	NA	NA	NA	NA	NA	NA	NA	NA	NA	NA
hsa-mir-29c	252.384	769.44	845.784	1883.82	1197.25	1223.54	325.298	310.177	3281.87	1027.07	1448.12	783.251	2020.58	248.685	506.86	1963	3900.33	2184.06	609.592	1597.76	1120.99	1229.67	918.003	2629.99	1136.52	963.097	1388.5	3545.75	1387.56	644.127	875.795	739.861	7026.9	1894.69	1230.37	695.079	347.999	1025.71	595.823	811.499	839.135	2419.04	382.458	2879.57	346.717	758.279	1118.68	415.51	4889.62
hsa-mir-410	11.9775	6.16572	19.735	3.46361	9.13036	14.6843	17.3855	18.494	6.27279	3.46165	7.25445	4.61188	4.72385	9.73766	4.86586	9.00677	3.60641	6.46172	9.23625	5.96674	11.6825	4.72494	4.87033	18.141	3.22483	23.6304	29.3863	15.7748	22.0659	3.08828	7.24744	24.4056	42.7146	22.4644	16.4952	16.1285	16.491	2.37602	3.15621	22.0445	3.79842	3.66424	7.04402	8.26007	142.478	18.3159	7.79717	13.2811	21.6606
hsa-mir-378c	4.27769	5.10267	1.87952	14.6241	6.78924	14.4584	4.18929	5.02555	5.06648	5.0194	4.05396	3.58702	5.7736	3.59544	2.43293	5.68849	4.50801	11.6311	5.9764	23.8669	9.02742	6.4968	2.9222	8.84184	5.06759	12.7732	5.38749	9.3215	32.0959	8.38248	6.86599	8.68673	40.964	6.6129	2.96067	10.2989	5.71341	15.9011	7.53984	2.83741	8.38818	14.0103	2.66819	21.9643	8.96858	10.5117	8.01376	9.07996	26.9924
hsa-mir-100	1758.13	850.019	1945.3	1454.72	1688.18	5820.39	738.781	2679.62	2770.88	915.781	640.312	969.52	1164.17	681.636	486.991	3976.25	925.044	1291.05	2857.8	3750.43	5916.68	2381.96	1505.47	2925.89	2874.24	6106.85	3568.48	4231.96	2085.17	899.573	4218.39	3337.36	2458.01	1916.67	3785.01	1078.67	3989	522.725	633.873	2205.98	3598.21	940.631	871.271	1328.37	5137.57	2480.45	1075.36	2633.73	2495.3
hsa-mir-101-2	5.13323	41.4592	7.51808	56.5723	14.9832	30.9499	29.7439	53.6729	48.7347	51.7517	77.4519	52.268	20.2951	15.7301	11.7592	38.3973	14.4256	21.9698	13.5827	13.9224	35.5786	16.5373	20.7801	56.7098	23.9559	30.017	17.142	22.9452	66.1978	13.6767	38.9073	40.2899	90.856	96.4705	35.528	32.257	36.0984	28.3295	15.255	42.9977	78.0259	38.7978	57.6863	65.3296	34.4475	36.9504	31.1887	57.1902	34.3237
hsa-mir-381	70.1541	46.9871	33.8313	24.6301	44.2471	159.494	31.2102	93.4752	68.2769	16.4429	48.8608	42.788	25.8937	101.871	26.7622	62.0993	17.1304	36.1856	28.2521	66.2971	76.9986	28.3497	41.9931	152.293	42.3835	118.79	85.2203	63.0994	114.46	17.6473	72.8558	97.0432	556.515	79.3548	60.6937	97.1596	65.055	32.1677	34.8937	92.5432	29.7543	18.7523	29.9905	145.302	200.774	131.715	34.6541	57.8678	446.208
hsa-mir-411	20.5329	14.0323	10.3374	4.2333	7.9598	8.81056	64.0961	6.23168	6.27279	1.90391	7.46781	3.07459	1.74958	8.8388	4.46037	14.2212	4.50801	12.9234	10.8662	10.6075	16.4618	7.67803	14.1781	18.7508	8.29242	35.1262	27.917	13.6237	22.1839	2.20592	15.6392	25.8947	54.2685	49.305	14.3804	17.8774	6.88206	4.75204	4.38363	18.5523	2.37401	3.87978	5.6032	12.0146	66.449	16.0861	11.4792	11.9259	32.3242
hsa-mir-195	21.3885	24.0251	10.3374	18.8574	11.2374	17.1693	67.0286	11.6593	22.6785	18.0006	21.1232	13.067	12.422	11.2358	11.3537	50.2483	33.3593	34.8933	31.5119	46.408	80.7157	10.6311	30.5207	27.1353	27.1807	127.093	48.9772	30.1156	33.6299	7.9413	38.5258	31.6032	70.0239	38.5104	46.1019	27.0104	23.373	16.6321	12.2742	59.8039	11.0787	15.3036	6.35029	36.6071	25.4789	26.5979	22.9583	16.2626	39.6555
hsa-mir-125b-2	15.3997	2.76394	3.75904	3.84845	5.61868	16.9434	20.9464	4.02044	9.16792	54.5211	2.34703	15.8854	9.09779	2.24715	3.24391	17.5395	7.21281	2.58469	26.0788	11.9335	15.3997	72.0554	3.57158	17.5312	11.5173	26.8237	17.142	4.30223	22.3019	12.3531	6.48455	16.2152	19.4316	19.4497	20.3017	77.5333	16.1014	3.1071	21.2168	11.7862	1.26614	13.1481	3.94892	7.1337	1.01916	6.53002	48.7323	9.75757	8.33099
hsa-mir-135a-1	NA	NA	NA	NA	NA	1.12956	NA	NA	0.241261	NA	0.640098	NA	NA	NA	NA	1.89616	NA	NA	NA	NA	NA	NA	NA	NA	NA	1.27732	NA	NA	NA	NA	NA	NA	0.700239	0.583491	1.05738	0.194319	NA	13.7078	NA	NA	NA	NA	0.160091	NA	NA	0.159269	NA	NA	0.999719
hsa-mir-379	3624.91	1264.19	783.759	512.999	751.031	779.396	1388.75	914.449	940.918	193.68	736.113	420.706	198.752	1295.71	742.854	1397.95	448.096	603.524	783.451	1355.11	1479.97	584.712	1279.6	2115.94	1053.14	2907.81	2236.79	1307.88	1744.86	474.713	1452.92	2699.92	3077.03	1957.71	1688	1818.24	788.581	521.628	386.285	2008.23	270.321	453.072	662.618	670.38	4417.23	1464.48	754.376	1706.08	1728.85
hsa-mir-139	26.5217	30.616	46.0482	70.0419	23.8794	64.6108	11.73	61.1107	57.1789	55.9057	47.3673	45.0939	29.9177	25.9172	10.1372	30.8126	35.1625	16.8005	25.5355	72.2638	48.8543	34.2558	31.8195	109.913	46.9904	40.8741	60.242	53.0608	63.7198	33.9711	39.2887	70.3212	174.184	59.4188	67.6725	39.2525	17.0104	22.6636	57.1625	60.6769	55.5519	36.6424	17.7701	108.32	29.3517	60.9999	79.921	13.5522	126.298
hsa-mir-30e	8028.37	8381.34	10159.7	13192.1	5497.41	5712.63	4872.14	6904.7	7927.84	13148.6	7892.84	8320.09	4776.51	4210.57	5335.82	8378.67	9723.78	8871.94	9929.51	13896.5	9760.23	9758.19	8944.63	13145.4	11533.4	9325.05	9575.53	13635.9	5945.88	7470.11	9319.82	7454.54	17346.5	7655.4	9405.84	5663.43	3754.88	5535.76	3108.17	6935.72	5808.26	12586.9	5504.58	9516.72	9044.61	7002.57	8567.14	7610.77	14886.8
hsa-mir-376c	6.84431	6.16572	16.9157	3.07876	2.57523	2.93685	5.65554	5.42759	9.40918	4.32707	4.48069	3.07459	1.04974	9.88747	3.24391	19.4357	9.01602	19.3852	6.51971	11.2705	14.3377	7.08742	4.87033	9.45163	5.98897	45.9834	31.8352	14.3408	6.48998	2.20592	3.05155	8.68673	21.3573	13.0313	8.24758	9.32732	3.63581	1.82771	0.876726	36.6681	4.74803	2.15543	2.34801	6.19505	50.3464	7.80417	4.76494	5.28535	42.3214
hsa-mir-1468	5.13323	4.25222	1.87952	0.769691	0.702335	0.451824	NA	6.03066	4.10144	3.46165	1.06683	0.768647	0.874787	1.94753	2.83842	4.26637	0.901602	1.29234	0.543309	3.31485	3.71717	2.95309	3.03043	2.28668	0.46069	5.74793	6.36704	7.17038	2.12399	0.441183	1.14433	3.06104	3.5012	1.94497	1.69181	5.24662	0.259701	0.913854	0.35069	2.18262	3.00708	2.58652	1.3341	2.44047	0.407663	2.70757	0.866352	2.30387	1.99944
hsa-mir-375	947.081	770.29	913.446	351.749	197.356	194.51	186.423	671.816	2746.28	355.858	64.2232	217.271	99.7258	284.04	115.564	140.316	1784.27	719.835	235.796	110.053	189.576	541.006	350.988	262.816	110.105	376.809	31.3454	167.07	143.96	159.267	255.186	117.726	40.6139	378.199	213.168	17.2944	45.1879	324.418	741.184	24.0089	74.8606	80.1821	1454.48	151.873	564.001	86.6422	309.504	42.2828	26.3259
hsa-mir-3929	NA	NA	NA	NA	NA	NA	NA	NA	NA	0.173083	0.426732	NA	NA	NA	NA	NA	NA	NA	0.543309	NA	NA	NA	NA	NA	NA	NA	NA	NA	NA	NA	NA	NA	0.35012	NA	NA	NA	NA	NA	0.526036	NA	NA	NA	NA	NA	NA	0.318538	NA	NA	0.33324
hsa-mir-654	73.5763	20.1981	66.7229	5.38784	14.2808	14.9102	25.1357	21.7104	25.3324	4.15398	24.7505	4.8681	6.47343	29.213	23.9238	41.2415	42.3753	37.478	30.4253	46.408	40.3579	15.9467	26.1916	26.8304	17.5062	95.7988	102.852	38.7201	35.8719	6.17657	9.91754	52.4513	68.6234	33.648	38.4887	60.4332	18.9581	14.2561	8.59191	132.704	9.49605	8.83728	8.32475	9.57417	91.3165	30.5796	7.36399	20.0572	57.9837
hsa-mir-29a	2147.4	6197.19	4844.46	9703.11	5987.64	8395.79	1911.15	2096.86	7905.89	5053.84	9517.41	6086.4	3556.89	3501.06	3669.26	7634.42	11745.2	11717.7	5621.07	8177.75	4530.17	2830.24	4324.2	7469.68	5291.02	6486.85	7516.04	10638	6173.62	3375.05	5154.45	3583.73	19234	9484.55	5422.04	4303.78	2823.98	14269.5	5313.31	11010.9	10096.5	4153.74	4307.85	10177.9	5485.1	11772.7	6023.75	2074.84	27409.3
hsa-mir-337	54.7544	16.7963	58.2651	3.07876	6.32102	7.45509	11.5205	30.5553	29.6751	7.96181	25.8173	6.40539	3.49915	26.9658	42.1708	64.4695	18.032	37.478	35.8584	71.6008	67.9711	20.081	41.1272	51.8315	23.0345	127.093	77.384	37.286	16.8739	5.2942	7.62888	62.2963	51.1174	102.597	27.9149	40.6127	18.179	6.39698	2.45483	113.278	8.70472	3.87978	8.53821	21.0256	215.654	19.7493	8.23034	23.4453	113.635
hsa-mir-26a-2	669.031	1865.45	1097.64	3079.53	1175.48	2072.97	2236.66	967.519	1560.72	2239.52	2589.84	1475.03	1345.6	674.296	804.489	2613.39	2197.2	2666.1	1202.34	2086.37	1597.85	1037.13	1754.29	2947.54	1698.1	2036.04	1710.77	2083	2732.4	1006.78	2321.09	2083.49	4878.57	5370.94	2438.11	1517.24	973.358	1763.01	1156.75	2147.48	2439.06	2243.38	1205.44	2898.53	1667.75	2284.71	1986.55	1875.35	3396.38
hsa-mir-495	5.13323	6.37833	21.6145	3.07876	0.702335	2.71094	3.77036	13.0664	7.72035	4.50015	5.97425	4.8681	1.57462	8.23956	7.70428	14.2212	3.60641	NA	8.69294	13.9224	19.1169	4.13432	5.19502	9.90896	8.75311	19.1598	40.1613	10.0385	7.31598	5.73538	6.86599	6.453	19.4316	17.8937	7.61315	6.02389	2.597	0.731083	1.22742	27.9376	5.3811	1.5088	3.0951	5.06868	109.05	9.07832	4.54835	4.06565	9.33071
hsa-mir-125b-1	302.005	125.441	165.398	147.781	185.651	355.133	149.558	472.402	621.971	497.44	191.603	507.563	199.976	158.2	184.092	787.855	355.231	395.457	627.522	784.957	570.32	639.639	253.907	530.053	502.152	931.803	666.09	372.86	225.025	223.68	168.217	671.112	495.594	463.486	586.847	706.156	391.499	130.133	207.433	1087.82	342.016	147.647	141.841	289.29	307.785	342.109	334.195	391.658	536.182
hsa-mir-140	434.613	829.821	412.554	1198.79	568.189	1027.67	407.199	1650.39	993.031	840.144	985.538	889.324	420.948	672.798	391.296	681.196	487.767	619.033	448.23	746.505	723.255	355.552	499.696	1423.54	684.585	748.508	707.231	894.147	1044.41	266.033	677.063	710.244	2284.53	1077.51	810.801	620.072	704.438	876.569	535.153	900.987	630.221	732.847	665.02	1073.25	973.499	802.078	1101.78	628.415	1309.63
hsa-mir-7-3	NA	3.61439	NA	4.2333	NA	0.677736	2.51357	1.40715	2.17135	3.80782	0.426732	2.30594	NA	0.449431	NA	NA	NA	3.87703	0.543309	1.32594	NA	NA	1.29876	0.609782	1.38207	1.91598	NA	NA	3.30399	0.441183	8.77321	0.248192	0.875299	0.583491	1.48033	0.388638	0.259701	1.2794	0.876726	0.218262	2.05748	0.215543	0.587002	3.19139	4.48429	3.50391	3.46541	0.406565	0.666479
hsa-mir-299	11.9775	9.99272	6.57832	0.769691	4.44812	8.35874	8.37857	6.63373	5.79027	2.59624	8.10791	4.09945	0.349915	8.68899	16.2195	3.31828	5.40961	3.87703	2.71654	9.28159	9.02742	2.36247	8.98305	16.3117	8.29242	14.0505	13.2238	5.01927	10.148	11.0296	3.433	10.8377	24.8585	20.3249	5.92134	10.1046	3.11641	2.55879	5.61104	25.755	2.84882	3.66424	3.6821	11.076	33.6322	10.8303	7.79717	4.06565	15.6623
hsa-mir-377	5.98877	4.25222	6.57832	1.53938	0.702335	1.58138	2.72304	5.62862	4.10144	2.25007	6.61435	2.56216	0.524872	6.29203	3.24391	7.58465	11.7208	16.8005	3.80316	8.61862	2.65512	1.18124	3.24689	5.79293	5.06759	19.1598	24.4886	3.58519	5.07398	2.6471	2.28866	5.29477	8.57793	8.84961	5.49839	6.21821	0.649251	1.64494	2.10414	25.1002	1.74094	0.431087	1.65428	1.87729	23.6444	3.34464	2.81564	2.71044	17.3285
hsa-mir-3180-4	NA	NA	NA	NA	NA	NA	NA	NA	NA	NA	NA	NA	NA	NA	NA	NA	NA	NA	NA	NA	NA	NA	NA	NA	NA	NA	NA	NA	NA	NA	0.381444	NA	0.35012	NA	0.422953	0.194319	NA	NA	0.175345	NA	NA	0.215543	NA	NA	0.203831	NA	NA	NA	NA
hsa-mir-136	67.5875	14.0323	46.0482	12.3151	9.36447	21.0098	9.21643	41.2095	41.0144	10.558	30.7247	13.8356	12.7719	30.5613	25.5458	48.3521	36.0641	51.6937	36.4017	97.4567	112.046	46.0682	27.0574	42.8372	61.7325	154.555	115.586	76.7231	25.9599	33.0887	18.3093	33.4232	44.6402	53.0977	32.5674	30.5081	28.4372	7.31083	7.71519	83.5945	13.4527	8.19065	10.1925	43.9285	78.8827	24.6867	30.9721	21.0059	216.606
hsa-mir-127	1751.29	529.827	876.796	352.134	514.578	576.075	834.296	757.652	660.332	152.486	335.838	290.805	223.596	748.302	566.062	1326.37	426.458	615.156	788.341	1644.17	1582.45	561.087	826.008	1476.59	1112.57	2882.27	2400.37	1130.05	924.291	509.567	790.733	1474.68	2289.78	1217.45	1184.69	1171.94	829.873	283.295	375.239	1843.23	235.344	277.404	448.203	633.209	1964.32	788.38	626.589	1049.75	1622.21
hsa-mir-378	290.883	1430.66	392.819	786.239	865.277	857.336	2537.45	943.999	399.046	585.539	293.165	326.931	1145.27	250.183	261.945	309.074	485.062	1676.17	326.529	676.893	558.107	794.972	522.532	1038.15	385.598	755.533	283.578	357.802	1211.27	125.737	257.093	600.46	2785.38	1031.22	813.973	1049.32	815.46	1228.95	698.751	452.24	351.987	2338.21	1079.98	1015.43	580.512	731.362	517.645	686.011	1223.32
hsa-mir-432	7.69984	5.31528	15.0362	1.53938	2.10701	4.51824	2.72304	15.4787	6.99657	3.11549	7.04108	2.56216	1.57462	7.19089	2.83842	6.63657	1.8032	3.87703	5.9764	9.94456	18.0548	1.18124	3.6798	12.0432	3.68552	22.353	40.1613	9.3215	7.55198	2.6471	4.57733	6.78392	12.9544	12.0588	8.67053	6.80117	5.84326	1.2794	2.10414	24.6636	2.21575	2.80206	3.25519	5.06868	179.372	5.25587	7.79717	3.38804	14.3293
hsa-mir-889	47.0546	13.1819	20.6747	7.31206	9.13036	16.0397	15.2909	35.1788	18.0946	3.9809	17.9228	10.7611	4.72385	29.0632	7.70428	27.9684	15.3272	16.8005	14.126	29.1707	25.4892	12.403	11.9053	23.7815	15.2028	31.9329	44.0795	30.1156	22.1839	7.50012	16.7835	21.51	22.5827	26.6461	21.3591	17.2944	11.0373	5.30035	4.73432	37.5411	12.0283	5.60413	8.53821	10.5128	121.687	21.8198	14.5114	17.8889	16.662
hsa-mir-497	13.6886	4.89006	9.3976	4.2333	6.08691	7.681	1.88518	9.85008	7.96162	9.17338	8.53464	5.89296	8.57292	7.3407	6.08232	29.3905	21.6384	31.0162	24.9922	21.878	25.4892	12.9936	8.11722	11.1285	16.5848	60.0339	32.8147	22.9452	8.84997	2.6471	3.81444	9.10039	11.729	7.19639	7.82463	9.52164	8.44027	6.57975	3.85759	46.2716	6.01417	3.87978	1.97446	10.1374	3.2613	7.00783	6.93082	2.71044	28.3254
hsa-mir-369	23.0995	12.3314	9.3976	3.46361	3.27757	3.8405	16.7571	14.6746	11.3393	5.0194	13.6554	5.12431	3.84906	11.5354	12.1646	25.1242	9.91762	7.75406	12.4961	16.5743	15.3997	5.90618	10.4983	15.0921	9.2138	49.1767	49.467	22.9452	12.862	5.73538	10.6804	17.208	34.8369	34.1342	18.6099	20.5978	7.66117	4.3865	2.27949	41.0333	6.01417	3.44869	5.76329	15.5815	40.9701	12.9008	13.4285	10.4352	40.9885
hsa-mir-487b	11.122	1.9135	3.75904	0.384845	2.57523	2.25912	3.14196	5.02555	5.54901	0.346165	5.97425	2.56216	1.39966	7.49051	4.05488	10.9029	7.21281	3.87703	3.80316	5.30377	11.1515	4.13432	4.65387	6.40271	8.29242	10.8572	19.1011	7.17038	4.12999	1.32355	1.14433	7.85942	11.3789	7.09914	6.76725	7.77276	3.63581	1.82771	1.22742	20.2984	1.89921	2.58652	1.01391	4.31776	11.4146	4.77806	3.03223	3.79461	22.6603
hsa-mir-885	0.855538	NA	NA	NA	0.234112	0.225912	NA	0.201022	0.723783	0.173083	0.213366	0.512431	0.174957	NA	0.810976	2.84424	0.901602	NA	NA	5.30377	0.531025	NA	0.10823	0.304891	NA	3.83195	0.979544	NA	0.825997	0.882366	NA	0.496385	0.875299	1.94497	0.845906	0.194319	NA	0.548312	0.175345	0.218262	0.474803	NA	0.320183	1.3141	0.407663	0.955613	0.433176	NA	0.33324
hsa-mir-208a	NA	NA	NA	NA	NA	NA	NA	NA	NA	NA	0.213366	NA	NA	NA	NA	NA	NA	NA	NA	1.32594	NA	NA	NA	NA	NA	NA	NA	NA	0.235999	NA	NA	1.0755	2.27578	NA	NA	0.388638	NA	0.365542	0.175345	NA	0.158268	NA	NA	0.187729	NA	0.159269	NA	NA	1.99944
hsa-mir-302d	NA	NA	NA	NA	NA	NA	NA	NA	NA	NA	NA	NA	NA	NA	NA	NA	NA	NA	NA	NA	NA	NA	NA	NA	NA	NA	NA	NA	NA	NA	NA	0.082731	NA	NA	NA	NA	NA	NA	NA	NA	NA	NA	NA	NA	NA	NA	NA	NA	NA
hsa-mir-3683	NA	NA	NA	NA	NA	NA	NA	NA	NA	NA	NA	NA	NA	NA	NA	NA	NA	NA	NA	NA	NA	NA	NA	NA	NA	NA	NA	NA	NA	NA	NA	NA	NA	NA	NA	NA	NA	NA	NA	NA	NA	NA	NA	NA	NA	NA	NA	NA	NA
hsa-mir-218-2	35.0771	9.99272	3.75904	7.31206	19.4313	20.7839	10.0543	85.4343	32.8115	9.17338	24.5371	15.1167	51.2625	26.9658	12.5701	44.5598	18.032	12.9234	53.2443	33.1485	54.1645	18.8998	12.8793	38.4163	22.1131	84.9416	34.284	21.5111	29.4999	7.05893	25.1753	27.7148	46.2158	60.5858	28.7608	63.931	37.267	16.9977	6.48777	86.4319	11.5535	13.7948	27.6425	18.9606	24.0521	25.3237	20.7924	35.7778	27.6589
hsa-mir-217	5.13323	4.03961	0.93976	6.92722	5.38457	3.8405	1.67571	35.7819	9.65044	7.61564	8.74801	1.79351	2.97428	8.98861	1.21646	20.3837	4.50801	1.29234	10.8662	7.95565	27.0823	6.4968	4.32918	20.2753	4.6069	19.1598	32.325	16.4919	11.8	3.08828	2.67011	5.95662	12.7794	12.0588	6.97872	11.6591	4.93431	1.46217	2.45483	20.0801	5.69763	3.66424	3.20183	9.94963	4.28046	13.8564	6.28105	3.52357	33.9904
hsa-mir-1258	NA	NA	NA	NA	NA	0.451824	NA	NA	0.482522	0.346165	NA	NA	NA	0.14981	NA	1.42212	NA	NA	NA	2.65188	0.531025	5.31556	0.324689	0.457337	NA	NA	0.489772	3.58519	0.589998	1.32355	NA	0.661846	1.7506	0.680739	NA	NA	0.12985	NA	0.35069	0.654787	NA	0.862173	NA	0.563186	NA	NA	1.08294	0.813131	0.33324
hsa-mir-3921	NA	NA	NA	NA	NA	NA	NA	NA	NA	NA	NA	NA	NA	NA	NA	NA	NA	NA	NA	NA	NA	NA	NA	NA	NA	NA	NA	NA	NA	NA	NA	0.082731	0.17506	NA	0.211476	NA	NA	NA	NA	NA	NA	NA	NA	0.187729	NA	NA	NA	NA	NA
hsa-mir-3167	NA	NA	NA	NA	NA	NA	NA	NA	NA	NA	NA	NA	NA	NA	NA	NA	NA	NA	NA	NA	NA	NA	NA	NA	NA	NA	NA	NA	NA	NA	NA	NA	NA	0.097248	NA	NA	NA	NA	NA	NA	NA	NA	NA	NA	NA	NA	NA	NA	NA
hsa-mir-1298	0.855538	NA	NA	NA	NA	0.225912	NA	NA	NA	NA	NA	NA	NA	NA	NA	NA	NA	NA	NA	NA	NA	NA	0.10823	NA	NA	NA	0.489772	NA	NA	NA	NA	NA	NA	NA	NA	NA	NA	NA	0.35069	NA	NA	NA	NA	NA	NA	NA	NA	NA	NA
hsa-mir-676	1.71108	NA	NA	0.384845	0.234112	0.677736	NA	0.402044	0.482522	0.346165	0.213366	NA	0.174957	NA	0.405488	0.474041	0.901602	NA	NA	NA	0.531025	0.590618	0.432918	NA	NA	1.91598	0.489772	0.717038	0.235999	NA	NA	0.082731	0.700239	0.097248	0.211476	0.194319	0.908952	0.182771	NA	0.218262	0.158268	1.72435	0.480274	0.563186	0.203831	NA	0.866352	0.542087	0.666479
hsa-mir-190	3.42215	7.654	0.93976	2.69392	4.44812	3.8405	5.23661	4.82453	3.13639	4.15398	3.20049	2.81837	4.89881	1.4981	11.7592	4.26637	9.01602	12.9234	7.06301	3.31485	4.2482	1.18124	1.73167	8.07962	2.76414	5.10927	3.42841	3.58519	5.89998	3.97065	2.67011	2.06827	2.97602	6.32115	5.28691	4.66366	2.20745	1.09662	1.22742	6.9844	1.26614	2.58652	2.5081	3.56685	2.03831	4.14099	4.11517	4.06565	1.99944
hsa-mir-585	NA	0.212611	NA	0.384845	NA	0.225912	NA	1.00511	0.482522	0.173083	1.06683	0.768647	NA	0.14981	NA	0.948081	NA	NA	NA	NA	NA	0.590618	0.216459	0.762228	NA	0.638659	NA	NA	0.589998	NA	0.381444	0.413654	0.875299	0.291745	1.05738	0.971596	NA	0.182771	NA	1.7461	NA	0.64663	1.9211	0.187729	1.63065	0.159269	0.433176	1.89731	0.666479
hsa-mir-143	113014	75679.4	40829.7	37578.2	85172.7	98876.4	537199	32683.8	32113.5	15406.3	64464.1	32209.6	48920.9	54041.9	28279.6	56269.1	58976.5	48051.9	68026.1	60004.2	41912.2	32260.1	69311.5	72486.5	69227	45129.5	107237	61907.6	119254	33658.8	105626	129459	157365	127542	146441	123072	35968.1	84913.5	33312.8	46891.5	21961	56438.3	48229.4	43328.2	25255.9	128492	42161.2	77095.8	58191
hsa-mir-3617	0.855538	NA	NA	NA	NA	NA	NA	NA	NA	NA	0.426732	NA	NA	NA	NA	NA	NA	NA	NA	NA	NA	NA	NA	NA	NA	NA	NA	NA	NA	NA	NA	NA	NA	0.194497	NA	NA	NA	NA	NA	0.218262	NA	NA	NA	NA	NA	NA	NA	NA	NA
hsa-mir-665	0.855538	0.212611	NA	NA	0.234112	0.225912	NA	0.402044	NA	NA	NA	NA	0.349915	0.749051	NA	0.948081	NA	NA	NA	1.98891	2.1241	NA	0.324689	0.457337	NA	1.27732	0.489772	NA	0.353999	NA	NA	0.661846	0.525179	0.388994	0.422953	0.194319	0.389551	NA	NA	2.40089	NA	NA	0.053364	NA	2.44598	0.477806	0.216588	NA	1.6662
hsa-mir-154	29.0883	6.80356	17.8554	3.07876	3.04345	2.48503	1.25679	6.03066	9.65044	2.25007	8.53464	4.8681	1.04974	9.43804	8.10976	13.2731	7.21281	11.6311	3.25985	13.2594	16.9928	4.72494	4.54564	8.38451	8.29242	19.7984	43.0999	10.0385	7.07998	2.6471	4.95877	7.77669	12.0791	12.3506	7.1902	4.85798	4.80446	2.92433	1.9288	28.1558	3.64015	2.37098	2.18792	3.94231	69.0988	6.68929	6.49764	3.65909	10.9969
hsa-mir-653	3.42215	1.70089	4.6988	0.384845	2.10701	4.06641	5.65554	12.0613	3.86018	7.26947	2.56039	1.53729	15.9211	1.64791	1.21646	18.0135	0.901602	1.29234	5.43309	23.204	7.96537	18.8998	3.46335	10.2139	7.83173	5.74793	14.2034	12.1896	4.36599	5.73538	0.381444	4.05381	9.27817	12.1561	1.90329	4.66366	6.75221	3.28987	0.35069	7.42092	1.89921	2.15543	2.82828	13.8919	2.64981	5.0966	5.84788	6.36953	9.33071
hsa-mir-496	11.9775	3.827	7.51808	NA	1.87289	2.71094	1.67571	4.22146	1.93009	1.73083	1.2802	1.28108	0.874787	5.24336	2.02744	7.58465	0.901602	1.29234	7.60632	7.29268	6.90332	3.54371	2.05636	4.42092	4.6069	10.2185	11.2648	4.30223	4.95598	1.32355	1.90722	6.86665	5.77697	4.76518	1.90329	4.66366	2.98656	0.731083	0.35069	7.20266	0.158268	1.93989	1.28073	1.12637	19.9755	2.86684	1.94929	3.79461	3.66563
hsa-mir-30d	1389.39	13532.1	5972.17	5433.25	2719.68	4245.11	1431.69	7282.02	3715.18	8447.65	6949.33	6227.83	5631.71	2953.51	5592.09	5615.48	3116.84	4369.41	3938.45	4695.16	3509.01	3292.69	3356.31	5086.5	2709.78	4184.49	4262	3505.6	4935.45	2966.96	2060.94	2883	6079.13	4797.46	2320.74	4543.18	2506.24	5236.02	4627.89	2590.77	9166.38	4097.48	5368.03	5907.45	6858.52	5250.93	3996.27	6120.98	2953.5
hsa-mir-338	421.78	224.305	286.627	436.8	117.056	215.52	20.9464	856.354	617.87	1106.17	1399.68	806.566	149.589	345.163	238.833	229.436	330.888	709.497	231.45	529.051	209.755	148.836	221.762	495.905	407.25	302.085	365.86	694.093	367.333	126.62	137.701	164.469	434.673	126.909	461.23	111.151	62.3281	216.583	201.822	607.424	407.064	162.304	156.729	640.718	889.112	277.128	360.186	74.266	767.118
hsa-mir-27b	1110.49	1851.84	1130.53	1829.94	1945.47	1690.5	1389.8	1318.1	1351.79	5671.75	1844.55	1418.92	3149.06	1460.5	1238.36	1908.96	4635.14	11199.4	2610.6	1209.26	993.547	3141.5	1088.14	1121.69	1300.07	2540.58	2090.35	879.089	1755.83	1116.19	2069.33	2068.44	1363.72	2445.41	2844.57	2698.9	2779.32	2810.1	3568.45	2832.61	1755.5	2040.55	1081.52	853.791	630.654	1408.41	1309.27	2488.18	2698.24
hsa-mir-3132	NA	0.212611	NA	NA	NA	NA	NA	NA	NA	0.173083	NA	NA	NA	NA	NA	NA	NA	NA	NA	NA	NA	NA	0.10823	NA	NA	NA	NA	NA	NA	NA	NA	NA	0.17506	NA	NA	0.194319	NA	NA	NA	NA	NA	NA	0.053364	0.187729	0.203831	NA	NA	0.135522	NA
hsa-mir-30b	86.4093	537.481	381.542	163.174	160.132	159.268	89.0223	250.071	307.125	552.999	464.285	382.017	306.7	205.54	412.787	508.646	632.925	796.084	314.032	405.738	203.382	170.098	172.734	205.039	157.556	509.011	515.73	304.024	183.725	112.502	118.629	129.887	273.093	390.744	185.253	281.763	73.2355	268.125	291.424	404.44	804.949	87.7261	95.8414	379.963	317.773	297.833	279.615	130.372	689.473
hsa-mir-376a-1	5.13323	1.70089	3.75904	NA	0.468224	0.677736	1.25679	1.00511	1.20631	1.55774	2.13366	2.04972	NA	2.24715	2.02744	2.3702	0.901602	5.16937	1.62993	3.97783	3.18615	0.590618	1.62344	1.6769	NA	10.8572	9.30567	7.17038	0.589998	NA	0.762888	1.82008	4.55155	4.27893	1.69181	0.777276	0.779102	0.365542	0.35069	7.20266	0.63307	0.64663	0.587002	2.06502	18.9563	1.43342	0.649764	0.542087	9.66395
hsa-mir-431	15.3997	5.95311	31.0121	4.2333	5.38457	7.22918	5.02714	22.1124	5.30774	3.11549	13.6554	5.63674	1.2247	10.1871	9.32623	9.00677	7.21281	15.5081	7.60632	12.5964	14.8687	5.31556	6.92669	17.5312	11.5173	18.5211	50.4465	10.7556	13.806	4.85302	9.15465	14.9743	33.9616	15.1708	14.8034	15.3512	6.49251	1.64494	3.68225	34.0489	3.79842	3.23315	7.20411	9.01098	198.532	10.1932	5.63129	5.96296	25.9927
hsa-mir-363	9.41092	22.1116	21.6145	8.4666	2.80934	5.19597	1.04732	2.81431	6.03153	19.7314	12.5886	8.96754	14.1716	2.54677	263.567	18.9616	9.01602	16.8005	5.9764	6.62971	13.8066	73.2366	1.73167	14.025	5.98897	11.4959	4.89772	17.926	6.72598	15.8826	2.67011	1.32369	5.07673	9.04411	4.86396	0.582957	2.597	2.74156	1.22742	2.18262	2.05748	45.2641	2.82828	9.94963	5.91111	4.14099	7.58058	7.18266	6.99803
hsa-mir-656	2.56661	NA	NA	NA	0.702335	0.451824	0.628393	0.804088	0.723783	0.173083	1.70693	0.256216	NA	0.898861	0.405488	3.79232	1.8032	NA	0.543309	0.662971	NA	NA	0.649377	1.06712	0.46069	4.47061	3.91818	2.15111	0.589998	NA	0.762888	0.910039	1.7506	1.45873	0.845906	1.94319	0.389551	NA	0.175345	3.71046	0.474803	0.215543	0.266819	0.375458	1.83448	0.955613	0.649764	0.813131	2.99916
hsa-mir-598	3.42215	8.29183	3.75904	17.7029	5.15046	12.4252	1.88518	13.2675	13.9931	32.0203	7.68118	13.3232	4.89881	13.6327	5.27135	12.3251	6.31121	11.6311	13.5827	9.28159	7.43434	27.1684	3.46335	14.9397	20.2704	7.6639	12.2443	24.3793	17.4639	NA	27.464	13.1542	19.6067	15.7543	24.7427	12.0478	9.60892	37.468	7.01381	41.2516	7.28031	38.3667	10.5127	12.9533	14.472	25.483	20.1427	23.0387	24.993
hsa-mir-370	23.0995	5.7405	15.0362	1.15454	3.74579	4.97006	5.02714	12.2623	10.8567	2.25007	4.26732	2.56216	2.09949	12.1346	6.48781	10.4289	0.901602	7.75406	9.23625	20.5521	15.9307	2.36247	6.71023	14.6348	11.0566	19.1598	33.7943	17.2089	13.334	4.85302	7.62888	12.3269	15.7554	11.1836	12.2656	7.57845	5.84326	1.64494	1.9288	21.608	1.74094	3.44869	4.4292	4.69322	88.8705	8.60051	6.06446	9.35101	12.6631
hsa-mir-3135	NA	NA	NA	NA	NA	0.225912	NA	NA	NA	NA	NA	NA	NA	NA	NA	NA	NA	NA	NA	NA	NA	NA	0.10823	NA	NA	NA	NA	NA	NA	NA	NA	NA	NA	0.097248	NA	NA	NA	NA	NA	NA	NA	NA	NA	NA	NA	NA	NA	NA	NA
hsa-mir-486	315.694	663.347	157.88	165.099	193.845	332.994	122.956	95.8875	40.7731	702.024	436.76	518.324	45.314	69.6617	1190.11	154.537	270.481	708.204	115.725	270.492	133.287	47.8401	21.3212	527.462	31.3269	112.404	37.2227	125.482	416.185	75.8835	38.5258	76.526	455.681	416.515	280.841	80.8368	11.0373	52.8208	58.916	33.3941	54.6023	37.5045	323.438	331.717	312.27	138.245	83.603	47.7037	295.917
hsa-mir-3612	NA	NA	NA	NA	NA	NA	NA	NA	NA	NA	NA	NA	NA	NA	NA	NA	NA	NA	NA	NA	NA	NA	NA	NA	NA	NA	NA	NA	NA	NA	NA	NA	NA	0.097248	NA	NA	NA	NA	NA	NA	NA	NA	NA	NA	NA	NA	NA	NA	NA
hsa-mir-449b	2.56661	NA	NA	NA	NA	NA	NA	NA	NA	NA	NA	NA	NA	NA	NA	NA	NA	NA	NA	NA	NA	NA	NA	NA	NA	NA	NA	NA	NA	NA	NA	NA	NA	NA	0.211476	NA	0.12985	NA	0.175345	NA	NA	NA	NA	NA	NA	0.159269	NA	NA	NA
hsa-mir-23b	2236.38	740.737	2228.17	1466.65	789.191	1135.21	629.021	1551.49	815.221	2830.94	633.057	803.236	1724.38	647.18	1396.91	2107.11	2258.51	3610.81	5059.83	2027.36	1830.44	4616.27	680.006	874.733	2272.12	1896.18	2244.63	1039.71	901.871	2504.6	1659.66	1372.5	1020.6	1045.71	1648.88	1146.87	1619.49	1542.4	1684.89	923.468	734.995	1370.86	755.845	659.491	496.329	750.952	979.194	1767.75	865.09
hsa-mir-1-1	NA	NA	NA	NA	NA	0.225912	0.209464	NA	NA	0.865414	1.06683	NA	NA	NA	NA	0.948081	NA	NA	NA	5.30377	1.59307	NA	0.324689	0.762228	NA	4.47061	0.489772	NA	1.416	NA	NA	1.82008	8.40287	0.777988	NA	0.777276	0.12985	0.731083	0.35069	NA	1.74094	NA	NA	3.75458	NA	1.75196	NA	NA	3.66563
hsa-mir-216a	NA	NA	NA	0.384845	0.234112	NA	NA	0.804088	0.241261	0.346165	NA	NA	NA	0.14981	NA	NA	0.901602	NA	0.543309	0.662971	0.531025	0.590618	NA	0.304891	NA	NA	0.489772	1.43408	0.235999	NA	NA	0.248192	0.17506	0.388994	0.211476	0.194319	0.12985	0.182771	0.175345	0.654787	NA	NA	0.053364	0.187729	0.611494	NA	NA	NA	0.666479
hsa-mir-215	4.27769	2.12611	10.3374	7.69691	2.80934	2.48503	4.81768	2.61329	3.61892	0.692331	0.213366	4.09945	1.39966	0.749051	10.5427	4.74041	5.40961	5.16937	2.17324	9.94456	7.43434	0.590618	2.38105	4.57337	8.75311	2.55463	7.34658	1.43408	4.36599	6.17657	12.2062	1.24096	3.32613	1.45873	5.07543	1.36023	0.649251	3.28987	1.22742	1.96436	1.58268	2.58652	0.853821	3.56685	1.42682	1.59269	4.54835	1.76178	3.99887
hsa-mir-3616	NA	NA	NA	NA	NA	NA	0.209464	0.201022	NA	NA	0.213366	NA	0.174957	NA	NA	0.474041	NA	1.29234	NA	NA	NA	NA	0.10823	NA	NA	NA	NA	NA	NA	NA	NA	0.082731	NA	0.097248	NA	NA	NA	NA	NA	0.436525	NA	0.215543	NA	NA	0.203831	NA	NA	NA	NA
hsa-mir-655	6.84431	2.97656	4.6988	1.92423	1.63878	1.12956	3.35143	5.42759	4.3427	1.73083	5.12079	2.56216	0.174957	5.09355	4.46037	9.00677	2.70481	3.87703	2.71654	3.97783	3.71717	1.77185	2.16459	4.72581	3.22483	13.4118	18.1216	2.86815	2.71399	0.441183	2.28866	4.38473	8.92805	7.97438	4.22953	2.91479	1.16865	0.365542	0.526036	15.0601	2.53228	0.431087	1.65428	4.13003	13.6567	2.38903	3.24882	2.16835	6.33155
hsa-mir-374a	1522.86	2096.56	625.88	1779.53	752.903	847.169	524.289	1851.21	1276.03	1437.63	959.081	1307.72	644.543	640.289	447.659	995.959	638.334	656.511	587.317	818.106	933.541	946.761	1531.12	2153.6	901.57	1004.61	1075.05	1112.84	540.438	611.48	2465.27	1083.69	1801.54	1488.19	1238.41	1558.63	539.398	843.487	128.002	1151.33	818.243	1831.04	1870.77	1573.17	1160.41	1212.35	1478	2277.17	1059.04
hsa-mir-3189	2.56661	NA	NA	NA	NA	NA	NA	0.603066	NA	NA	NA	NA	NA	NA	NA	NA	NA	NA	NA	NA	NA	NA	NA	NA	NA	NA	NA	0.717038	NA	NA	NA	NA	NA	NA	NA	NA	NA	NA	NA	0.218262	NA	NA	NA	0.187729	NA	NA	NA	NA	NA
hsa-let-7g	296.016	713.948	437.928	932.865	372.472	596.407	516.12	334.3	515.092	436.168	479.22	581.609	260.162	162.844	319.93	614.357	625.712	960.211	452.033	571.481	406.234	549.865	554.785	741.648	519.198	650.154	615.644	704.848	739.15	243.533	359.32	364.429	578.222	1586.41	464.825	339.476	217.11	636.956	247.763	658.716	747.814	477.86	377.709	1496.39	673.255	435.122	1566.8	277.684	500.526
hsa-mir-548b	NA	NA	NA	0.769691	NA	1.12956	NA	NA	0.965044	0.173083	0.426732	NA	NA	0.14981	NA	NA	2.70481	1.29234	NA	1.32594	1.06205	1.18124	NA	NA	0.46069	0.638659	NA	0.717038	0.471999	NA	0.381444	0.248192	0.700239	0.194497	0.211476	0.388638	0.12985	0.182771	0.35069	0.218262	0.316535	NA	0.160091	0.563186	NA	0.159269	0.216588	NA	0.666479
hsa-mir-340	19.6774	44.4357	12.2169	30.7876	19.6654	16.0397	104.523	22.3134	13.7519	24.2316	16.4292	16.3978	8.74788	8.38937	8.51525	18.9616	18.9336	16.8005	11.4095	16.5743	16.9928	15.9467	20.8883	25.9157	11.9779	16.6051	16.6523	22.2282	26.3139	10.5884	22.1238	23.9092	39.0383	92.2888	27.9149	14.5739	11.0373	25.9535	11.0467	25.1002	13.2945	38.1512	12.6472	48.0586	46.0659	25.0052	68.0086	17.4823	16.9952
hsa-let-7a-3	4428.27	7268.96	4756.12	13088.6	9400.29	12789.8	14131.5	6805.4	6379.43	6148.24	3834.4	11114.6	5718.66	3499.72	4413.74	8064.38	5483.54	4317.72	9815.96	6499.1	6328.75	8375.55	9290.32	10442.7	5783.96	5659.79	8506.36	5174.86	13081.8	5832.88	9395.73	8360.86	5896.71	18358.2	7668.77	5939.95	9337.27	10507.7	7946.29	5805.34	13097	12626.1	7471.73	14546.4	14855.4	8070.79	14599.5	8592.08	2961.17
hsa-mir-3195	NA	NA	NA	NA	NA	NA	NA	NA	NA	NA	NA	NA	0.174957	NA	NA	NA	NA	NA	NA	NA	0.531025	NA	NA	NA	NA	NA	NA	NA	NA	NA	NA	NA	NA	NA	NA	NA	NA	NA	NA	NA	NA	NA	NA	NA	NA	NA	NA	NA	NA
hsa-let-7a-1	4404.31	7205.82	4774.92	12935.4	9232.67	12652	13980.1	6768.01	6245.28	6042.14	3844	11258.9	5666.35	3472.75	4341.56	7896.09	5542.15	4360.37	9668.72	6338.66	6039.34	8149.94	9187.93	10443.4	5697.35	5642.55	8512.24	5019.98	13046.6	5741.12	9470.87	8238.83	5867.3	18128.4	7593.7	5918.77	9285.85	10466.9	7809.35	5761.91	13067.8	12571.6	7373.49	14626.5	14751.5	7964.71	14664.1	8513.62	2950.84
hsa-let-7a-2	8456.14	14514.3	9394.78	25926.3	18548.4	25362	28242.9	13548.3	12539.3	12097.8	7617.81	22376.3	11357.5	6894.12	8658.8	16016.4	10904	8410.57	19415.1	12544.7	12317.6	16454.6	18365.3	20960	11275.8	11228.3	16740.4	9823.42	25894.7	11431.1	18761.3	16507.3	11669.1	36346.1	15100.7	11829.4	18555.6	20840.8	15594	11383.9	25910.1	25298.3	14695.8	29046.5	29488.9	15803.9	29307	17041.6	5760.05
hsa-mir-544	NA	NA	NA	NA	NA	NA	NA	NA	NA	NA	0.213366	NA	NA	NA	NA	NA	NA	NA	NA	NA	NA	NA	NA	NA	NA	NA	0.489772	NA	NA	0.441183	NA	NA	NA	0.097248	NA	NA	NA	NA	NA	0.218262	NA	NA	NA	NA	NA	NA	NA	NA	NA
hsa-mir-3926-1	0.855538	0.637833	NA	0.769691	NA	0.225912	0.209464	NA	NA	NA	0.853464	0.256216	0.349915	0.29962	NA	1.89616	NA	NA	1.62993	2.65188	4.2482	0.590618	1.29876	1.21957	3.68552	1.91598	3.91818	0.717038	0.471999	0.441183	NA	1.40642	1.40048	0.486242	2.11476	0.777276	0.779102	NA	0.175345	0.873049	0.474803	0.215543	0.053364	0.187729	NA	0.318538	0.216588	1.35522	2.33268
hsa-mir-758	108.653	30.616	10.3374	6.54237	13.3444	12.1992	38.9604	23.7206	15.4407	3.63474	14.0822	6.91782	4.72385	29.0632	11.7592	40.2934	13.524	16.8005	16.8426	28.5077	36.6407	5.90618	22.7282	46.6483	17.5062	76.0004	55.834	19.36	24.0719	7.05893	16.7835	42.5236	55.3189	36.4682	21.9935	38.0865	15.7119	8.40746	4.55897	60.6769	3.32362	10.5616	11.2598	9.19871	197.92	28.9869	15.8109	28.7306	33.9904
hsa-mir-891a	0.855538	NA	0.93976	NA	0.468224	NA	0.209464	1.00511	1.20631	NA	0.213366	NA	152.213	0.29962	NA	2.3702	NA	NA	1.08662	0.662971	1.06205	0.590618	0.432918	1.6769	NA	NA	NA	0.717038	0.825997	NA	NA	0.413654	2.6259	3.69544	2.53772	0.194319	0.389551	0.913854	0.175345	0.436525	NA	NA	0.106728	1.12637	NA	0.637075	0.216588	0.135522	1.6662
hsa-mir-145	1983.99	1216.35	929.422	395.236	445.515	476.448	376.826	814.139	1028.98	493.632	2046.61	544.458	599.054	1103.8	1654.39	2617.18	3002.33	2694.54	1938.53	3446.79	1129.49	596.524	1206.76	944.095	1141.13	2370.7	4271.79	1776.1	438.841	606.186	307.444	1156.99	865.32	2149.09	699.141	1665.7	244.898	612.831	364.192	4581.11	763.799	301.761	311.591	900.347	318.996	950.197	522.41	372.821	2883.19
hsa-mir-380	4.27769	1.06306	0.93976	NA	0.234112	1.35547	8.37857	1.40715	0.482522	0.692331	0.853464	0.256216	0.174957	1.4981	NA	2.3702	NA	NA	1.62993	1.32594	1.06205	NA	0.865837	2.74402	0.92138	2.55463	1.95909	0.717038	1.416	0.882366	0.762888	2.39919	2.80096	2.04222	1.90329	1.16592	0.649251	0.548312	0.35069	2.40089	0.316535	0.431087	0.747093	0.750915	15.695	1.75196	0.866352	0.948653	1.6662
hsa-mir-193b	112.075	240.676	197.35	178.568	364.512	215.294	31.6291	62.3168	194.456	192.814	299.993	203.948	68.5833	248.535	248.159	118.984	137.043	379.949	297.19	160.439	71.1573	70.2835	232.044	97.8701	184.737	170.522	385.451	182.128	177.117	366.623	185.382	136.175	68.7985	90.5383	64.5003	109.596	98.037	113.318	490.966	305.786	306.881	82.5531	118.094	385.22	1336.93	239.062	243.661	68.0319	327.575
hsa-mir-433	1.71108	0.212611	0.93976	0.769691	0.702335	0.677736	0.418929	1.20613	2.41261	NA	0.640098	0.512431	0.174957	0.29962	0.405488	0.948081	NA	1.29234	NA	0.662971	1.06205	NA	0.216459	0.762228	0.92138	3.83195	5.38749	1.43408	0.589998	NA	NA	1.57188	2.10072	0.875236	1.48033	1.55455	0.389551	NA	NA	2.83741	0.158268	NA	0.42691	0.938644	4.89195	0.318538	1.7327	0.677609	0.33324
hsa-mir-376a-2	0.855538	0.637833	1.87952	NA	0.234112	1.35547	0.628393	1.20613	1.20631	0.346165	1.06683	1.02486	NA	0.599241	1.21646	2.3702	1.8032	NA	1.08662	3.31485	1.59307	NA	1.0823	1.37201	NA	8.94122	4.40795	NA	1.062	0.441183	0.381444	0.496385	2.97602	2.43121	0.845906	0.777276	0.259701	0.182771	0.175345	3.4922	0.316535	NA	0.160091	2.25275	17.5295	1.43342	0.866352	0.813131	7.66451
hsa-mir-664	5.13323	9.99272	3.75904	16.1635	10.0668	7.00327	6.28393	35.7819	23.6436	30.8087	45.0202	23.828	6.64839	9.73766	7.70428	17.5395	28.8513	19.3852	15.2126	17.9002	12.7446	5.90618	11.3641	21.6473	11.9779	19.1598	18.6113	10.7556	7.19798	15.4414	20.9794	17.9526	31.8609	20.8112	18.8214	27.2047	5.97311	8.22469	12.4495	47.3629	54.1275	13.7948	10.6194	15.9569	17.1218	13.5378	14.9446	11.5194	19.6611
hsa-mir-26b	391.836	1313.94	599.567	1048.7	246.988	315.599	492.451	467.979	617.87	1060.3	1503.59	672.31	392.255	363.14	729.473	862.28	983.648	1857.1	598.726	565.514	497.57	387.445	701.544	935.711	521.501	905.618	633.275	962.982	318.481	319.858	448.578	485.216	900.682	2449.4	635.275	390.387	131.798	486.536	321.057	1366.32	1300.64	351.767	441.746	1156.6	1037.3	691.864	1030.96	401.687	1584.89
hsa-mir-1287	29.9438	11.2684	19.735	17.318	21.5383	27.5612	16.1288	13.8705	21.4722	19.5583	12.3752	8.96754	28.1682	13.6327	16.2195	19.4357	20.7368	10.3387	44.5513	15.9113	17.5238	8.26865	8.98305	17.6837	18.4276	14.6891	28.4068	11.4726	20.6499	23.3827	24.7939	19.1108	20.1319	9.91934	20.3017	11.8535	5.84326	12.0629	8.24122	8.29397	9.17952	6.89739	7.15075	16.8956	23.2368	18.4752	19.0597	28.5951	20.3276
hsa-mir-1266	13.6886	1.48828	1.87952	1.53938	1.63878	0.451824	4.60822	9.64906	1.44757	13.6735	0.853464	NA	1.74958	0.599241	NA	NA	2.70481	11.6311	10.3229	0.662971	2.65512	2.36247	0.541148	2.59158	0.46069	0.638659	2.44886	1.43408	0.825997	NA	1.14433	1.48915	4.37649	1.84772	2.53772	0.971596	3.11641	4.75204	0.35069	1.7461	0.316535	3.66424	1.01391	2.06502	3.8728	1.27415	2.16588	6.91161	1.33296
hsa-mir-30c-2	195.918	387.377	258.434	259.001	181.905	183.44	120.861	506.776	511.715	1251.73	608.52	618.761	169.534	293.778	320.741	516.23	550.879	506.599	429.757	526.399	374.903	308.893	385.73	365.564	290.695	551.801	483.895	423.052	234.583	224.562	204.454	223.87	401.237	597.592	315.946	205.007	110.373	177.105	181.307	612.008	505.507	197.438	196.379	561.872	779.044	316.945	422.563	173.468	480.198
hsa-mir-135a-2	NA	NA	NA	NA	NA	NA	NA	NA	0.482522	NA	NA	NA	NA	NA	NA	NA	NA	NA	NA	NA	NA	NA	NA	NA	NA	NA	NA	NA	NA	NA	NA	NA	NA	NA	0.211476	NA	NA	2.92433	NA	NA	NA	NA	NA	NA	NA	NA	NA	NA	NA
hsa-let-7f-2	3832.81	18411.3	2982.8	15030.9	9725.47	12955.1	36007.5	9567.64	5905.11	10311.4	5746.38	10845.9	5575.02	2696.28	3662.77	7031.92	7244.37	4609.79	10986.2	4455.83	4851.97	9480.01	10744.9	14821.4	4787.49	5492.46	7844.68	4547.46	19395	3391.38	11237.7	10615.7	10620	45404.6	9352.33	9589.26	6184.9	19161	6909.65	5493.23	12922.7	20784.2	8328.6	39671	28000.3	12717.1	28816.4	12013.2	2860.86
hsa-mir-374b	53.8989	72.713	34.7711	71.5812	30.2004	32.3054	57.3932	39.1993	57.6614	99.0033	76.8118	55.855	36.2162	29.3628	38.5214	90.0677	95.5698	117.603	55.9608	84.1973	66.9091	54.3368	55.63	70.2774	52.9794	104.101	132.238	58.7971	34.9279	26.9122	115.196	54.8505	65.9975	116.504	51.1773	71.1208	14.6731	58.1211	40.154	105.421	74.2275	49.7905	38.3152	65.8928	46.4736	50.1697	83.1698	34.5581	79.6443
hsa-mir-660	29.0883	29.7656	23.494	32.327	16.6219	36.3718	11.73	62.7189	39.5668	129.985	91.9608	63.7977	48.4632	38.2016	32.0336	32.2348	46.8833	93.0487	16.8426	23.8669	22.8341	25.9872	24.5681	30.1842	14.2814	61.3112	38.2022	35.8519	48.0258	9.70603	14.8763	19.1935	40.2637	39.9691	20.3017	35.1718	17.3999	39.4785	27.1785	58.0578	44.1567	15.7347	15.0486	49.7481	43.2123	22.7754	50.6816	19.3796	69.6471
hsa-mir-194-1	36.7881	46.7744	50.747	95.0568	36.7555	49.7006	15.9193	106.341	82.9938	28.7317	30.298	89.9317	60.5353	27.8647	65.6891	70.158	48.6865	9.04641	38.0316	35.8004	47.2612	29.5309	44.4824	57.0146	91.2166	60.0339	73.4658	49.4756	27.9659	31.7652	85.8249	28.873	59.8704	39.0939	55.1954	37.8922	24.5417	70.0012	22.7949	25.3184	53.6527	48.0662	43.4915	47.8708	58.0919	29.3055	59.9949	73.7239	29.9916
hsa-mir-499	NA	0.637833	NA	NA	0.936447	0.677736	1.04732	NA	NA	0.173083	NA	0.256216	0.524872	NA	NA	NA	NA	1.29234	NA	5.30377	3.71717	0.590618	0.541148	3.81114	NA	3.19329	0.489772	NA	4.36599	NA	NA	4.21927	22.7578	0.291745	0.634429	2.91479	NA	0.731083	0.526036	0.218262	0.949605	NA	0.053364	4.13003	0.203831	5.41514	0.216588	0.271044	22.9935
hsa-mir-628	98.3869	8.92967	65.7832	15.3938	3.27757	4.51824	4.39875	11.0562	9.16792	7.09639	12.802	6.40539	2.62436	1.94753	15.0031	38.3973	19.8352	38.7703	38.0316	107.401	65.847	52.565	11.2559	21.9522	56.6649	42.1515	41.6306	70.2697	8.49597	40.1477	7.62888	12.906	20.8321	15.0735	10.9968	10.1046	4.02536	5.48312	2.45483	8.29397	4.27322	7.11293	7.57766	25.5311	21.6061	10.1932	17.327	8.94444	27.9921
hsa-mir-493	37.6437	14.0323	22.5542	3.07876	5.85279	10.3919	11.73	28.3441	14.9582	5.71173	16.6426	5.12431	3.32419	16.9286	13.3811	34.605	6.31121	6.46172	23.3623	19.8891	29.2064	7.67803	18.7237	21.0375	10.5959	61.3112	59.7522	20.7941	18.7619	5.2942	16.4021	26.0602	21.5324	52.0279	16.2837	17.1001	12.8552	3.65542	3.68225	44.962	6.48897	6.03521	9.17858	15.7692	189.359	12.423	12.7787	13.8232	21.6606
hsa-mir-382	86.4093	24.8755	30.0723	7.69691	15.6855	11.5215	12.7773	29.7513	22.6785	5.88481	16.8559	15.1167	7.17326	32.359	22.7073	41.2415	14.4256	24.5545	21.7324	47.7339	54.6955	21.8529	22.0788	33.9954	33.6304	72.8071	60.7317	32.9838	33.7479	11.4708	20.2165	37.477	39.0383	42.0113	29.3952	24.8728	23.373	8.04192	9.11795	61.3317	11.3953	7.32847	13.2342	18.2097	110.884	24.8459	20.1427	22.2256	31.991
hsa-mir-490	NA	NA	NA	NA	NA	0.225912	NA	0.402044	NA	NA	NA	NA	NA	NA	NA	NA	NA	NA	NA	NA	NA	NA	NA	NA	NA	NA	NA	NA	NA	NA	NA	0.165462	NA	0.097248	NA	NA	NA	NA	NA	NA	NA	NA	NA	NA	NA	NA	NA	NA	NA
hsa-mir-3158-1	NA	NA	0.93976	NA	NA	NA	NA	NA	NA	NA	NA	NA	NA	NA	NA	NA	NA	NA	NA	NA	NA	NA	NA	NA	NA	NA	NA	NA	NA	NA	NA	NA	NA	NA	0.211476	0.388638	0.12985	0.182771	NA	NA	NA	0.431087	0.160091	NA	NA	NA	NA	0.135522	NA
hsa-mir-1197	2.56661	NA	NA	NA	NA	0.225912	NA	0.402044	0.241261	0.173083	NA	0.256216	NA	0.29962	0.405488	NA	NA	NA	NA	1.32594	NA	NA	NA	0.457337	NA	NA	0.979544	NA	0.235999	NA	NA	0.248192	NA	0.486242	NA	0.194319	0.12985	0.182771	NA	0.218262	NA	NA	NA	NA	2.03831	0.477806	0.433176	0.542087	NA
hsa-mir-1286	0.855538	0.425222	NA	NA	0.234112	NA	NA	NA	NA	NA	NA	NA	0.349915	NA	NA	NA	NA	NA	NA	NA	NA	NA	NA	NA	NA	NA	NA	0.717038	NA	NA	NA	NA	NA	NA	NA	NA	NA	NA	NA	NA	NA	NA	NA	NA	NA	NA	NA	0.271044	NA
hsa-mir-3183	NA	0.212611	NA	NA	NA	NA	NA	0.201022	NA	0.346165	0.213366	NA	NA	NA	NA	NA	NA	NA	NA	NA	NA	NA	NA	NA	NA	NA	NA	NA	NA	NA	NA	0.082731	NA	0.097248	0.211476	NA	0.12985	0.182771	NA	NA	NA	NA	NA	NA	NA	NA	NA	NA	0.33324
hsa-mir-34a	71.8652	69.5238	44.1687	73.8903	59.2303	43.601	25.5546	122.824	142.827	174.121	138.048	217.527	65.2591	108.013	40.9543	145.53	202.86	204.19	110.292	107.401	95.0534	108.083	59.5263	68.4481	108.262	210.757	129.3	125.482	88.3817	70.5893	66.3713	75.0368	91.7313	160.752	72.9594	66.6515	48.1744	114.415	76.6258	439.799	337.901	46.9885	91.9458	98.7454	75.2138	68.3263	93.9992	39.0303	175.95
hsa-mir-621	NA	NA	NA	NA	NA	NA	NA	NA	NA	NA	NA	NA	NA	NA	NA	NA	NA	NA	NA	NA	NA	NA	NA	NA	NA	NA	NA	NA	NA	NA	NA	NA	NA	0.097248	NA	NA	NA	NA	NA	NA	NA	NA	NA	NA	NA	NA	0.216588	NA	NA
hsa-mir-1251	NA	NA	NA	NA	NA	NA	NA	NA	NA	NA	0.213366	NA	NA	NA	NA	NA	NA	NA	NA	NA	0.531025	NA	NA	NA	NA	NA	NA	NA	NA	NA	NA	NA	NA	0.097248	0.422953	NA	0.12985	10.0524	NA	NA	NA	NA	0.053364	NA	NA	0.159269	NA	NA	NA
hsa-mir-383	NA	NA	NA	NA	NA	NA	NA	NA	NA	NA	NA	NA	0.524872	NA	NA	NA	NA	NA	0.543309	NA	NA	NA	NA	NA	NA	NA	NA	0.717038	0.235999	NA	NA	0.082731	0.17506	NA	0.211476	NA	0.12985	NA	NA	0.218262	NA	NA	NA	NA	NA	0.159269	NA	0.948653	0.33324
hsa-mir-3179-3	NA	NA	NA	NA	NA	NA	NA	NA	NA	0.173083	NA	NA	NA	NA	NA	NA	NA	NA	NA	NA	NA	NA	NA	NA	NA	NA	NA	NA	NA	NA	NA	0.082731	NA	0.194497	NA	NA	NA	NA	NA	NA	NA	NA	NA	NA	NA	NA	NA	NA	NA
hsa-mir-532	1094.23	487.73	671.928	529.932	474.779	660.566	161.706	887.914	519.676	1139.06	463.645	636.439	797.631	553.848	497.534	520.971	377.771	774.114	597.64	720.649	671.215	414.023	359.972	620.606	443.644	721.684	613.195	597.293	688.174	348.094	262.433	341.347	535.508	445.495	443.889	667.875	300.344	610.637	562.683	453.986	372.562	383.667	207.692	608.805	598.449	475.736	688.533	431.637	992.054
hsa-mir-561	NA	NA	NA	NA	0.234112	0.225912	0.418929	NA	0.482522	NA	0.213366	NA	1.2247	NA	NA	1.42212	NA	NA	NA	NA	NA	NA	0.10823	0.152446	NA	NA	NA	NA	0.235999	0.441183	NA	NA	0.525179	0.388994	NA	1.16592	0.389551	NA	NA	NA	0.158268	0.431087	0.160091	NA	NA	0.159269	NA	1.35522	NA
hsa-mir-596	NA	NA	NA	NA	NA	NA	NA	NA	NA	NA	NA	NA	NA	NA	NA	NA	NA	NA	NA	NA	NA	NA	NA	NA	NA	NA	NA	NA	NA	NA	NA	NA	NA	NA	NA	NA	NA	NA	NA	NA	NA	NA	NA	NA	NA	NA	NA	NA	NA
hsa-mir-3192	NA	NA	NA	0.384845	NA	NA	NA	0.201022	0.241261	NA	NA	NA	0.174957	NA	NA	NA	NA	NA	0.543309	NA	NA	NA	0.216459	NA	NA	NA	NA	NA	NA	0.441183	NA	NA	NA	NA	0.634429	NA	NA	0.182771	NA	NA	NA	NA	0.053364	NA	NA	0.318538	NA	NA	NA
hsa-mir-1262	5.13323	2.97656	0.93976	0.384845	0.702335	1.58138	0.837857	1.20613	0.723783	0.346165	0.640098	2.04972	0.524872	0.14981	1.21646	1.42212	NA	2.58469	1.62993	0.662971	1.06205	2.95309	1.29876	0.914673	NA	3.19329	0.489772	2.15111	1.53399	2.20592	1.14433	0.248192	0.525179	1.26423	1.05738	1.36023	0.519401	0.182771	1.40276	0.218262	0.474803	0.431087	1.174	0.563186	5.50345	2.38903	2.38247	1.49074	0.999719
hsa-mir-3145	NA	NA	NA	NA	NA	NA	NA	NA	NA	0.346165	NA	NA	0.349915	0.14981	NA	NA	NA	NA	NA	NA	NA	NA	0.10823	NA	0.92138	0.638659	NA	NA	NA	NA	NA	NA	NA	NA	NA	NA	NA	0.365542	0.175345	NA	NA	NA	NA	NA	NA	NA	NA	0.406565	NA
hsa-mir-1274b	13.6886	9.14228	11.2771	6.15753	5.85279	7.00327	4.81768	1.8092	1.20631	2.25007	1.06683	2.30594	10.6724	1.19848	5.67683	0.474041	44.1785	32.3086	4.34647	7.29268	2.65512	5.31556	4.11272	4.42092	4.6069	3.83195	15.6727	15.0578	20.1779	6.61775	12.5877	5.3775	4.90167	0.777988	27.2805	11.8535	2.0776	53.3691	36.4718	4.36525	2.37401	4.52641	2.45473	2.6282	1.83448	5.25587	3.03223	1.89731	36.3231
hsa-mir-544b	NA	NA	NA	NA	NA	0.225912	0.628393	NA	NA	NA	NA	NA	NA	NA	NA	NA	NA	NA	NA	NA	0.531025	NA	NA	NA	NA	NA	NA	NA	NA	NA	NA	NA	NA	NA	NA	NA	NA	NA	NA	NA	NA	NA	NA	NA	NA	0.159269	NA	NA	0.33324
hsa-mir-3923	NA	NA	NA	NA	0.468224	NA	NA	NA	NA	NA	NA	NA	0.174957	NA	NA	NA	NA	NA	NA	NA	NA	NA	NA	NA	NA	NA	NA	NA	NA	NA	NA	NA	0.17506	0.097248	NA	NA	NA	NA	NA	3.4922	NA	NA	0.053364	0.375458	NA	0.318538	NA	NA	0.33324
hsa-mir-614	NA	NA	NA	NA	NA	NA	NA	NA	NA	NA	NA	NA	NA	NA	NA	NA	NA	NA	NA	NA	NA	NA	NA	NA	NA	NA	NA	NA	NA	NA	NA	NA	NA	NA	NA	NA	NA	NA	NA	NA	NA	NA	NA	NA	NA	NA	NA	NA	NA
hsa-mir-514-3	11.9775	0.425222	NA	0.384845	0.234112	0.451824	0.418929	0.201022	NA	5.36557	0.640098	0.256216	3.32419	3.29582	NA	0.474041	2.70481	NA	17.9292	0.662971	NA	0.590618	0.541148	0.762228	1.38207	0.638659	0.489772	0.717038	0.235999	0.441183	1.14433	0.579115	0.875299	1.45873	0.422953	1.16592	0.389551	NA	NA	3.05567	0.63307	NA	3.25519	0.187729	NA	0.477806	NA	0.271044	NA
hsa-mir-194-2	60.7432	52.7276	80.8193	103.523	51.2705	48.797	15.9193	145.942	97.4695	37.732	44.1668	128.876	67.7086	32.0594	71.7714	72.5282	71.2265	23.2622	44.008	49.7228	38.7648	28.9403	50.435	66.4663	104.116	64.5045	74.9351	64.5334	29.2639	40.1477	90.0208	29.4522	63.5467	43.8591	74.8627	41.9729	27.3984	67.0769	24.1976	30.5567	67.422	53.6703	47.7606	60.4487	68.6912	30.8981	82.3034	75.8922	41.6549
hsa-mir-1247	177.096	98.2263	53.5663	135.081	4.44812	243.759	64.7245	125.036	29.4339	2.59624	3.20049	2.30594	3.67411	19.7749	0.810976	55.4627	171.304	15.5081	19.5591	137.235	70.6263	131.708	46.3223	52.8986	57.1256	100.908	85.7101	78.8742	104.784	40.1477	37.0001	130.136	188.014	30.2443	36.3739	39.8354	56.2252	38.7474	87.1466	6.54787	4.58976	169.202	17.5567	81.4743	181.002	493.415	15.1612	77.5185	45.3206
hsa-mir-329-2	1.71108	0.425222	0.93976	NA	0.234112	0.225912	0.628393	0.402044	0.482522	0.692331	0.426732	0.256216	NA	0.14981	NA	1.42212	NA	NA	NA	0.662971	0.531025	NA	0.10823	0.457337	NA	1.27732	1.46932	NA	0.943997	0.882366	0.381444	0.496385	0.875299	0.777988	0.422953	0.194319	0.389551	0.182771	NA	1.52784	0.63307	0.431087	0.373547	0.187729	4.28046	0.477806	NA	0.406565	0.999719
hsa-mir-3914-1	NA	NA	NA	0.384845	NA	NA	NA	NA	NA	NA	NA	NA	NA	NA	NA	NA	NA	NA	NA	NA	NA	NA	NA	NA	NA	NA	NA	NA	NA	NA	NA	NA	NA	NA	NA	NA	NA	NA	NA	NA	NA	NA	NA	NA	NA	NA	NA	NA	NA
hsa-mir-4296	NA	NA	NA	NA	NA	NA	NA	NA	NA	NA	NA	NA	NA	NA	NA	NA	NA	NA	NA	NA	NA	NA	NA	NA	NA	NA	NA	NA	NA	NA	NA	NA	NA	NA	NA	NA	NA	NA	NA	NA	NA	NA	NA	NA	NA	NA	NA	NA	NA
hsa-mir-541	NA	0.637833	0.93976	0.769691	1.17056	0.225912	0.209464	1.00511	0.723783	0.173083	0.640098	1.02486	NA	1.04867	1.21646	0.474041	NA	2.58469	1.62993	NA	1.59307	NA	0.541148	0.914673	0.46069	3.83195	1.46932	NA	0.707998	NA	0.381444	0.744577	0.700239	1.26423	1.26886	0.194319	0.259701	0.365542	NA	1.7461	0.158268	0.64663	0.640366	NA	19.364	0.955613	0.433176	0.813131	0.666479
hsa-mir-376b	0.855538	2.55133	8.45784	0.769691	NA	0.451824	1.67571	2.21124	1.68883	0.865414	1.70693	2.04972	0.69983	1.64791	1.21646	5.21445	2.70481	3.87703	2.71654	5.96674	2.1241	1.18124	0.865837	2.74402	0.46069	12.7732	12.7341	4.30223	2.00599	0.882366	0.762888	1.0755	1.7506	3.59819	3.5951	2.33183	0.259701	0.548312	0.526036	13.0957	2.53228	NA	0.907185	2.44047	20.587	2.07049	1.94929	0.542087	8.33099
hsa-mir-582	1519.44	1033.08	632.458	419.866	121.27	206.935	71.6368	295.301	261.527	294.068	917.688	293.879	288.33	195.802	137.055	242.235	465.227	356.687	134.741	261.211	207.631	777.844	365.058	310.837	243.244	284.842	126.851	815.272	106.2	100.59	45.7733	150.487	316.508	125.451	366.066	231.823	90.5056	272.329	164.474	485.415	1846.82	197.869	763.583	98.9331	337.749	153.217	187.132	88.4957	389.89
hsa-mir-502	12.8331	7.86661	13.1566	8.08175	4.44812	12.877	4.18929	9.24701	6.03153	26.1355	11.095	11.2735	7.87309	6.59165	11.7592	9.95485	19.8352	25.8469	9.23625	10.6075	7.96537	6.4968	7.25138	5.48804	8.29242	10.8572	11.2648	13.6237	10.03	11.9119	7.24744	3.88835	13.1295	7.58538	5.07543	8.35572	3.11641	7.31083	8.41657	16.1514	5.8559	5.60413	3.0951	14.6428	8.76475	8.28198	10.8294	2.43939	12.3299
hsa-mir-10b	25062.1	30802.2	34043.7	46111	15919.4	14065.5	5098.57	36795.5	30189.2	57337.5	28622.6	57009.2	11434	19038.6	18122.9	24438.7	31819.3	22154.6	10184.9	22158.5	16769.8	21382.7	31182.7	55484.2	22958.9	29894.3	17131.2	19948.7	12419.2	14003.2	40736.7	24075.5	36349.4	30660.1	20777.6	13022.3	6852.98	25924	15174	57591.6	23197.8	30150	16517.9	29018.4	15497.9	26708.3	28326	9889.3	21586.9
hsa-mir-1225	NA	0.212611	NA	NA	NA	NA	NA	NA	0.241261	NA	NA	NA	NA	NA	NA	NA	NA	NA	NA	0.662971	NA	NA	NA	NA	NA	NA	NA	NA	NA	NA	NA	0.082731	NA	0.097248	NA	0.194319	NA	NA	NA	NA	NA	NA	NA	NA	0.203831	NA	NA	NA	NA
hsa-mir-134	2303.11	526	1092.94	169.332	193.845	183.44	159.193	415.311	310.503	84.1182	273.535	192.93	59.3106	498.568	558.357	616.727	299.332	557	429.214	1083.96	889.466	271.684	420.255	737.837	650.494	2070.53	1470.79	889.127	416.657	380.3	296.382	477.026	464.434	516.973	410.264	453.929	198.281	121.725	150.271	1023.87	106.514	131.697	135.651	217.39	1721.97	515.075	326.615	358.997	750.456
hsa-mir-524	NA	0.637833	NA	0.384845	NA	NA	NA	NA	NA	0.173083	NA	NA	NA	0.14981	NA	NA	NA	NA	NA	NA	NA	NA	NA	NA	NA	NA	NA	NA	0.353999	NA	NA	0.082731	NA	NA	0.211476	0.194319	NA	NA	0.35069	NA	NA	NA	NA	NA	NA	NA	NA	NA	0.33324
hsa-mir-451	1428.75	4852.85	1235.78	414.863	993.336	1414.21	697.097	425.564	193.009	5102.13	2995.66	2371.53	176.707	371.529	14257.4	1613.16	4110.4	6545.72	576.451	557.558	613.333	239.2	76.0854	2050.09	232.648	456.002	104.321	927.847	2045.29	998.398	116.34	101.097	287.098	2527.68	1395.53	190.044	31.8133	96.1375	106.961	171.554	237.718	126.955	996.836	753.543	793.923	105.914	291.311	121.699	215.273
hsa-mir-378b	NA	NA	NA	NA	NA	NA	NA	NA	NA	NA	NA	NA	0.174957	NA	NA	NA	NA	NA	NA	NA	NA	NA	NA	0.152446	NA	NA	NA	NA	0.235999	NA	0.381444	0.165462	0.17506	NA	0.422953	0.194319	0.12985	NA	NA	NA	NA	NA	NA	0.187729	NA	NA	NA	NA	NA
hsa-mir-3146	NA	0.425222	NA	NA	NA	NA	0.418929	NA	0.241261	0.346165	NA	NA	0.174957	0.14981	NA	NA	NA	NA	0.543309	NA	NA	NA	NA	NA	NA	NA	NA	NA	NA	NA	NA	NA	NA	NA	NA	NA	NA	0.182771	0.175345	NA	0.158268	NA	0.160091	NA	0.407663	NA	1.08294	NA	NA
hsa-mir-199b	6937.56	1289.27	2715.91	1331.95	2152.42	1594.94	1238.77	1706.27	3791.66	1238.75	3731.56	1627.74	1436.05	1858.55	3084.14	9285.51	5226.59	2950.42	4512.18	10773.9	12634.7	4404.83	2566.99	3002.42	8820.83	11875.9	7254.99	3987.45	3867.44	4220.36	1799.27	4439.75	2810.06	2944.88	4525.6	2376.52	2007.61	2748.14	1312.98	6083.41	1767.85	760.868	1223.63	2904.54	990.009	2315.45	1420.17	1879.55	3484.35
hsa-mir-412	9.41092	8.92967	2.81928	0.769691	3.04345	3.38868	3.97982	20.9063	NA	5.53865	11.095	6.40539	1.57462	8.23956	5.67683	1.42212	1.8032	5.16937	8.69294	3.31485	13.8066	7.08742	6.602	13.1103	0.92138	37.6809	3.91818	10.7556	11.682	1.32355	NA	1.65462	1.05036	8.84961	11.4197	0.971596	5.19401	0.182771	3.85759	3.71046	0.791338	2.58652	6.99066	2.06502	59.5188	1.91122	0.649764	10.9773	19.6611
hsa-mir-30c-1	0.855538	1.48828	NA	0.384845	1.87289	1.35547	1.04732	2.41226	0.482522	2.76932	0.640098	0.256216	0.524872	0.749051	0.810976	0.948081	2.70481	5.16937	1.08662	1.32594	1.06205	0.590618	1.29876	1.6769	0.46069	NA	1.46932	3.58519	1.062	2.20592	1.52578	1.15823	0.875299	1.65322	1.69181	1.16592	0.908952	1.09662	1.22742	1.96436	0.474803	1.72435	1.174	1.3141	1.63065	1.11488	3.46541	1.62626	3.66563
hsa-mir-487a	2.56661	1.70089	NA	0.384845	0.468224	0.451824	0.628393	1.40715	1.20631	0.173083	0.213366	0.256216	0.69983	2.54677	1.21646	0.948081	NA	NA	2.17324	4.6408	4.77922	0.590618	1.0823	3.3538	0.92138	8.30256	6.36704	3.58519	2.35999	0.441183	0.762888	3.39196	2.27578	4.18168	0.634429	2.72047	0.259701	1.09662	0.35069	6.32961	0.63307	NA	0.960549	1.87729	17.1218	2.5483	1.51612	0.948653	1.99944
hsa-mir-936	NA	0.850444	0.93976	NA	0.702335	0.677736	NA	NA	NA	NA	NA	1.02486	NA	0.14981	NA	NA	NA	1.29234	0.543309	NA	NA	NA	0.216459	NA	NA	NA	NA	NA	NA	NA	NA	NA	NA	NA	0.211476	NA	NA	NA	0.175345	NA	NA	NA	NA	0.187729	0.611494	NA	NA	NA	NA
hsa-mir-488	NA	NA	NA	NA	NA	NA	NA	NA	0.241261	NA	NA	NA	NA	NA	NA	NA	1.8032	NA	NA	NA	NA	NA	NA	NA	NA	NA	0.489772	NA	NA	NA	NA	NA	0.17506	0.097248	NA	NA	NA	NA	NA	NA	NA	NA	NA	0.187729	NA	NA	NA	NA	NA
hsa-mir-3622b	NA	NA	NA	NA	NA	NA	NA	NA	NA	NA	NA	NA	NA	NA	NA	NA	NA	NA	NA	NA	NA	NA	NA	NA	NA	NA	NA	NA	NA	NA	NA	NA	NA	NA	NA	NA	NA	NA	NA	NA	NA	NA	NA	NA	NA	NA	NA	NA	NA
hsa-mir-32	37.6437	48.2627	43.2289	41.1785	19.8995	36.5977	9.63536	26.3339	33.294	57.2904	41.1797	33.8205	57.736	17.9772	42.5763	47.4041	77.5378	74.9559	36.945	37.7893	28.1443	47.8401	20.9965	31.2513	46.069	35.1262	82.7715	62.3823	51.5658	31.324	41.9588	13.0715	45.1654	36.4682	23.0509	24.8728	16.6208	38.1991	13.3262	28.5924	89.896	30.1761	12.4871	36.9826	23.4406	32.6501	34.6541	31.8476	79.9775
hsa-mir-144	301.149	1396.22	238.699	176.644	232.239	394.894	173.855	116.794	39.0843	657.022	416.277	551.888	29.9177	63.5195	1517.34	319.977	229.908	466.536	154.843	104.086	255.954	89.1833	22.0788	783.875	69.1035	123.9	19.1011	233.037	401.789	123.09	45.7733	29.3694	70.199	630.365	222.685	34.2002	9.21937	25.5879	11.7481	9.16702	15.985	51.5149	653.28	306.373	271.707	35.3577	89.884	56.3771	23.66
hsa-mir-152	1200.32	496.234	436.988	333.276	412.739	396.475	1068.69	334.903	280.828	535.691	191.176	169.871	785.909	247.486	306.144	571.693	612.188	449.736	958.94	818.769	597.403	695.748	551.863	468.618	428.442	917.114	436.387	335.574	559.318	529.42	543.558	798.269	589.776	693.284	702.948	569.355	638.863	990.435	472.731	291.817	113.003	679.393	264.471	329.652	671.624	437.511	218.754	760.413	236.933
hsa-mir-3168	NA	NA	NA	NA	NA	NA	NA	NA	NA	NA	NA	NA	NA	NA	0.405488	NA	NA	NA	NA	NA	NA	NA	NA	NA	NA	NA	NA	NA	NA	NA	0.381444	NA	NA	NA	0.211476	NA	NA	NA	NA	NA	NA	NA	NA	NA	NA	NA	0.216588	NA	NA
hsa-mir-933	NA	NA	NA	NA	0.234112	0.225912	NA	NA	NA	NA	NA	NA	NA	NA	NA	NA	NA	NA	NA	NA	NA	NA	NA	NA	NA	NA	NA	NA	NA	0.441183	NA	0.082731	NA	NA	NA	NA	NA	NA	0.175345	NA	0.158268	NA	NA	NA	NA	0.159269	NA	NA	NA
hsa-mir-508	26.5217	2.76394	NA	5.00299	1.17056	1.58138	1.46625	5.22657	4.82522	23.1931	2.13366	1.28108	19.0704	28.0145	NA	15.1693	18.9336	2.58469	81.4963	1.98891	5.84127	4.72494	3.78803	3.3538	7.37104	NA	2.44886	9.3215	1.298	0.882366	5.72166	2.81285	6.82733	12.8368	3.80658	6.21821	1.94775	1.09662	0.175345	16.5879	3.64015	3.44869	10.8862	1.68956	NA	2.86684	2.16588	2.57491	0.999719
hsa-mir-514-1	5.13323	0.425222	NA	0.384845	NA	NA	0.209464	1.00511	NA	4.84632	0.213366	NA	2.62436	3.59544	NA	1.89616	2.70481	NA	17.9292	1.32594	NA	1.18124	0.541148	0.304891	0.92138	0.638659	NA	NA	0.707998	NA	1.14433	0.413654	0.35012	2.62571	1.05738	0.777276	0.649251	0.182771	NA	3.27393	0.474803	0.215543	3.52201	0.375458	0.203831	0.318538	NA	0.406565	0.33324
hsa-mir-98	66.732	91.6354	38.5301	48.8754	36.9897	91.2684	83.9952	90.4599	31.8465	146.601	80.6524	41.2507	35.8663	42.9955	37.3049	47.8781	61.3089	73.6636	58.134	53.7006	62.6609	37.2089	50.5432	57.7769	34.5518	65.7818	56.3238	50.9097	97.2317	25.1474	49.2063	56.0087	47.4412	80.8135	81.207	67.4287	28.1775	115.328	59.0913	53.0378	75.6519	52.377	46.2131	63.2646	117.611	75.3341	97.4646	107.198	31.6578
hsa-mir-543	5.13323	2.12611	2.81928	0.769691	0.702335	0.451824	1.46625	2.21124	1.93009	0.865414	1.9203	1.53729	0.524872	2.54677	1.62195	1.89616	NA	NA	0.543309	1.32594	5.31025	1.18124	1.0823	2.13424	2.30345	3.19329	8.32613	2.15111	4.48399	0.441183	1.14433	1.32369	6.47721	5.44592	0.211476	2.13751	0.259701	0.731083	0.526036	4.14698	1.42441	NA	1.76101	0.750915	21.6061	2.07049	0.866352	0.271044	0.999719
hsa-mir-3606	NA	NA	NA	NA	NA	NA	NA	NA	NA	NA	NA	NA	NA	0.14981	NA	NA	NA	NA	NA	NA	NA	NA	NA	NA	NA	NA	NA	NA	NA	NA	NA	0.082731	NA	NA	NA	NA	NA	NA	NA	NA	0.158268	NA	0.053364	NA	NA	NA	NA	NA	NA
hsa-mir-625	232.706	171.577	102.434	296.331	180.032	254.377	68.7043	173.08	377.332	93.2916	133.994	228.8	156.412	102.171	53.119	139.842	186.632	127.942	99.4255	196.239	206.569	186.635	109.637	231.26	132.679	176.27	234.111	360.67	141.836	72.7952	166.31	81.738	328.762	67.6849	126.463	88.4152	109.334	293.895	102.051	161.951	210.179	215.974	121.616	178.906	208.112	174.081	176.736	122.512	286.253
hsa-mir-335	43.6324	41.4592	29.1325	40.4088	68.5947	47.8933	68.7043	115.99	25.0912	49.3286	39.6861	68.6658	141.016	78.5005	9.73172	15.1693	64.0137	202.898	41.2915	60.3303	29.2064	40.7526	36.5816	27.7451	47.9118	53.0087	36.7329	20.0771	76.2278	15.8826	9.91754	20.9309	102.06	81.9805	40.815	46.4423	55.0565	43.3167	23.3209	51.7282	72.9613	48.2817	37.5148	47.8708	23.8483	49.3733	16.2441	127.391	54.9845
hsa-mir-604	NA	NA	NA	NA	NA	NA	NA	NA	NA	NA	NA	NA	NA	NA	NA	NA	NA	NA	NA	NA	NA	NA	NA	NA	NA	NA	NA	NA	NA	NA	NA	NA	NA	NA	NA	NA	NA	NA	NA	NA	NA	NA	NA	NA	NA	NA	NA	NA	NA
hsa-mir-4254	NA	NA	NA	NA	NA	NA	NA	NA	NA	NA	NA	NA	NA	NA	NA	NA	NA	NA	NA	NA	NA	NA	NA	NA	NA	NA	NA	NA	NA	NA	NA	NA	NA	NA	NA	NA	NA	NA	NA	NA	NA	NA	NA	NA	NA	NA	NA	NA	NA
hsa-mir-770	NA	NA	NA	NA	NA	0.225912	0.209464	NA	NA	NA	NA	NA	NA	NA	NA	NA	NA	NA	NA	NA	NA	NA	NA	NA	NA	NA	NA	NA	NA	NA	NA	NA	0.17506	0.388994	NA	0.388638	NA	NA	NA	0.436525	NA	NA	NA	0.375458	1.01916	NA	NA	NA	0.33324
hsa-mir-208b	0.855538	0.425222	NA	NA	NA	1.35547	0.628393	NA	NA	1.21158	1.2802	NA	NA	0.14981	NA	2.84424	NA	NA	NA	3.31485	2.65512	NA	1.0823	0.304891	NA	1.91598	2.93863	NA	4.12999	0.441183	NA	13.7333	22.9328	0.875236	NA	2.72047	NA	1.46217	0.701381	NA	0.791338	NA	0.160091	2.25275	NA	7.32636	NA	NA	17.3285
hsa-mir-3658	NA	NA	NA	NA	NA	NA	NA	NA	NA	NA	NA	NA	NA	NA	NA	NA	NA	NA	NA	NA	NA	NA	NA	NA	NA	NA	NA	NA	NA	NA	NA	NA	NA	NA	NA	NA	NA	NA	NA	NA	NA	NA	NA	NA	NA	NA	NA	NA	NA
hsa-mir-148a	23766.8	29086.7	39593	24211.4	14703.6	17506.1	12105.6	14884.3	68147.1	8920.68	10020.7	19474.4	29177.3	7160.03	12037.3	29945.6	56817.1	30189.1	21444.4	35176.6	52280.4	53113.7	35551.8	68508	23384.2	21899	27769.6	159983	7539.47	22329.6	14426.2	13723.5	45039.4	31553.2	19297.2	11459	6569.64	9089.74	6111.48	15882.3	9876.69	30490.8	9328.63	71641.6	22830.9	6864.32	32820.4	15316.3	14928.8
hsa-mir-3918	0.855538	NA	NA	NA	NA	0.225912	0.418929	0.201022	NA	NA	0.213366	NA	0.174957	NA	NA	NA	NA	NA	NA	NA	NA	NA	0.10823	NA	NA	NA	NA	NA	NA	NA	NA	NA	NA	NA	NA	NA	NA	0.182771	0.35069	NA	NA	NA	0.106728	0.187729	0.407663	NA	0.216588	0.406565	NA
hsa-mir-199a-1	2653.88	573.625	953.856	519.156	915.611	614.48	504.181	828.814	2045.65	507.652	1788.65	663.598	592.406	870.247	1248.9	4177.25	1958.28	1028.71	1856.49	4188.65	5354.85	1812.61	1188.36	1347.47	3348.3	6005.94	2980.26	1671.42	1595.24	1552.52	675.156	2272.86	1169.57	1682.5	1913.02	1085.47	932.585	1252.71	504.117	3399	789.122	334.092	593.993	1142.71	388.299	988.581	520.678	856.362	1364.95
hsa-mir-199a-2	4879.13	951.435	1870.12	949.798	1591.49	1108.78	936.934	1349.26	3232.9	880.299	2961.31	1174.49	1022.1	1436.23	2325.47	7151.85	3600.1	2045.78	3328.31	7704.38	9398.07	3236	1989.91	2295.83	6212.87	9675.68	5377.7	2836.6	2848.63	2958.13	1271.35	3665.8	2072.71	2572.42	3340.9	1858.66	1557.81	2160.35	932.661	5213.85	1336.09	575.07	973.036	2100.5	711.372	1704.34	996.521	1424.2	2486.63
hsa-mir-362	8.55538	8.92967	3.75904	5.00299	3.9799	5.42188	3.35143	26.7359	8.92666	38.4244	20.6965	17.9351	5.24873	6.74146	4.46037	8.05869	15.3272	20.6775	4.88978	11.9335	5.31025	7.67803	4.54564	4.57337	5.06759	10.8572	13.2238	22.9452	7.31598	5.2942	3.05155	3.64016	8.40287	5.34867	9.93939	8.74436	2.72686	8.04192	6.13708	15.2784	11.8701	3.01761	4.4292	10.8883	5.29962	6.37075	8.44693	3.65909	23.3268
hsa-mir-3198	1.71108	NA	0.93976	NA	0.234112	NA	NA	NA	NA	0.173083	NA	NA	NA	NA	NA	NA	NA	NA	NA	NA	NA	NA	NA	0.152446	NA	NA	NA	NA	NA	0.441183	NA	NA	0.17506	0.097248	NA	NA	NA	NA	0.175345	NA	NA	NA	NA	NA	0.203831	NA	NA	0.271044	NA
hsa-mir-559	NA	NA	NA	NA	NA	NA	NA	NA	NA	NA	NA	NA	NA	NA	NA	NA	NA	1.29234	NA	NA	NA	NA	NA	NA	NA	NA	NA	NA	NA	NA	NA	NA	NA	NA	NA	NA	NA	NA	NA	NA	NA	NA	NA	NA	0.407663	NA	NA	0.813131	NA
hsa-mir-3154	NA	0.212611	NA	NA	0.936447	NA	0.209464	NA	NA	NA	NA	NA	NA	0.14981	NA	NA	NA	NA	NA	NA	NA	NA	0.10823	NA	NA	NA	NA	NA	NA	NA	NA	0.165462	0.17506	0.194497	NA	0.388638	0.259701	NA	NA	0.218262	0.158268	NA	NA	0.187729	NA	NA	NA	NA	NA
hsa-mir-506	NA	NA	NA	0.384845	0.234112	NA	NA	NA	NA	0.346165	NA	NA	0.874787	0.29962	NA	NA	2.70481	NA	1.62993	NA	NA	NA	NA	NA	NA	NA	NA	NA	NA	NA	0.381444	NA	NA	0.291745	NA	0.388638	NA	NA	NA	NA	NA	NA	0.373547	NA	NA	NA	NA	NA	NA
hsa-mir-329-1	0.855538	0.212611	3.75904	NA	0.468224	0.225912	0.837857	0.603066	1.44757	0.173083	0.426732	0.256216	NA	0.599241	0.405488	1.89616	NA	1.29234	NA	NA	0.531025	1.18124	0.541148	0.152446	0.92138	1.27732	2.44886	0.717038	0.943997	NA	0.762888	0.165462	0.700239	1.45873	NA	0.582957	0.12985	NA	NA	1.96436	0.158268	NA	0.266819	0.187729	4.48429	0.318538	NA	0.813131	0.999719
hsa-mir-128-2	171.963	41.4592	31.0121	56.5723	74.2134	130.803	58.8595	73.9761	31.3639	91.2146	45.447	35.614	174.433	26.6662	27.9787	56.4108	25.2449	81.4176	23.9056	75.5787	38.7648	52.565	34.3088	53.2035	51.1366	63.8659	67.5885	45.1734	146.792	37.0594	119.392	109.039	208.496	49.7912	51.6003	97.7425	51.0312	101.621	110.467	24.6636	55.7102	49.575	24.3873	112.825	41.5816	73.7414	74.0731	63.0176	161.621
hsa-mir-216b	NA	NA	NA	0.384845	NA	NA	NA	0.201022	NA	0.173083	NA	NA	NA	NA	NA	NA	NA	NA	NA	NA	NA	0.590618	NA	NA	NA	NA	NA	NA	0.118	NA	NA	NA	NA	NA	NA	NA	NA	0.182771	0.175345	0.218262	0.158268	0.215543	NA	NA	NA	NA	NA	NA	NA
hsa-let-7b	16306.6	8334.14	26209	23032.2	22189.3	22205.3	7604.18	12926.3	15137.9	10637.5	7820.72	23376.1	13687.6	12966.5	18912.8	27576.8	21502.3	11602.7	33434.7	40417.4	23683.2	22538.6	17852.7	16295.7	22567.8	21305.6	30496.6	18721.9	22433.3	32765.4	31719.7	18575.4	9896.48	16482.5	21303.7	13863.9	13846.2	12403.2	18124.2	14076.6	38554.8	22765.7	12476.4	15262.5	25979.9	15165.6	21149	15943.9	11653.4
hsa-mir-361	212.173	438.404	179.494	508.766	342.271	444.595	157.936	483.458	422.207	484.112	318.769	485.272	272.759	293.478	129.351	235.598	213.68	246.838	216.78	432.92	202.851	168.326	356.616	393.005	282.864	207.564	361.452	271.04	341.727	191.032	600.011	261.843	539.709	297.678	377.697	242.705	205.423	315.828	350.164	408.369	597.935	318.789	299.264	364.757	461.678	363.611	402.204	243.939	328.241
hsa-mir-107	73.5763	91.848	78	95.8265	96.454	117.022	32.6764	79.4037	39.0843	60.0597	35.8455	45.6064	66.4838	36.7035	81.5031	59.2551	75.7346	112.434	68.4569	66.2971	57.8817	62.0149	41.019	55.3377	55.2828	60.0339	57.3033	58.7971	128.62	41.03	54.165	37.5598	85.079	38.7049	59.6364	63.7367	45.058	89.9232	80.3081	34.2672	56.185	63.5853	56.2455	62.7014	57.8881	75.0156	82.9532	70.2003	83.6431
hsa-mir-3149	NA	NA	NA	NA	NA	NA	NA	NA	NA	0.346165	NA	NA	NA	NA	NA	NA	NA	NA	NA	NA	NA	NA	0.216459	NA	NA	NA	NA	NA	0.118	NA	NA	0.082731	0.17506	0.097248	NA	NA	NA	0.182771	NA	NA	NA	NA	NA	NA	NA	0.159269	0.216588	0.135522	NA
hsa-mir-548o	0.855538	1.06306	1.87952	0.769691	0.234112	0.677736	0.209464	0.201022	0.723783	0.346165	0.640098	NA	NA	0.14981	NA	0.948081	0.901602	NA	0.543309	0.662971	0.531025	1.18124	0.541148	0.152446	0.46069	NA	0.489772	1.43408	0.589998	0.882366	0.381444	0.330923	0.700239	0.194497	0.845906	NA	0.12985	0.548312	0.35069	0.218262	0.791338	1.07772	0.213455	0.750915	1.22299	0.477806	0.649764	0.813131	0.666479
hsa-mir-29b-2	142.019	268.315	324.217	371.376	107.926	128.318	20.5275	205.444	607.495	428.726	559.873	450.171	184.755	179.622	116.375	280.158	626.613	1309.14	327.615	363.971	227.279	180.729	205.095	328.978	335.843	265.043	339.902	622.389	130.036	169.856	63.3197	70.6521	412.791	279.784	131.538	81.8083	44.7983	304.679	95.3878	694.074	809.38	142.905	200.755	595.476	469.424	283.021	366.467	48.3813	835.098
hsa-mir-3197	NA	NA	NA	NA	NA	NA	NA	NA	NA	NA	NA	NA	NA	NA	NA	NA	NA	NA	NA	NA	NA	NA	NA	NA	NA	NA	NA	NA	NA	NA	NA	NA	NA	NA	NA	NA	NA	NA	NA	NA	NA	NA	NA	NA	NA	NA	NA	NA	NA
hsa-mir-599	NA	NA	NA	NA	NA	NA	NA	NA	NA	NA	NA	NA	NA	NA	NA	NA	NA	NA	NA	NA	NA	NA	NA	0.152446	NA	NA	NA	NA	0.118	NA	NA	0.165462	NA	0.097248	NA	NA	NA	0.182771	NA	NA	NA	NA	NA	0.750915	NA	NA	NA	NA	NA
hsa-mir-2114	NA	NA	NA	0.384845	0.234112	NA	NA	NA	0.241261	0.173083	0.853464	NA	NA	NA	0.405488	NA	NA	NA	NA	0.662971	1.06205	NA	NA	NA	0.46069	NA	0.489772	NA	0.235999	NA	NA	0.496385	NA	0.097248	0.211476	NA	NA	NA	NA	0.654787	0.158268	NA	0.053364	NA	NA	0.159269	NA	NA	NA
hsa-mir-605	0.855538	NA	NA	NA	0.234112	NA	NA	NA	NA	0.173083	0.426732	0.256216	0.69983	0.29962	0.405488	1.42212	NA	NA	NA	2.65188	NA	NA	0.974066	0.457337	NA	NA	0.979544	1.43408	NA	NA	0.381444	0.496385	0.17506	0.972485	0.422953	NA	0.12985	0.548312	NA	1.09131	0.158268	0.215543	0.42691	NA	NA	0.318538	NA	0.271044	NA
hsa-mir-126	4228.92	3859.53	4232.68	3737.62	1365.81	1335.37	298.277	2426.74	2470.27	3484.16	2524.55	2407.66	1603.84	1600.42	2421.98	2744.7	6252.61	7548.58	2698.61	3942.69	3457.5	2682	2342.85	5455.42	3494.79	4583.65	3887.32	6051.08	1285.02	3114.31	1258.77	1156.41	2868.35	3241.1	1508.25	1545.61	373.449	1004.87	921.264	3653.71	2161.14	1164.8	777.938	5806.45	1337.95	2464.37	5948.16	687.909	6550.16
hsa-mir-181c	45.3435	34.443	31.9518	60.4207	63.2102	93.7534	23.6695	89.2538	89.7491	56.7711	48.2207	43.8129	105.324	42.2465	14.1921	99.0745	38.7689	37.478	50.5277	65.6341	53.6335	60.8336	31.1701	33.8429	64.9573	63.2272	68.0783	39.4371	50.3858	29.1181	37.3815	70.1557	64.2469	76.1456	53.2921	97.1596	52.7192	51.7241	27.1785	54.5656	61.5661	39.66	26.7886	53.6904	35.2628	32.4908	39.8522	65.8636	62.9823
hsa-mir-504	NA	0.212611	NA	NA	NA	0.451824	NA	0.201022	NA	8.13489	0.213366	NA	NA	0.14981	NA	NA	NA	6.46172	1.62993	0.662971	0.531025	NA	NA	NA	0.92138	NA	1.95909	0.717038	0.471999	0.441183	NA	0.330923	0.875299	0.388994	0.422953	1.55455	0.12985	NA	0.175345	0.218262	0.158268	NA	NA	NA	NA	0.318538	NA	0.406565	0.666479
hsa-mir-548n	NA	0.212611	NA	NA	NA	NA	NA	NA	NA	0.173083	NA	NA	NA	NA	NA	NA	NA	NA	NA	NA	NA	NA	NA	NA	NA	NA	NA	NA	0.118	NA	NA	NA	NA	0.097248	0.211476	NA	NA	NA	NA	NA	NA	0.215543	NA	NA	0.203831	NA	NA	NA	NA
hsa-mir-10a	535.567	829.609	760.265	3080.3	1417.08	2364.62	2457.02	571.305	3041.58	2605.07	1198.9	4410.75	700.705	727.478	1485.3	2529.48	595.057	1234.19	5581.95	2334.98	2103.92	3495.28	939.433	3699.85	786.398	2052.65	1986.52	1487.85	1238.52	2866.81	3085.5	3876.19	3407.89	1699.61	2331.1	1436.02	909.601	1355.25	884.09	1035	1535.67	3822.66	2197.73	2579.77	1722.78	2545.75	1041.57	1527.06	1653.53
hsa-mir-2117	NA	0.212611	NA	0.769691	0.234112	NA	NA	NA	NA	0.173083	NA	NA	0.174957	NA	NA	NA	NA	NA	NA	NA	NA	NA	NA	NA	NA	NA	NA	NA	NA	NA	NA	NA	NA	0.097248	NA	NA	NA	NA	NA	0.218262	NA	NA	NA	NA	0.203831	0.159269	NA	NA	NA
hsa-mir-409	91.5426	29.1277	35.7109	10.006	14.0467	16.0397	16.5477	58.6984	35.4654	9.0003	26.0307	14.6043	6.29847	30.2617	29.6006	57.833	17.1304	33.6009	49.4411	49.0598	66.9091	22.4435	35.9322	52.4413	38.698	152.001	109.709	53.0608	28.2019	19.8532	25.9382	38.2216	40.7889	42.8866	30.2411	30.3138	19.9969	9.32131	8.76726	109.349	13.9275	6.68184	16.276	20.8379	161.434	28.3498	15.3777	23.7163	58.6502
hsa-mir-190b	0.855538	0.850444	NA	NA	NA	NA	NA	0.201022	NA	1.90391	0.213366	0.512431	NA	0.449431	NA	0.474041	NA	2.58469	NA	0.662971	1.06205	NA	1.0823	0.304891	0.46069	NA	0.489772	1.43408	0.707998	0.441183	0.762888	0.579115	1.22542	NA	NA	0.194319	NA	NA	0.175345	NA	0.63307	0.215543	NA	0.375458	0.407663	NA	NA	NA	0.666479
hsa-mir-218-1	NA	0.212611	NA	0.384845	0.468224	0.677736	0.209464	1.8092	0.241261	NA	0.426732	1.79351	NA	0.29962	NA	1.89616	NA	NA	2.17324	0.662971	NA	NA	0.432918	1.06712	NA	2.55463	0.489772	NA	0.589998	NA	0.762888	0.248192	0.875299	1.06973	0.422953	0.582957	0.649251	0.365542	0.35069	1.96436	NA	0.215543	0.266819	0.375458	0.203831	0.637075	0.649764	0.677609	0.999719
hsa-mir-887	5.98877	3.827	2.81928	5.77268	2.10701	1.8073	0.628393	2.41226	2.89513	2.25007	9.17474	1.79351	1.39966	2.24715	1.21646	2.84424	4.50801	2.58469	0.543309	2.65188	2.1241	1.18124	2.16459	2.59158	2.30345	8.94122	2.44886	NA	2.24199	3.52947	1.14433	2.39919	2.6259	6.4184	1.69181	1.94319	0.519401	0.365542	1.40276	9.82181	3.79842	0.64663	1.28073	4.50549	1.42682	2.38903	3.03223	0.406565	6.66479
hsa-mir-3611	0.855538	NA	0.93976	NA	NA	NA	NA	NA	NA	NA	0.213366	0.512431	NA	NA	NA	0.474041	NA	NA	NA	NA	NA	NA	NA	NA	NA	NA	NA	NA	NA	NA	0.381444	NA	NA	NA	NA	NA	NA	0.182771	NA	NA	NA	NA	0.053364	NA	NA	0.159269	NA	NA	NA
hsa-mir-3942	0.855538	0.637833	NA	0.384845	NA	0.451824	1.25679	0.201022	0.241261	1.0385	0.213366	0.256216	1.04974	0.14981	NA	NA	0.901602	NA	NA	0.662971	0.531025	NA	0.541148	0.457337	0.46069	NA	NA	0.717038	0.118	NA	0.381444	NA	0.35012	0.194497	0.211476	0.194319	0.519401	0.913854	NA	0.218262	0.474803	0.215543	0.640366	0.750915	2.44598	0.477806	0.649764	0.542087	NA
hsa-mir-491	0.855538	1.06306	1.87952	1.15454	NA	1.35547	1.25679	2.81431	1.68883	2.42316	3.84059	2.56216	1.57462	1.64791	2.02744	3.79232	3.60641	6.46172	1.62993	3.31485	2.65512	1.77185	2.59751	2.28668	NA	3.83195	1.46932	2.15111	2.00599	NA	2.67011	2.151	1.57554	3.69544	0.422953	1.55455	0.649251	0.913854	1.22742	3.92872	2.05748	0.862173	0.960549	2.06502	1.83448	2.38903	3.03223	0.948653	2.99916
hsa-mir-29b-1	131.753	288.301	298.844	357.521	103.712	120.863	20.1086	194.388	586.506	424.572	530.215	463.494	179.856	178.124	118.808	299.594	648.252	1394.44	334.135	350.049	198.072	170.098	190.159	325.776	331.697	258.018	369.288	648.202	114.932	157.061	50.3506	61.5517	391.609	268.114	129.212	86.472	39.3446	307.969	102.752	675.522	808.906	142.259	192.003	598.104	481.45	285.728	373.614	44.0446	834.432
hsa-mir-125a	734.052	301.695	390	304.028	263.376	197.673	168.828	637.642	673.36	540.364	442.948	776.589	162.71	244.94	132.189	583.544	479.652	467.828	517.23	581.425	357.911	408.117	406.077	412.67	479.578	528.171	623.97	363.538	225.261	336.182	566.826	476.033	366.4	443.842	583.464	378.145	161.664	284.026	240.749	958.608	1023.99	239.469	337.846	396.859	493.272	530.046	308.854	165.879	557.177
hsa-mir-520a	0.855538	0.637833	2.81928	0.384845	NA	0.903647	1.88518	0.603066	0.241261	1.73083	NA	NA	NA	0.29962	NA	NA	1.8032	1.29234	0.543309	NA	NA	NA	0.432918	1.21957	NA	0.638659	NA	NA	0.471999	NA	NA	0.165462	0.35012	0.388994	0.422953	1.55455	NA	0.731083	1.05207	0.436525	0.158268	0.431087	NA	0.375458	NA	0.477806	0.433176	NA	6.99803
hsa-mir-539	22.244	6.37833	17.8554	3.07876	0.936447	2.25912	1.25679	8.04088	3.61892	2.42316	7.89455	5.63674	0.524872	5.24336	5.67683	12.7991	9.01602	6.46172	8.69294	24.5299	36.6407	7.67803	6.602	14.3299	22.1131	44.0674	43.5897	22.2282	3.65799	5.2942	4.19588	6.61846	10.3285	17.8937	3.38362	7.77276	2.33731	0.548312	2.10414	17.6793	5.22283	1.29326	4.53592	12.3901	52.7923	7.6449	11.6958	2.98148	19.3279
hsa-mir-1250	NA	NA	NA	NA	NA	0.451824	NA	NA	NA	NA	NA	0.256216	NA	0.14981	NA	NA	NA	NA	NA	NA	NA	NA	0.10823	NA	NA	NA	0.489772	NA	0.118	NA	NA	NA	0.35012	NA	NA	NA	0.259701	NA	0.175345	0.436525	NA	NA	NA	NA	NA	NA	NA	NA	NA
hsa-mir-302a	NA	NA	NA	NA	NA	NA	NA	NA	NA	NA	NA	NA	NA	NA	NA	NA	NA	NA	NA	NA	NA	NA	NA	NA	NA	NA	NA	NA	NA	NA	NA	NA	NA	NA	NA	NA	NA	NA	NA	NA	NA	NA	NA	NA	NA	NA	NA	NA	NA
hsa-mir-211	NA	NA	NA	NA	NA	NA	NA	NA	NA	NA	NA	NA	NA	NA	NA	NA	2.70481	NA	NA	NA	NA	NA	NA	0.152446	NA	NA	NA	NA	NA	NA	NA	NA	0.17506	0.194497	NA	NA	NA	NA	NA	NA	NA	NA	NA	NA	NA	NA	NA	NA	NA
hsa-mir-128-1	197.629	64.2086	47.9277	69.657	97.1564	166.045	56.1364	130.061	55.7313	156.294	89.6138	55.3426	227.97	43.7446	37.7104	87.2235	39.6705	103.387	44.5513	141.213	72.2193	69.6929	53.2489	93.6016	60.3504	87.4962	94.0362	61.6653	211.691	39.7065	134.65	162.98	314.582	72.7419	75.2856	157.981	59.3416	138.906	154.654	56.7482	111.737	75.4402	36.7677	175.902	57.0728	109.895	103.529	91.0707	230.602
hsa-mir-1243	NA	NA	NA	NA	NA	NA	NA	NA	NA	NA	NA	NA	NA	NA	NA	NA	NA	NA	NA	NA	NA	1.18124	NA	NA	NA	NA	NA	NA	NA	NA	NA	NA	NA	NA	NA	NA	0.259701	NA	NA	NA	NA	NA	0.106728	NA	NA	NA	NA	NA	0.33324
hsa-mir-624	1.71108	2.97656	1.87952	1.15454	3.74579	1.58138	0.837857	1.00511	1.68883	2.94241	3.84059	2.81837	1.74958	0.449431	4.46037	0.948081	5.40961	16.8005	1.08662	1.98891	1.59307	2.36247	0.541148	1.37201	0.92138	NA	1.95909	2.86815	1.652	2.20592	0.381444	1.0755	2.45084	1.65322	2.32624	1.74887	1.0388	3.65542	1.57811	3.05567	2.21575	3.01761	1.06728	0.375458	2.64981	1.27415	1.94929	2.30387	3.66563
hsa-mir-3152	NA	NA	NA	NA	NA	NA	NA	NA	0.241261	NA	NA	NA	NA	NA	NA	NA	NA	NA	NA	NA	0.531025	NA	NA	0.457337	NA	NA	NA	NA	NA	NA	NA	0.082731	NA	0.097248	0.211476	NA	NA	NA	NA	0.218262	NA	NA	0.053364	NA	NA	NA	NA	NA	NA
hsa-mir-320d-2	NA	NA	NA	NA	0.936447	NA	NA	NA	0.241261	NA	0.426732	NA	0.524872	NA	0.405488	NA	NA	1.29234	1.08662	NA	0.531025	0.590618	0.10823	0.152446	NA	NA	0.489772	0.717038	0.471999	NA	1.14433	0.330923	0.35012	0.583491	0.634429	0.194319	0.259701	0.182771	0.175345	0.654787	NA	0.431087	0.053364	0.375458	0.203831	0.477806	0.216588	1.35522	NA
hsa-mir-22	155260	62622.5	64326.5	92675	95878.6	124533	37161.7	88522.6	126953	83886.8	101392	95461	126047	102943	71448.6	121383	79047	71398.1	98894.7	136490	124309	74253.7	77320.1	112859	86354.5	143602	101741	101422	92435.2	85752.3	124343	136321	129238	95707.4	82835.5	118954	117581	79924	92850.4	134900	59681	71230	69218.4	120210	87163.4	112999	84398.1	71389.1	208722
hsa-mir-943	NA	0.212611	NA	NA	NA	NA	NA	NA	0.241261	0.173083	0.213366	NA	0.174957	0.14981	NA	NA	NA	NA	NA	NA	NA	NA	NA	NA	NA	NA	NA	NA	0.235999	NA	NA	NA	NA	NA	0.422953	NA	NA	0.365542	NA	NA	NA	NA	NA	NA	NA	NA	NA	0.135522	0.33324
hsa-mir-552	0.855538	NA	NA	NA	NA	NA	2.30411	NA	NA	0.346165	NA	NA	NA	NA	NA	NA	NA	NA	NA	NA	NA	NA	NA	NA	NA	NA	0.489772	NA	0.118	NA	1.52578	0.413654	0.525179	NA	1.48033	0.194319	NA	1.09662	NA	NA	0.316535	0.215543	0.053364	NA	0.203831	0.318538	0.216588	NA	0.33324
hsa-mir-3199-2	6.84431	2.12611	NA	2.30907	1.40467	3.38868	NA	1.00511	NA	0.692331	0.213366	1.28108	3.67411	0.599241	1.21646	1.42212	NA	NA	NA	2.65188	NA	NA	0.216459	0.762228	NA	0.638659	1.95909	2.15111	1.298	0.882366	5.72166	1.32369	1.92566	0.291745	1.69181	0.582957	2.20745	2.01048	0.526036	0.654787	1.58268	1.29326	0.747093	1.3141	4.07663	1.11488	NA	0.948653	0.999719
hsa-mir-1294	0.855538	0.425222	NA	0.384845	NA	0.225912	1.46625	0.402044	NA	0.346165	0.853464	0.256216	NA	NA	0.405488	NA	NA	NA	NA	0.662971	NA	NA	0.649377	1.06712	0.46069	NA	NA	NA	0.353999	0.441183	0.762888	NA	0.17506	0.486242	0.422953	0.194319	NA	0.731083	0.35069	0.218262	NA	0.215543	0.266819	NA	NA	0.796344	NA	0.135522	0.33324
hsa-mir-642b	NA	NA	NA	NA	NA	NA	NA	0.201022	NA	NA	NA	NA	0.174957	NA	NA	NA	NA	NA	NA	NA	NA	0.590618	0.10823	NA	NA	NA	NA	NA	NA	NA	NA	NA	NA	NA	NA	NA	NA	NA	NA	NA	NA	0.215543	NA	NA	NA	NA	NA	NA	NA
hsa-mir-1273c	NA	NA	0.93976	NA	NA	NA	NA	NA	NA	NA	NA	NA	NA	NA	NA	NA	NA	NA	NA	NA	NA	NA	NA	NA	NA	NA	NA	NA	NA	NA	NA	NA	NA	NA	NA	NA	NA	NA	NA	NA	NA	NA	NA	NA	NA	NA	NA	NA	NA
hsa-mir-3125	NA	NA	NA	NA	0.234112	NA	0.418929	NA	NA	NA	NA	NA	NA	NA	NA	NA	NA	NA	NA	NA	NA	NA	NA	NA	NA	NA	NA	NA	0.118	NA	NA	NA	NA	NA	NA	NA	0.12985	NA	NA	0.218262	NA	NA	NA	NA	NA	NA	NA	NA	NA
hsa-mir-1185-1	1.71108	1.27567	NA	0.384845	0.468224	0.451824	0.209464	0.201022	0.241261	NA	NA	0.256216	NA	0.14981	0.405488	0.474041	0.901602	NA	NA	1.98891	NA	NA	0.432918	0.609782	0.46069	1.27732	0.979544	NA	0.235999	NA	NA	0.910039	0.525179	0.583491	0.211476	0.388638	0.389551	0.182771	NA	1.30957	NA	NA	0.106728	0.187729	3.05747	0.477806	0.216588	0.542087	NA
hsa-mir-95	4.27769	1.9135	0.93976	5.38784	5.85279	2.93685	7.12179	1.40715	2.65387	34.7896	12.802	2.04972	0.874787	4.04488	2.83842	5.21445	5.40961	6.46172	15.2126	19.8891	14.8687	10.6311	2.48928	8.53695	3.22483	28.7396	15.1829	3.58519	22.6559	4.41183	9.15465	12.2442	25.5587	6.12665	7.1902	12.6307	2.20745	6.76252	11.0467	1.96436	5.06456	7.75956	0.640366	21.5888	6.72644	12.7415	2.16588	3.52357	46.3203
hsa-mir-3936	NA	NA	NA	NA	0.234112	NA	NA	0.201022	NA	NA	NA	0.256216	NA	NA	NA	NA	NA	NA	NA	NA	NA	NA	NA	0.304891	NA	NA	NA	0.717038	NA	NA	NA	NA	NA	0.097248	NA	NA	NA	0.182771	0.175345	NA	0.316535	NA	NA	NA	NA	0.318538	NA	NA	NA
hsa-mir-548e	2.56661	0.212611	NA	0.769691	0.234112	1.35547	1.46625	0.804088	NA	1.0385	0.213366	0.256216	NA	0.449431	1.21646	0.474041	0.901602	NA	NA	NA	0.531025	0.590618	0.324689	0.609782	1.84276	NA	NA	0.717038	0.707998	0.441183	0.381444	0.248192	0.525179	0.388994	0.422953	0.194319	NA	0.548312	NA	0.218262	0.158268	0.862173	NA	1.50183	1.01916	0.318538	0.649764	0.542087	NA
hsa-mir-1236	NA	NA	NA	NA	NA	NA	NA	NA	NA	NA	NA	NA	NA	NA	NA	NA	NA	1.29234	NA	NA	NA	NA	NA	NA	NA	NA	NA	NA	NA	NA	NA	NA	NA	NA	NA	NA	NA	0.182771	0.35069	NA	NA	NA	NA	NA	0.203831	NA	NA	NA	NA
hsa-mir-320d-1	NA	0.212611	NA	0.769691	0.702335	NA	NA	NA	0.241261	0.173083	NA	NA	0.69983	NA	1.21646	0.948081	0.901602	1.29234	4.88978	0.662971	NA	0.590618	0.757607	NA	NA	1.27732	0.489772	1.43408	0.589998	NA	0.762888	0.413654	0.35012	0.291745	1.26886	NA	0.389551	0.182771	0.35069	0.218262	1.10787	NA	0.266819	0.187729	0.611494	0.477806	NA	0.542087	1.6662
hsa-mir-509-3	3.42215	0.425222	0.93976	0.769691	NA	0.225912	1.25679	0.603066	NA	3.80782	NA	0.256216	4.72385	4.94374	0.405488	1.89616	1.8032	1.29234	14.6693	1.32594	2.1241	0.590618	0.541148	0.609782	2.76414	0.638659	0.489772	NA	0.235999	1.32355	0.381444	0.248192	0.17506	1.26423	0.634429	0.194319	0.259701	0.182771	NA	3.27393	0.474803	0.431087	0.640366	NA	0.407663	0.796344	NA	0.135522	NA
hsa-mir-1252	NA	NA	NA	NA	NA	NA	NA	NA	NA	0.173083	NA	NA	NA	NA	NA	NA	NA	NA	NA	NA	NA	NA	NA	NA	NA	NA	NA	NA	NA	NA	NA	NA	NA	0.097248	NA	NA	NA	NA	NA	NA	NA	NA	NA	NA	NA	NA	NA	NA	NA
hsa-mir-20b	11.9775	16.1584	7.51808	11.5454	2.10701	6.55144	1.04732	10.0511	9.65044	24.7508	12.5886	27.1588	30.7925	3.14601	20.2744	9.95485	4.50801	5.16937	3.80316	7.29268	14.3377	87.4115	1.8399	11.4334	5.98897	3.83195	3.42841	5.7363	6.48998	7.9413	2.67011	2.151	3.85132	7.29364	6.13282	2.13751	1.2985	2.55879	1.40276	1.30957	6.80551	50.2216	5.54984	9.19871	7.94942	3.02611	9.74646	10.0286	7.33127
hsa-mir-23c	2.56661	NA	2.81928	0.384845	0.234112	0.225912	NA	0.603066	NA	0.865414	0.426732	0.256216	0.524872	0.29962	1.62195	1.89616	1.8032	1.29234	4.88978	5.30377	1.59307	3.54371	0.649377	0.152446	1.84276	3.19329	0.489772	2.15111	0.825997	2.6471	1.90722	0.330923	0.700239	0.097248	3.17215	0.582957	NA	0.548312	0.526036	0.218262	0.474803	1.07772	0.42691	NA	NA	0.637075	0.866352	1.2197	0.666479
hsa-mir-3199-1	3.42215	1.06306	3.75904	0.769691	1.17056	0.903647	0.209464	NA	0.241261	NA	0.213366	1.02486	0.524872	0.29962	0.810976	0.474041	0.901602	1.29234	NA	0.662971	NA	NA	0.865837	NA	NA	NA	0.489772	1.43408	0.353999	1.32355	0.762888	0.744577	0.700239	0.097248	0.422953	0.388638	1.0388	0.365542	0.526036	NA	NA	0.64663	0.320183	0.375458	1.22299	0.477806	1.29953	0.406565	1.33296
hsa-mir-1290	NA	NA	NA	NA	NA	NA	NA	0.201022	NA	NA	NA	NA	NA	NA	NA	NA	NA	NA	NA	NA	NA	NA	NA	NA	NA	NA	NA	NA	NA	NA	NA	NA	NA	NA	NA	NA	NA	NA	NA	NA	NA	NA	NA	NA	NA	NA	NA	NA	NA
hsa-mir-769	35.9326	30.616	28.1928	13.0847	19.8995	28.0131	16.7571	46.2351	15.9232	48.8093	10.6683	18.1913	36.3912	12.7339	16.2195	18.4876	54.9977	65.9095	16.8426	17.9002	17.5238	23.6247	13.8534	15.8543	24.4166	25.5463	21.55	25.8134	16.9919	10.1472	18.3093	11.3341	14.1798	23.2424	23.0509	27.5933	19.6074	36.7369	29.984	16.5879	22.6323	18.9678	39.9695	15.3938	20.7908	21.0235	30.1057	45.2643	21.9938
hsa-mir-1278	NA	NA	NA	NA	0.234112	NA	NA	NA	NA	NA	NA	NA	NA	NA	NA	NA	0.901602	NA	NA	NA	NA	NA	0.324689	NA	NA	NA	NA	NA	0.118	NA	NA	NA	NA	NA	NA	NA	NA	NA	NA	0.218262	0.316535	0.431087	NA	NA	0.203831	NA	NA	NA	NA
hsa-mir-3140	0.855538	0.850444	NA	NA	0.702335	NA	NA	0.201022	0.241261	0.173083	0.640098	NA	0.174957	NA	NA	NA	NA	1.29234	0.543309	0.662971	NA	NA	0.10823	0.609782	NA	NA	NA	NA	0.353999	0.441183	0.381444	0.082731	NA	NA	0.422953	0.194319	NA	0.182771	NA	NA	NA	0.215543	0.213455	0.563186	0.203831	NA	0.433176	0.135522	0.33324
hsa-mir-580	2.56661	0.425222	NA	NA	0.468224	1.12956	0.418929	0.804088	0.241261	0.865414	0.853464	1.79351	0.874787	0.29962	NA	0.474041	NA	1.29234	0.543309	NA	1.06205	1.77185	0.432918	0.457337	0.92138	0.638659	0.979544	0.717038	0.353999	NA	1.52578	0.165462	0.525179	0.486242	0.422953	NA	0.12985	1.09662	0.175345	0.436525	NA	0.862173	0.480274	0.187729	0.815326	0.796344	0.433176	0.406565	0.999719
hsa-mir-3622a	NA	NA	NA	0.384845	NA	0.225912	NA	1.20613	NA	NA	NA	NA	0.524872	NA	NA	NA	NA	NA	NA	NA	NA	1.18124	NA	0.152446	NA	0.638659	NA	NA	NA	NA	NA	NA	0.17506	0.388994	NA	0.777276	NA	NA	NA	NA	NA	NA	0.053364	0.187729	NA	NA	NA	0.406565	NA
hsa-mir-466	NA	NA	NA	NA	NA	NA	NA	NA	NA	0.173083	NA	0.768647	0.524872	NA	0.405488	0.948081	0.901602	NA	NA	NA	NA	NA	NA	NA	NA	NA	NA	NA	NA	NA	NA	NA	NA	0.097248	NA	NA	NA	0.182771	NA	1.09131	NA	0.431087	0.106728	NA	NA	NA	0.216588	0.271044	0.33324
hsa-mir-151	3701.06	3114.97	2544.87	2105.87	2868.81	3107.42	5291.28	3411.14	1518.74	2407.41	918.328	1267.24	3615.85	1146.2	1368.52	1648.24	1806.81	2376.62	3066.43	1715.11	1458.19	1875.8	2222.17	1788.34	1336	2134.4	1816.07	1516.54	2471.27	1241.93	3249.14	2138.09	2147.81	1892.55	2886.02	3297.98	2124.48	3267.58	4150.42	1014.92	2073.78	2109.95	1725.09	1309.6	4469	3598.36	2532.35	3900.32	1287.3
hsa-mir-129-2	1.71108	0.425222	2.81928	0.769691	0.234112	0.903647	0.837857	6.63373	0.241261	0.519248	1.9203	NA	57.2111	0.749051	4.05488	0.948081	2.70481	1.29234	0.543309	0.662971	1.06205	4.13432	1.19053	0.304891	3.68552	1.27732	NA	NA	1.062	0.882366	3.433	0.579115	0.700239	1.45873	0.845906	8.1614	0.389551	NA	1.05207	1.30957	0.316535	4.31087	0.907185	0.563186	8.15325	0.477806	11.2626	2.98148	1.33296
hsa-mir-320e	NA	NA	NA	NA	NA	NA	NA	NA	NA	NA	NA	0.256216	0.349915	NA	0.405488	0.474041	NA	2.58469	1.62993	NA	NA	NA	0.10823	NA	0.92138	NA	NA	0.717038	NA	NA	NA	NA	NA	0.097248	NA	0.194319	NA	NA	0.175345	NA	NA	NA	NA	NA	NA	0.159269	NA	0.135522	NA
hsa-mir-3156-2	NA	NA	NA	NA	NA	NA	NA	NA	NA	NA	NA	NA	NA	NA	NA	NA	NA	NA	NA	NA	NA	NA	NA	NA	NA	NA	NA	NA	NA	NA	NA	NA	NA	NA	NA	NA	NA	NA	NA	NA	NA	NA	NA	NA	NA	NA	NA	NA	NA
hsa-mir-3678	0.855538	1.06306	0.93976	0.769691	NA	NA	NA	0.201022	NA	0.865414	0.426732	0.512431	0.524872	0.599241	1.21646	0.474041	NA	NA	1.08662	NA	0.531025	1.18124	0.649377	1.98179	0.46069	NA	0.489772	2.15111	0.235999	0.441183	0.381444	0.413654	0.700239	0.291745	NA	0.582957	NA	1.09662	3.15621	NA	0.316535	1.72435	0.266819	0.938644	2.44598	0.318538	0.649764	0.271044	0.33324
hsa-mir-1912	NA	NA	NA	NA	NA	NA	NA	NA	NA	NA	NA	NA	NA	NA	NA	0.474041	NA	NA	NA	NA	NA	NA	NA	NA	NA	NA	NA	NA	NA	NA	NA	NA	NA	NA	NA	NA	NA	NA	NA	NA	NA	NA	NA	NA	NA	NA	NA	NA	NA
hsa-mir-422a	NA	NA	NA	NA	NA	NA	NA	NA	NA	NA	NA	NA	NA	NA	NA	NA	NA	NA	NA	NA	NA	NA	NA	NA	NA	NA	NA	NA	NA	NA	NA	NA	NA	NA	NA	NA	NA	NA	NA	NA	NA	NA	NA	NA	NA	NA	NA	NA	NA
hsa-mir-24-1	17.9663	34.0178	25.3735	36.5603	22.2406	12.877	9.21643	22.9165	28.4688	120.639	30.0846	32.0269	19.9452	22.0221	15.814	51.1964	64.0137	111.142	57.0474	53.7006	26.5512	58.4712	25.2175	15.5494	29.0235	65.1432	47.5079	17.926	17.6999	39.7065	71.7115	35.326	24.3333	40.8444	35.1051	29.3422	17.1402	32.1677	33.6663	41.0333	34.9771	30.1761	15.689	33.4157	12.2299	34.8799	32.7048	33.7449	46.3203
hsa-mir-494	5.98877	3.827	0.93976	1.15454	NA	0.451824	2.72304	2.81431	1.93009	1.38466	3.62722	2.04972	NA	2.39696	3.24391	3.79232	1.8032	6.46172	1.08662	3.31485	1.59307	1.18124	2.70574	3.50625	0.92138	17.8824	3.42841	2.15111	1.76999	NA	1.14433	2.39919	2.6259	9.04411	2.96067	2.13751	0.389551	NA	0.701381	9.60354	1.10787	1.07772	1.44082	0.563186	26.9057	2.38903	4.11517	2.57491	2.66592
hsa-mir-150	86.4093	710.759	881.494	3365.86	434.277	1602.39	51.5282	197.605	1651.91	276.586	393.447	539.334	91.8527	64.8678	126.918	1076.55	896.192	634.541	189.615	1289.48	433.847	360.868	373.176	1745.2	2853.51	560.104	1245.98	1737.38	479.55	617.215	218.949	194.583	3187.31	486.631	348.513	236.681	168.546	789.935	486.758	467.955	168.238	341.205	116.973	2062.2	55.8498	743.467	1450.27	81.5841	3385.38
hsa-mir-1234	NA	NA	NA	NA	NA	NA	NA	0.201022	NA	0.519248	NA	0.256216	NA	0.599241	NA	NA	0.901602	NA	NA	NA	NA	NA	NA	NA	NA	NA	0.489772	NA	NA	0.441183	0.381444	NA	NA	NA	NA	0.194319	NA	0.182771	0.175345	NA	NA	NA	NA	NA	NA	NA	NA	NA	NA
hsa-mir-3912	NA	0.637833	NA	1.15454	1.17056	0.225912	1.46625	0.603066	0.241261	0.346165	0.426732	NA	0.349915	0.14981	0.405488	0.474041	1.8032	NA	1.08662	NA	NA	0.590618	0.757607	0.914673	NA	NA	0.979544	1.43408	1.652	NA	1.14433	0.496385	0.875299	0.875236	0.422953	0.582957	0.519401	0.913854	0.35069	0.436525	0.474803	0.862173	0.266819	0.750915	0.203831	0.318538	1.29953	0.406565	0.33324
hsa-mir-1193	NA	NA	NA	NA	NA	NA	NA	NA	NA	NA	NA	NA	NA	NA	NA	NA	NA	NA	NA	NA	NA	NA	NA	NA	NA	NA	NA	NA	NA	NA	NA	NA	0.17506	NA	NA	NA	NA	NA	NA	NA	NA	NA	NA	NA	NA	NA	NA	NA	NA
hsa-mir-1224	NA	NA	NA	NA	0.468224	0.451824	0.837857	6.4327	NA	NA	NA	NA	1.04974	NA	0.405488	NA	NA	NA	NA	NA	NA	NA	NA	0.152446	NA	NA	NA	NA	0.118	NA	0.381444	NA	0.17506	0.291745	0.422953	NA	0.259701	0.182771	0.175345	0.436525	0.158268	0.215543	0.213455	NA	0.203831	NA	NA	1.2197	NA
hsa-mir-186	267.783	408.639	282.868	357.137	119.163	174.404	87.1372	290.879	243.191	196.622	285.27	323.856	90.1031	105.616	290.33	325.192	250.645	337.302	340.111	334.8	272.947	194.904	323.498	253.822	288.392	312.304	309.046	399.39	148.68	243.533	219.33	141.883	254.537	332.006	228.818	103.961	70.7684	183.685	140.276	316.48	279.817	132.559	186.987	392.165	388.299	225.047	430.144	130.643	285.92
hsa-mir-328	14.5441	8.29183	17.8554	12.3151	11.7056	12.1992	6.91232	18.092	8.44414	10.0388	8.74801	6.6616	9.79762	7.04108	5.67683	26.0722	11.7208	24.5545	21.189	47.7339	19.1169	12.403	14.1781	20.1228	19.8097	22.353	19.5909	15.7748	11.328	19.4121	12.9691	14.147	19.4316	20.1304	12.2656	20.5978	8.18057	17.1805	8.41657	13.5323	12.9779	5.81967	6.08347	24.217	19.364	20.3864	17.1105	12.6035	59.9831
hsa-mir-153-1	2.56661	0.637833	1.87952	3.07876	0.234112	0.225912	0.628393	0.201022	1.44757	1.73083	1.70693	0.256216	0.174957	0.14981	1.21646	NA	2.70481	1.29234	1.08662	1.32594	NA	0.590618	1.40698	0.762228	0.46069	3.19329	0.979544	1.43408	0.471999	NA	1.14433	1.15823	NA	1.65322	0.634429	0.971596	0.259701	0.548312	0.175345	0.873049	0.158268	0.215543	0.053364	1.12637	0.611494	1.11488	0.433176	NA	4.66535
hsa-let-7i	528.723	684.183	541.301	791.627	470.565	532.022	299.324	898.769	749.357	817.643	969.109	608.768	389.28	378.271	376.293	1291.29	815.048	776.699	446.057	835.343	994.609	460.091	673.729	1215.14	1162.32	1007.8	731.23	1005.29	868.005	445.154	749.537	578.619	1026.9	1250.52	1207.74	514.363	396.173	766.175	530.068	996.368	752.246	548.989	516.081	1013.92	587.646	685.333	906.854	309.532	1137.35
hsa-mir-449a	2.56661	0.212611	NA	NA	NA	0.451824	NA	NA	NA	NA	0.213366	0.256216	0.174957	NA	NA	0.948081	NA	NA	0.543309	0.662971	NA	NA	NA	NA	NA	NA	NA	NA	0.118	NA	NA	NA	NA	0.291745	0.422953	NA	0.12985	NA	NA	NA	NA	0.215543	0.106728	0.187729	0.407663	NA	NA	NA	NA
hsa-mir-219-2	NA	NA	NA	NA	NA	NA	0.209464	NA	0.241261	0.173083	NA	0.512431	NA	NA	NA	NA	NA	NA	1.08662	NA	NA	0.590618	NA	NA	0.46069	NA	NA	NA	0.353999	NA	NA	0.165462	0.17506	0.097248	NA	NA	0.12985	0.182771	0.35069	0.218262	0.63307	0.215543	0.053364	NA	0.407663	NA	NA	NA	0.33324
hsa-mir-1296	5.13323	6.59094	2.81928	0.769691	5.38457	1.8073	2.51357	6.4327	5.30774	6.40406	6.40098	1.79351	5.24873	3.29582	3.24391	10.9029	1.8032	23.2622	14.6693	NA	3.71717	2.95309	5.41148	2.28668	0.46069	8.30256	1.95909	2.86815	2.59599	0.882366	0.381444	3.88835	2.97602	5.64041	3.80658	12.0478	2.98656	6.57975	4.90967	21.1714	4.11496	0.431087	2.72155	0.938644	6.11494	3.02611	0.866352	1.08417	5.99831
hsa-mir-28	5160.61	3353.52	3045.76	4826.73	2283.06	1977.86	1539.14	6091.97	4844.76	3251.01	3270.26	3805.31	3798.5	3055.83	1958.1	4150.23	3076.27	2321.05	4683.86	4338.48	3056.05	7533.33	3905.68	4156.12	4024.59	4497.43	4192.45	3599.53	1637.83	1949.15	4654.76	3750.77	3916.44	3598.58	4393.42	3660.58	1796.48	5571.4	3189.18	6948.82	3747.14	4235.43	2894.77	2949.22	4282.9	3258.64	3109.99	4934.62	5294.18
hsa-mir-3151	NA	NA	NA	NA	NA	NA	NA	NA	NA	NA	NA	NA	NA	NA	NA	NA	NA	NA	NA	NA	NA	NA	NA	NA	NA	NA	NA	NA	NA	NA	NA	NA	NA	NA	NA	NA	NA	NA	NA	NA	NA	NA	NA	NA	NA	NA	NA	NA	NA
hsa-mir-326	0.855538	3.827	6.57832	2.69392	5.15046	3.16277	0.209464	0.603066	1.44757	1.38466	1.49356	0.768647	1.04974	1.64791	5.27135	8.05869	2.70481	5.16937	5.43309	9.94456	6.3723	4.13432	6.49377	5.64049	4.6069	6.38659	8.32613	7.17038	6.84398	4.41183	8.39177	2.81285	6.65227	6.02941	10.9968	2.33183	2.33731	17.1805	5.4357	1.09131	1.10787	1.29326	1.06728	3.19139	4.89195	8.75978	3.46541	1.35522	22.3271
hsa-mir-1-2	59.8877	162.86	7.51808	0.384845	205.082	424.714	131.963	5.82964	3.61892	158.025	465.138	9.47997	1.74958	8.08975	32.0336	407.675	4.50801	15.5081	1.62993	2276.64	1182.06	73.2366	212.671	1015.44	36.3945	1765.25	540.708	4.30223	3026.57	74.1188	1.90722	1426.28	4262.36	872.124	30.6641	1056.51	4.80446	533.508	256.179	29.2472	628.481	6.89739	15.2087	5475.3	6.31877	1992.13	3.46541	1.89731	2498.3
hsa-mir-135b	50.4767	50.6014	23.494	83.5115	24.3476	18.2989	10.2638	5.22657	39.8081	104.196	40.7529	73.0214	65.959	30.8609	20.6799	38.8713	53.1945	58.1555	59.2207	45.745	28.1443	31.8934	38.3133	10.3663	8.75311	31.9329	46.0386	58.7971	17.3459	35.2947	74.0001	11.2514	10.3285	33.8425	43.5641	57.5185	12.7253	28.1467	31.3868	37.3229	97.9676	50.8682	98.8298	34.1666	131.471	46.825	65.8428	26.2912	42.3214
hsa-mir-373	NA	NA	NA	NA	NA	NA	NA	NA	NA	NA	NA	NA	NA	NA	NA	NA	NA	NA	NA	NA	NA	NA	NA	0.152446	NA	NA	NA	NA	0.118	NA	NA	0.082731	NA	0.097248	NA	NA	NA	NA	0.175345	NA	NA	0.215543	NA	NA	NA	NA	NA	NA	NA
hsa-let-7e	694.697	825.356	468.94	688.488	1706.91	1117.13	2738.75	1236.69	785.064	1062.55	827.007	1090.71	308.45	428.307	329.256	1004.49	750.133	794.791	1296.88	612.585	686.615	581.168	1396.81	1165.14	698.867	871.13	1070.64	573.63	1597.12	492.802	904.404	1315.25	774.815	2569.99	1184.69	814.586	841.17	1412.64	896.891	1164.65	1393.23	628.309	845.923	1367.6	2688.13	1157.72	1614.88	393.826	392.889
hsa-mir-668	NA	NA	NA	NA	NA	NA	NA	NA	NA	0.173083	NA	NA	NA	NA	NA	0.474041	NA	NA	NA	0.662971	NA	NA	NA	NA	NA	NA	0.489772	NA	NA	NA	NA	NA	NA	0.097248	NA	NA	NA	0.182771	NA	NA	0.158268	NA	NA	0.187729	1.01916	0.318538	NA	NA	NA
hsa-mir-450a-1	5.98877	7.86661	5.63856	1.15454	4.44812	4.29232	1.46625	3.41737	10.133	8.30797	8.53464	5.38053	3.67411	4.64412	4.05488	2.84424	7.21281	3.87703	1.08662	11.2705	3.18615	4.72494	5.08679	4.42092	4.14621	9.57988	2.93863	6.45334	2.24199	5.2942	2.28866	6.78392	3.85132	4.57068	5.07543	5.44093	1.0388	2.74156	1.22742	27.0645	5.69763	1.5088	2.08119	3.56685	6.31877	4.45953	5.63129	0.677609	9.66395
hsa-mir-132	508.19	82.4931	84.5784	81.9721	190.567	170.112	91.117	145.54	83.4763	73.214	128.233	140.406	164.46	85.5416	69.3385	81.0609	91.0618	189.975	129.851	88.1751	95.5844	61.4243	72.9467	178.361	104.116	76.639	100.403	101.819	157.412	52.5008	223.526	90.1766	185.038	135.856	226.703	106.098	80.8967	181.857	162.194	103.456	87.2054	76.949	90.8252	124.089	134.936	122.955	165.473	110.586	142.293
hsa-mir-519e	NA	NA	NA	NA	NA	NA	NA	NA	NA	0.346165	NA	NA	NA	NA	NA	NA	NA	NA	NA	NA	NA	NA	NA	NA	NA	NA	NA	NA	NA	NA	NA	NA	NA	NA	NA	NA	NA	NA	NA	NA	NA	NA	NA	NA	NA	NA	NA	NA	0.666479
hsa-mir-631	NA	NA	NA	NA	NA	NA	NA	NA	NA	NA	NA	NA	NA	NA	NA	NA	NA	NA	NA	NA	NA	NA	NA	NA	NA	NA	NA	NA	NA	NA	NA	NA	NA	NA	NA	0.388638	NA	NA	NA	NA	NA	NA	NA	NA	NA	NA	NA	NA	NA
hsa-mir-523	NA	0.212611	NA	0.384845	NA	NA	0.209464	NA	0.241261	0.173083	NA	NA	NA	NA	NA	NA	NA	NA	NA	NA	NA	NA	0.10823	0.152446	NA	NA	0.489772	NA	NA	NA	NA	NA	0.17506	NA	NA	NA	NA	NA	0.526036	0.218262	NA	NA	NA	NA	NA	0.159269	NA	NA	NA
hsa-mir-181b-2	5.98877	7.86661	3.75904	3.46361	3.27757	3.8405	0.628393	13.6695	12.0631	14.8851	10.6683	19.7286	3.14924	4.79393	4.46037	2.84424	8.11442	2.58469	2.71654	0.662971	2.65512	5.90618	6.27731	2.28668	1.38207	3.83195	3.42841	5.01927	4.24799	5.73538	9.15465	2.64738	2.6259	3.11195	5.28691	2.33183	2.0776	4.02096	6.13708	32.7394	19.3086	0.862173	5.92338	3.75458	5.91111	10.1932	3.682	2.57491	10.3304
hsa-mir-34b	2.56661	3.61439	3.75904	8.4666	3.51168	1.58138	0.628393	7.43781	10.6155	5.71173	6.61435	3.07459	2.62436	1.04867	0.810976	6.16253	4.50801	5.16937	4.88978	2.65188	3.18615	2.95309	4.32918	1.82935	0.92138	6.38659	8.32613	NA	2.12399	9.70603	3.81444	3.2265	3.32613	2.72296	1.26886	1.55455	0.519401	4.02096	3.5069	15.0601	10.4457	0.431087	8.85839	4.50549	7.94942	3.98172	1.94929	4.60774	4.33211
hsa-mir-1275	NA	NA	NA	1.15454	0.234112	0.451824	NA	NA	NA	NA	NA	NA	NA	NA	NA	NA	0.901602	NA	NA	NA	NA	NA	NA	0.152446	NA	NA	0.489772	NA	NA	NA	0.762888	0.082731	0.700239	NA	0.211476	NA	0.12985	NA	0.876726	NA	0.316535	0.215543	NA	NA	NA	NA	NA	NA	NA
hsa-mir-3916	NA	NA	NA	NA	NA	NA	0.209464	NA	NA	NA	NA	NA	NA	NA	NA	NA	NA	NA	NA	NA	NA	NA	0.10823	NA	NA	NA	NA	NA	0.118	NA	NA	NA	NA	NA	NA	NA	NA	0.182771	NA	NA	NA	NA	NA	NA	NA	NA	NA	0.135522	NA
hsa-mir-3120	NA	NA	NA	NA	NA	NA	NA	NA	NA	NA	0.213366	NA	NA	NA	NA	NA	NA	NA	NA	NA	NA	NA	NA	NA	NA	NA	NA	NA	NA	NA	NA	NA	NA	NA	NA	NA	NA	NA	NA	NA	NA	NA	NA	NA	NA	NA	NA	NA	NA
hsa-mir-3655	NA	NA	0.93976	NA	NA	0.225912	NA	0.201022	NA	NA	0.213366	NA	NA	NA	0.405488	0.474041	NA	NA	0.543309	NA	0.531025	NA	NA	0.304891	0.92138	NA	NA	NA	NA	0.882366	NA	0.165462	0.525179	NA	0.845906	NA	NA	NA	NA	NA	0.316535	NA	0.160091	0.750915	NA	0.477806	NA	NA	0.999719
hsa-mir-519d	NA	0.637833	NA	0.769691	NA	NA	0.628393	0.201022	0.241261	0.865414	NA	NA	NA	NA	NA	NA	NA	NA	NA	NA	NA	NA	NA	0.762228	NA	NA	NA	0.717038	0.118	NA	NA	NA	0.35012	NA	NA	NA	NA	0.182771	1.05207	NA	NA	NA	0.213455	NA	NA	0.318538	0.216588	NA	0.33324
hsa-mir-192	483.379	223.667	690.723	640.383	211.871	190.444	77.2923	505.369	449.469	127.735	201.418	598.263	352.014	159.698	353.586	245.553	458.915	161.543	176.575	327.508	227.81	196.676	287.241	263.426	768.431	235.665	389.859	448.149	118.118	281.475	583.991	116.319	262.064	165.906	297.759	190.821	102.582	306.872	116.78	100.182	178.684	265.334	158.17	337.161	481.042	138.405	445.305	254.645	315.578
hsa-mir-302b	NA	NA	NA	NA	NA	NA	NA	NA	NA	NA	NA	NA	NA	NA	NA	0.474041	NA	NA	NA	NA	NA	NA	NA	NA	NA	NA	NA	NA	NA	NA	NA	NA	NA	NA	NA	NA	NA	NA	NA	NA	NA	NA	NA	NA	NA	NA	NA	NA	0.33324
hsa-mir-1245	13.6886	5.52789	0.93976	3.07876	1.87289	0.903647	1.46625	4.02044	6.75531	1.73083	4.26732	6.14917	0.174957	5.69279	1.21646	8.53273	1.8032	1.29234	4.88978	3.31485	7.43434	4.13432	5.73617	9.90896	5.06759	18.5211	3.91818	7.17038	2.71399	0.441183	5.34022	11.3341	3.15108	6.12665	6.13282	6.41253	1.5582	4.20373	0.876726	18.1158	2.84882	1.93989	4.53592	2.6282	2.64981	3.50391	1.29953	3.117	4.99859
hsa-mir-374c	3.42215	NA	6.57832	NA	NA	NA	0.209464	NA	NA	0.173083	NA	NA	NA	NA	2.02744	3.31828	30.6545	18.0928	6.51971	11.9335	3.18615	5.31556	0.10823	NA	7.83173	3.83195	9.79544	0.717038	NA	3.52947	NA	0.082731	0.17506	NA	0.211476	0.194319	NA	0.182771	NA	NA	NA	NA	NA	NA	NA	NA	NA	NA	NA
hsa-mir-24-2	3968.84	13023.5	4561.59	4394.93	5348.75	6257.98	5035.73	2695.91	2029.97	13539.9	6279.15	2699.23	3513.5	4164.12	5630.2	4160.18	5082.33	13136.7	4838.71	3353.31	2475.11	2347.71	3379.79	2745.54	2302.07	3715.08	3605.21	3350	4127.86	2993.87	5481.73	3804.38	3549.69	9463.35	4475.69	3940.01	2089.81	4094.98	11657.8	3351.86	3216.16	2898.2	3530.12	3547.51	5931.29	4054.35	4714.69	4407.58	3260.42
hsa-mir-556	NA	NA	1.87952	0.384845	NA	NA	0.628393	1.40715	NA	0.173083	0.213366	NA	0.174957	NA	0.405488	0.474041	3.60641	NA	2.17324	NA	NA	0.590618	NA	NA	NA	NA	0.489772	0.717038	0.118	NA	NA	0.082731	0.700239	0.097248	NA	0.194319	NA	NA	NA	0.218262	0.158268	0.215543	0.320183	NA	0.203831	NA	NA	1.08417	NA
hsa-mir-198	NA	NA	0.93976	NA	NA	NA	NA	NA	NA	NA	NA	NA	NA	NA	NA	NA	NA	NA	NA	NA	NA	0.590618	NA	NA	NA	NA	NA	NA	0.118	NA	NA	0.248192	NA	0.388994	NA	NA	NA	NA	NA	NA	NA	NA	NA	0.187729	NA	0.159269	NA	NA	NA
hsa-mir-2110	NA	2.55133	2.81928	3.07876	3.04345	2.71094	1.88518	3.21635	1.93009	1.73083	1.2802	1.79351	1.74958	0.449431	0.810976	0.948081	1.8032	1.29234	2.17324	NA	2.1241	0.590618	2.70574	1.37201	1.38207	0.638659	1.95909	1.43408	2.59599	0.882366	4.57733	0.413654	0.525179	3.59819	0.845906	0.971596	1.16865	2.92433	2.63018	1.30957	1.58268	2.80206	1.22737	4.50549	3.05747	1.59269	3.682	0.813131	2.33268
hsa-mir-647	NA	NA	NA	NA	NA	NA	NA	NA	NA	NA	NA	0.256216	NA	NA	NA	NA	NA	NA	NA	NA	NA	NA	NA	NA	NA	NA	0.489772	NA	0.118	NA	NA	NA	NA	NA	NA	NA	NA	NA	NA	NA	NA	NA	NA	NA	NA	NA	NA	NA	NA
hsa-mir-1238	NA	NA	NA	NA	NA	NA	NA	NA	NA	0.173083	NA	NA	NA	NA	NA	NA	NA	NA	NA	NA	0.531025	NA	NA	NA	NA	NA	NA	NA	NA	NA	NA	NA	NA	NA	NA	NA	NA	NA	NA	NA	NA	NA	0.053364	NA	NA	NA	NA	NA	NA
hsa-mir-3661	NA	NA	NA	0.384845	0.234112	0.225912	NA	0.402044	NA	0.173083	NA	NA	NA	NA	NA	NA	NA	NA	NA	NA	NA	NA	NA	NA	NA	NA	NA	0.717038	0.118	NA	NA	NA	NA	NA	0.211476	NA	0.12985	0.182771	0.701381	NA	NA	NA	0.053364	NA	NA	NA	0.216588	0.135522	NA
hsa-mir-548s	NA	0.637833	NA	0.384845	NA	0.225912	NA	0.201022	NA	0.519248	NA	0.512431	0.349915	NA	NA	NA	NA	NA	NA	0.662971	1.06205	1.77185	0.216459	0.152446	0.46069	0.638659	NA	NA	0.118	NA	0.381444	0.165462	0.525179	0.194497	NA	0.194319	NA	0.365542	0.175345	NA	0.158268	NA	NA	0.563186	0.611494	0.159269	NA	0.406565	0.666479
hsa-mir-3659	NA	0.212611	NA	NA	0.234112	0.451824	NA	NA	NA	0.519248	NA	0.256216	NA	NA	0.405488	NA	0.901602	NA	NA	NA	NA	NA	0.10823	NA	NA	NA	NA	NA	NA	NA	NA	0.082731	NA	0.194497	0.211476	NA	NA	0.182771	0.175345	NA	NA	0.215543	0.213455	NA	0.203831	NA	NA	NA	NA
hsa-mir-3202-1	NA	NA	NA	NA	NA	NA	NA	NA	NA	NA	NA	NA	NA	NA	NA	NA	NA	NA	NA	NA	NA	NA	NA	NA	NA	NA	NA	NA	NA	NA	NA	NA	NA	NA	NA	NA	NA	NA	NA	NA	NA	NA	NA	NA	NA	NA	NA	NA	NA
hsa-mir-3937	NA	NA	NA	NA	NA	NA	NA	NA	NA	NA	NA	NA	NA	NA	NA	NA	NA	NA	NA	NA	NA	0.590618	NA	NA	NA	NA	NA	NA	NA	NA	NA	NA	NA	NA	NA	NA	NA	NA	NA	NA	NA	NA	NA	NA	NA	NA	NA	NA	NA
hsa-mir-1289-1	NA	NA	NA	NA	0.234112	NA	NA	NA	NA	NA	NA	NA	NA	NA	NA	0.474041	NA	NA	NA	NA	NA	NA	0.324689	NA	NA	NA	NA	NA	NA	NA	NA	NA	NA	NA	NA	NA	NA	NA	NA	NA	NA	NA	NA	NA	0.203831	NA	NA	0.271044	NA
hsa-mir-1185-2	1.71108	NA	NA	NA	0.234112	NA	NA	NA	NA	NA	NA	0.256216	NA	NA	NA	0.474041	NA	1.29234	NA	NA	NA	NA	0.432918	0.152446	NA	NA	NA	0.717038	0.118	NA	NA	0.248192	NA	0.388994	0.211476	0.194319	NA	NA	NA	0.436525	0.158268	NA	NA	NA	0.815326	0.159269	NA	NA	NA
hsa-mir-938	NA	0.425222	NA	NA	NA	NA	NA	0.402044	NA	NA	NA	NA	NA	NA	NA	NA	NA	NA	NA	NA	NA	NA	NA	NA	NA	NA	NA	NA	NA	NA	NA	NA	NA	NA	NA	NA	NA	NA	NA	NA	NA	NA	NA	NA	NA	NA	NA	0.135522	NA
hsa-mir-3065	39.3548	105.668	30.0723	63.4995	8.19391	7.90691	14.0341	81.4139	33.7766	215.488	10.8817	61.4917	86.0791	32.0594	18.6525	9.95485	72.1282	125.357	76.0632	121.987	29.7374	19.4904	28.1397	87.0464	45.6083	21.0757	11.7545	17.2089	5.07398	11.9119	5.34022	9.76223	18.0312	18.1855	71.479	23.5126	4.28506	89.5577	33.8416	19.6436	12.0283	10.7772	141.041	14.0797	30.3709	8.91905	17.7602	131.05	5.33183
hsa-mir-3139	NA	NA	NA	NA	NA	NA	NA	NA	NA	0.173083	NA	NA	NA	NA	NA	NA	NA	NA	0.543309	NA	NA	NA	NA	NA	NA	NA	NA	NA	NA	NA	NA	0.082731	NA	NA	NA	0.194319	NA	0.182771	NA	NA	NA	NA	0.053364	NA	0.203831	0.159269	NA	NA	NA
hsa-mir-3926-2	0.855538	NA	NA	NA	0.234112	0.225912	0.418929	NA	0.723783	NA	NA	NA	NA	NA	0.405488	0.474041	NA	NA	NA	NA	NA	0.590618	0.324689	NA	0.46069	NA	0.489772	NA	0.353999	NA	NA	0.248192	NA	0.388994	0.845906	NA	0.519401	NA	NA	0.436525	NA	0.215543	0.106728	0.375458	NA	0.477806	NA	0.135522	NA
hsa-mir-518f	NA	0.425222	0.93976	1.15454	NA	0.225912	0.209464	0.402044	NA	0.519248	NA	0.256216	NA	NA	NA	NA	NA	NA	NA	NA	NA	NA	NA	0.457337	0.46069	NA	NA	NA	NA	NA	NA	0.082731	0.17506	0.097248	NA	0.194319	NA	NA	0.175345	0.218262	NA	NA	NA	NA	0.203831	NA	NA	0.135522	1.33296
hsa-mir-521-2	NA	NA	NA	NA	NA	NA	NA	NA	NA	NA	NA	NA	NA	NA	0.405488	NA	NA	NA	NA	NA	NA	NA	0.10823	NA	0.46069	NA	NA	NA	NA	NA	NA	NA	0.17506	NA	NA	NA	NA	NA	NA	NA	NA	NA	NA	0.187729	NA	NA	0.216588	NA	NA
hsa-mir-18a	29.9438	44.0105	30.0723	15.3938	22.2406	34.5645	7.54071	29.1482	16.647	150.409	27.951	35.3577	21.3448	24.8685	24.3293	20.3837	81.1442	126.65	29.3387	21.878	7.96537	17.7185	17.3167	10.9761	28.5628	33.2102	38.692	48.7586	20.7679	7.9413	4.57733	3.06104	10.5036	7.68263	12.9001	11.2705	5.06416	18.2771	46.4665	43.4342	71.2204	6.68184	10.2459	15.206	27.5172	10.9895	43.9674	12.197	26.6592
hsa-mir-202	NA	NA	1.87952	NA	NA	NA	NA	NA	NA	0.346165	NA	NA	1.04974	NA	NA	0.474041	3.60641	1.29234	NA	NA	0.531025	NA	0.10823	0.457337	NA	NA	3.42841	NA	NA	NA	NA	NA	0.525179	0.194497	NA	0.388638	NA	NA	0.175345	1.30957	0.158268	0.64663	NA	NA	0.815326	NA	0.216588	0.135522	0.33324
hsa-mir-1301	7.69984	8.92967	9.3976	10.3908	9.83269	5.6478	2.09464	31.3594	8.20288	29.0779	8.10791	10.5048	12.422	5.24336	2.83842	7.11061	9.91762	10.3387	3.25985	13.2594	2.1241	3.54371	6.92669	9.29918	7.37104	9.57988	11.2648	15.0578	4.36599	11.0296	8.77321	5.04658	12.4292	8.36337	11.8427	6.60685	2.72686	18.4599	14.5536	5.89308	6.64724	5.60413	7.20411	13.141	13.249	9.87466	13.4285	10.7062	18.6614
hsa-mir-1908	NA	NA	NA	NA	NA	0.225912	NA	NA	NA	NA	NA	NA	0.349915	NA	NA	NA	NA	NA	NA	NA	NA	NA	0.10823	NA	NA	NA	NA	NA	0.118	NA	NA	NA	NA	0.097248	NA	0.582957	NA	NA	NA	NA	NA	0.215543	0.160091	NA	0.611494	0.159269	0.216588	NA	NA
hsa-mir-607	2.56661	0.425222	1.87952	1.15454	NA	0.451824	0.628393	NA	0.482522	0.865414	0.213366	0.256216	NA	0.449431	3.64939	1.42212	0.901602	6.46172	NA	NA	NA	NA	1.62344	0.914673	NA	NA	NA	1.43408	0.235999	NA	1.52578	0.496385	1.05036	0.388994	0.422953	0.388638	0.12985	0.548312	0.701381	0.436525	NA	NA	0.640366	0.187729	0.611494	0.637075	2.16588	NA	NA
hsa-mir-148b	197.629	160.521	183.253	166.638	85.2167	125.833	100.543	87.2435	96.0219	115.1	69.5574	98.1305	96.9265	67.115	77.4482	103.341	130.732	187.39	111.922	198.891	101.426	116.942	97.5148	132.17	126.69	95.1601	119.015	189.298	109.976	185.738	199.877	68.5838	122.017	125.742	113.986	59.656	54.5371	120.263	73.8203	86.2136	131.52	89.666	79.8856	182.097	188.34	121.522	241.496	104.487	100.638
hsa-mir-1295	NA	0.425222	0.93976	0.769691	0.702335	0.225912	1.46625	0.402044	0.723783	NA	0.213366	NA	NA	0.599241	0.810976	1.89616	3.60641	NA	NA	NA	2.65512	0.590618	0.541148	1.21957	1.84276	3.19329	NA	NA	1.53399	0.441183	1.14433	0.579115	1.40048	0.875236	2.11476	0.582957	2.0776	0.365542	0.526036	2.18262	0.316535	4.74195	0.213455	1.12637	0.611494	1.11488	0.216588	4.87878	NA
hsa-mir-3657	NA	NA	NA	NA	NA	NA	NA	0.201022	NA	NA	NA	NA	NA	NA	NA	NA	NA	NA	NA	NA	NA	NA	NA	NA	NA	NA	NA	NA	NA	NA	NA	NA	NA	NA	NA	NA	NA	NA	NA	NA	NA	NA	NA	NA	NA	NA	0.216588	NA	0.33324
hsa-mir-514-2	5.13323	0.212611	NA	NA	0.234112	0.225912	0.209464	0.603066	0.482522	4.32707	0.213366	NA	3.49915	4.49431	NA	0.474041	5.40961	NA	20.1024	0.662971	0.531025	2.36247	0.649377	0.457337	0.46069	NA	0.489772	NA	0.235999	0.441183	0.381444	0.330923	0.875299	2.33396	1.69181	0.777276	0.519401	NA	NA	3.71046	0.316535	NA	3.41528	0.375458	NA	0.318538	NA	0.542087	NA
hsa-mir-3150	NA	NA	NA	NA	NA	NA	NA	0.201022	NA	NA	NA	NA	NA	0.14981	NA	NA	NA	NA	0.543309	NA	NA	NA	0.324689	NA	NA	NA	NA	NA	0.118	0.441183	NA	NA	NA	NA	NA	0.194319	NA	NA	NA	NA	NA	NA	0.160091	0.375458	0.203831	NA	NA	NA	NA
hsa-mir-3925	NA	NA	NA	NA	NA	NA	NA	NA	NA	NA	NA	NA	NA	NA	NA	NA	NA	NA	NA	NA	NA	NA	NA	NA	NA	NA	NA	NA	0.118	NA	NA	0.082731	NA	0.291745	NA	NA	NA	NA	NA	NA	NA	NA	NA	NA	NA	0.159269	NA	NA	NA
hsa-mir-3138	NA	0.212611	NA	1.15454	NA	NA	0.418929	NA	NA	0.173083	NA	NA	NA	0.14981	NA	NA	NA	NA	0.543309	0.662971	NA	NA	0.10823	NA	NA	NA	NA	0.717038	0.589998	NA	NA	NA	NA	NA	0.211476	0.194319	NA	NA	0.175345	NA	NA	NA	NA	NA	0.203831	NA	0.216588	0.406565	NA
hsa-mir-99b	44724.1	17545.1	26329.2	14008	15941.4	10919.2	6084.94	24742	18536.8	18758.9	9936.67	14945.3	9611.11	15294.4	7074.15	17265.5	13584.4	20916.6	20327.4	26467.8	19330.9	14395.1	21127.7	18966.2	18591.1	18981.6	21041.6	15685.9	8919	15522.6	13701.8	16310.6	12260.5	13737.4	17738.6	14126	6984.39	10679.1	11705.2	16093.4	15624	9336.91	14260.5	12474.2	24692.9	25590.7	18589.3	8661.74	23547.4
hsa-mir-509-1	5.98877	0.212611	0.93976	NA	NA	NA	NA	1.00511	NA	4.32707	NA	0.512431	2.62436	5.99241	0.405488	3.31828	0.901602	1.29234	9.77956	3.31485	1.06205	NA	0.432918	0.304891	2.30345	1.27732	1.95909	2.86815	0.235999	1.32355	0.381444	0.165462	0.17506	2.04222	0.634429	0.194319	0.12985	NA	NA	2.61915	0.316535	NA	0.640366	0.187729	NA	0.477806	NA	NA	0.33324
hsa-mir-3915	NA	NA	NA	NA	NA	NA	NA	NA	NA	NA	NA	NA	NA	NA	NA	NA	NA	NA	NA	NA	NA	NA	NA	NA	NA	NA	NA	NA	NA	NA	NA	NA	NA	NA	NA	0.194319	NA	NA	NA	NA	NA	NA	NA	NA	NA	NA	NA	NA	NA
hsa-mir-652	54.7544	44.2231	21.6145	38.0997	25.7523	32.7572	6.70286	22.1124	10.3742	26.1355	16.2158	17.9351	12.7719	11.9848	25.9512	11.851	17.1304	36.1856	18.4725	27.1818	22.303	15.3561	19.1566	25.306	24.8773	19.7984	18.6113	31.5497	33.9839	16.765	38.9073	9.01765	21.8825	14.3928	31.9329	17.683	12.2059	28.5122	22.0935	7.42092	20.8913	17.6746	10.8862	24.0293	43.6199	21.342	49.5987	13.8232	30.658
hsa-mir-548t	2.56661	NA	NA	0.384845	NA	0.451824	NA	0.201022	0.482522	0.346165	NA	NA	0.174957	NA	NA	NA	NA	NA	NA	NA	NA	NA	0.216459	0.152446	NA	0.638659	NA	NA	NA	NA	NA	0.248192	0.35012	NA	NA	NA	NA	NA	NA	NA	NA	0.215543	NA	NA	0.203831	NA	0.433176	0.406565	NA
hsa-mir-191	296.872	572.349	582.651	746.6	202.975	248.729	140.132	381.339	322.566	691.985	477.513	667.185	156.412	133.331	330.067	465.508	379.574	895.594	355.324	490.598	350.476	328.384	466.578	566.183	600.279	519.868	406.021	704.131	179.005	386.918	228.485	209.64	432.398	519.89	322.29	187.129	76.6117	280.553	233.735	646.275	498.226	162.735	293.608	584.212	2065.42	318.378	856.822	236.892	680.142
hsa-mir-212	52.1878	4.46483	3.75904	9.23629	18.0266	16.2657	13.4057	5.82964	5.79027	6.23098	6.61435	7.43025	13.2968	4.49431	5.27135	2.3702	2.70481	16.8005	9.77956	4.6408	3.71717	1.18124	3.03043	7.46983	3.68552	4.47061	10.2852	11.4726	21.9479	3.08828	53.4022	5.04658	15.4053	5.93216	23.0509	6.02389	3.24626	14.0734	13.5016	5.45656	6.17244	6.03521	2.66819	8.82325	9.17241	10.671	9.74646	7.99579	15.6623
hsa-mir-500a	266.928	260.236	194.53	234.756	91.0695	161.301	45.6632	695.134	272.625	1104.27	288.044	390.985	159.036	244.191	108.265	192.46	118.11	242.961	178.205	209.499	225.154	113.989	266.894	285.073	153.41	312.943	228.234	225.15	122.956	89.5602	110.237	121.118	249.46	151.221	200.057	178.191	74.9236	162.118	134.84	331.977	149.088	145.923	126.152	185.288	222.992	193.352	206.842	129.965	353.567
hsa-mir-517c	NA	0.212611	NA	1.15454	0.234112	0.451824	1.46625	NA	NA	0.692331	NA	NA	NA	NA	NA	NA	NA	NA	0.543309	NA	NA	NA	0.10823	0.152446	NA	NA	NA	NA	0.118	NA	NA	NA	0.700239	NA	NA	0.194319	NA	0.365542	0.526036	NA	NA	NA	0.160091	NA	0.203831	0.477806	NA	NA	NA
hsa-mir-23a	8609.28	4805.22	9704.9	4338.75	5422.26	6996.49	2351.45	2922.06	3079.46	7244.9	4058.44	4003.88	6790.63	4014.16	7083.88	5840.18	5505.18	11620.8	8419.66	6119.88	3947.64	7564.04	3665.95	4250.79	5150.05	4832.09	7434.74	5001.34	2700.66	6030.09	5172.76	4797.06	3419.44	3426.06	5163.41	5020.43	2831	4085.48	8806.54	5580.31	3602.01	4750.58	3097.34	2952.04	6471.65	2586.84	3801.34	3579.81	5772.38
hsa-mir-296	20.5329	8.92967	22.5542	0.769691	11.9397	12.1992	3.97982	6.83475	5.54901	0.692331	7.04108	0.512431	3.14924	1.04867	5.67683	4.74041	7.21281	78.833	2.71654	1.98891	4.2482	NA	4.11272	2.89647	3.68552	5.74793	10.2852	5.7363	2.00599	1.76473	6.86599	1.32369	2.27578	5.34867	1.90329	7.38413	0.12985	4.56927	0.876726	10.4766	3.64015	0.862173	0.213455	0.938644	7.54176	10.9895	1.7327	11.3838	11.9966
hsa-mir-200b	334.515	865.752	343.012	698.879	562.336	369.818	303.723	1634.31	546.939	2462.45	359.735	786.325	846.969	336.624	203.961	276.84	1308.22	1499.12	1045.33	471.372	271.885	882.383	433.676	193.911	330.775	419.599	326.188	216.546	240.955	247.504	1074.91	142.793	120.441	350.775	733.612	490.267	369.034	854.271	928.979	202.984	1262.66	879.201	1003.03	279.34	875.048	361.062	565.728	538.564	204.942
hsa-mir-181d	4.27769	10.2053	4.6988	12.6999	10.535	14.0065	4.81768	41.4105	18.3358	20.5968	5.76089	7.94268	14.6964	5.99241	4.46037	8.53273	5.40961	3.87703	9.77956	11.2705	3.18615	3.54371	5.95263	9.14673	4.14621	8.30256	17.6318	4.30223	8.02398	3.52947	10.6804	13.4851	14.0048	17.0185	11.4197	21.5694	7.92087	7.67637	6.48777	9.60354	25.9559	9.91499	7.5243	13.7042	14.0644	7.32636	9.74646	20.1928	6.66479
hsa-mir-489	NA	NA	NA	NA	NA	0.451824	2.51357	NA	NA	0.346165	NA	NA	0.349915	NA	NA	NA	0.901602	1.29234	0.543309	NA	0.531025	0.590618	NA	NA	NA	NA	0.489772	NA	0.235999	NA	NA	0.248192	0.17506	0.680739	0.422953	0.582957	0.259701	NA	NA	0.873049	0.158268	NA	NA	NA	0.407663	NA	NA	0.135522	2.99916
hsa-mir-3681	NA	NA	NA	NA	0.702335	0.225912	NA	NA	NA	0.173083	NA	0.256216	NA	NA	NA	NA	NA	NA	NA	NA	NA	NA	NA	NA	NA	NA	NA	NA	0.118	NA	NA	NA	0.35012	NA	NA	0.194319	NA	NA	NA	NA	0.158268	NA	0.053364	NA	NA	NA	NA	0.135522	NA
hsa-mir-3620	NA	0.212611	1.87952	NA	0.234112	0.225912	NA	NA	NA	0.865414	0.213366	0.256216	NA	0.29962	0.405488	NA	NA	NA	NA	NA	1.06205	NA	0.216459	NA	NA	NA	NA	NA	0.235999	NA	NA	0.248192	0.17506	NA	0.422953	NA	NA	0.548312	1.40276	NA	0.158268	NA	0.160091	NA	0.203831	0.477806	0.216588	NA	NA
hsa-mir-124-1	NA	NA	NA	NA	NA	NA	NA	NA	NA	0.173083	NA	NA	NA	NA	NA	NA	NA	NA	NA	NA	NA	NA	0.10823	NA	NA	NA	NA	NA	NA	NA	0.762888	0.082731	0.17506	NA	NA	NA	NA	NA	NA	NA	NA	NA	NA	NA	NA	NA	NA	NA	NA
hsa-mir-627	1.71108	5.7405	3.75904	2.30907	0.936447	0.903647	1.46625	0.603066	1.44757	1.21158	1.49356	2.30594	0.874787	0.29962	2.83842	2.3702	11.7208	9.04641	1.08662	3.31485	1.06205	1.18124	1.51521	1.21957	1.84276	1.91598	3.42841	4.30223	0.471999	NA	2.67011	0.496385	0.875299	2.33396	1.05738	1.16592	0.389551	2.19325	1.57811	2.18262	2.21575	1.29326	1.28073	5.06868	0.815326	1.11488	3.46541	2.03283	6.33155
hsa-let-7f-1	11.9775	24.6629	20.6747	80.0478	15.9196	28.239	12.5679	29.5502	26.0562	43.7899	25.3906	48.1685	10.4975	17.2282	7.70428	19.4357	15.3272	21.9698	17.3859	17.9002	12.2136	21.8529	17.3167	25.7633	17.9669	18.5211	25.4681	25.8134	38.8219	21.618	56.0723	25.9775	30.6355	71.1859	33.4133	16.1285	10.6477	28.5122	23.8469	20.9532	72.3283	31.6849	29.8304	62.7014	54.0153	37.4282	90.1006	30.3569	18.9947
hsa-mir-146a	144.586	207.508	188.892	396.391	122.675	101.434	56.1364	100.511	354.413	241.45	165.999	364.082	35.5164	96.4778	75.4208	469.774	476.947	231.33	105.945	326.182	223.561	415.204	162.453	294.22	368.091	386.388	235.091	312.629	110.92	146.914	115.578	70.5694	259.264	619.959	282.533	49.5514	63.6266	339.588	115.202	224.81	153.361	216.19	118.361	386.721	77.4559	82.342	351.739	70.8779	296.916
hsa-mir-4306	NA	NA	NA	NA	NA	NA	0.209464	NA	NA	NA	NA	0.256216	NA	0.14981	NA	NA	NA	NA	NA	NA	NA	NA	NA	0.152446	0.92138	NA	NA	0.717038	NA	0.441183	NA	0.165462	0.17506	NA	0.211476	NA	NA	0.182771	NA	NA	NA	NA	NA	NA	0.203831	NA	NA	0.271044	NA
hsa-mir-611	NA	NA	NA	NA	NA	NA	NA	NA	NA	0.173083	NA	NA	NA	NA	NA	NA	NA	NA	NA	1.32594	NA	0.590618	NA	NA	NA	NA	NA	NA	NA	NA	NA	0.082731	NA	NA	NA	NA	NA	NA	NA	NA	NA	NA	0.053364	NA	NA	NA	NA	NA	NA
hsa-mir-574	41.0658	50.1762	59.2049	59.651	68.5947	40.4382	29.7439	59.1005	54.525	106.273	125.886	61.4917	45.6639	49.4374	54.3354	162.122	102.783	72.3712	142.347	96.1308	104.081	49.0213	116.347	63.8747	93.0594	125.816	114.607	52.3438	38.5859	56.4715	31.6598	113.589	65.8225	73.2281	69.9987	60.8219	35.579	58.3039	79.7821	250.347	78.5007	19.6144	37.8883	37.7335	93.1509	78.3602	25.3408	38.3527	90.3079
hsa-mir-3945	NA	NA	NA	NA	NA	NA	NA	0.201022	NA	NA	NA	NA	0.174957	0.449431	NA	NA	NA	NA	NA	NA	NA	NA	NA	NA	NA	0.638659	0.489772	NA	NA	NA	NA	0.082731	0.17506	NA	NA	NA	NA	0.182771	0.175345	0.436525	NA	NA	NA	NA	0.407663	NA	NA	NA	0.666479
hsa-mir-592	NA	7.01617	0.93976	0.769691	0.702335	0.903647	0.209464	6.63373	2.65387	1.38466	4.69405	3.58702	6.47343	1.4981	NA	1.89616	1.8032	1.29234	0.543309	1.98891	2.65512	1.77185	1.51521	0.457337	5.52828	1.27732	2.44886	2.15111	0.943997	NA	0.762888	1.65462	2.97602	3.79269	3.5951	0.971596	0.779102	0.731083	0.175345	2.18262	1.42441	7.75956	7.15075	0.563186	0.407663	2.38903	1.29953	4.20118	2.66592
hsa-mir-1915	NA	0.425222	NA	NA	NA	NA	NA	NA	NA	0.173083	NA	0.256216	NA	NA	NA	NA	NA	1.29234	NA	NA	NA	NA	NA	NA	NA	NA	NA	NA	NA	NA	NA	NA	NA	0.097248	0.422953	NA	NA	NA	NA	NA	0.316535	NA	NA	NA	0.203831	0.159269	NA	NA	NA
hsa-mir-3130-2	NA	NA	NA	NA	NA	NA	NA	NA	NA	0.173083	NA	NA	NA	NA	NA	NA	NA	NA	NA	NA	NA	NA	NA	NA	NA	NA	NA	NA	NA	NA	NA	NA	NA	NA	NA	NA	NA	NA	NA	NA	NA	NA	NA	NA	NA	0.159269	NA	0.135522	NA
hsa-mir-3688	NA	NA	NA	NA	0.234112	NA	NA	NA	NA	NA	NA	0.512431	0.349915	NA	NA	NA	NA	NA	NA	NA	NA	NA	0.10823	NA	NA	NA	NA	NA	NA	NA	NA	NA	NA	NA	NA	NA	NA	0.182771	NA	0.436525	NA	NA	NA	NA	NA	NA	NA	NA	0.33324
hsa-mir-3920	NA	NA	NA	0.384845	NA	0.451824	NA	0.402044	NA	NA	NA	0.768647	NA	0.14981	0.405488	NA	NA	NA	NA	NA	NA	1.18124	NA	0.304891	NA	NA	NA	0.717038	0.353999	NA	NA	0.082731	NA	0.097248	0.211476	NA	NA	NA	NA	0.218262	0.316535	0.215543	0.053364	0.375458	NA	0.318538	0.216588	NA	0.33324
hsa-mir-548d-2	NA	0.850444	NA	0.384845	NA	NA	NA	0.603066	0.241261	0.173083	NA	0.256216	0.349915	0.14981	NA	NA	NA	NA	NA	NA	NA	NA	0.216459	NA	NA	1.27732	NA	1.43408	NA	NA	NA	0.082731	NA	NA	0.211476	0.194319	NA	0.182771	NA	NA	NA	NA	0.053364	NA	0.203831	NA	NA	NA	NA
hsa-mir-511-1	10.2665	2.55133	11.2771	11.9302	3.74579	14.9102	0.418929	2.01022	8.6854	5.88481	9.38811	12.0421	1.2247	3.89507	4.86586	13.7472	6.31121	18.0928	7.60632	33.8115	13.2756	1.77185	6.49377	14.4823	13.8207	13.4118	15.1829	18.643	6.37198	4.85302	3.05155	1.98554	18.3813	7.77988	5.28691	5.82957	3.50596	32.1677	4.20828	4.58351	10.2874	2.15543	2.93501	8.82325	15.8988	7.16709	3.682	2.57491	44.9873
hsa-mir-19b-2	65.8764	201.555	115.59	110.835	68.3606	88.5575	42.5213	168.255	169.607	561.307	257.96	378.687	87.1288	123.893	124.89	123.725	252.449	379.949	115.181	96.7937	64.785	111.036	104.117	91.01	119.779	168.606	151.34	154.163	112.1	32.6476	43.8661	40.5381	62.3213	101.43	77.6119	77.339	36.8775	70.7323	107.311	428.886	760.476	76.7334	133.783	81.0988	105.585	52.2402	103.312	80.5	118.633
hsa-mir-518a-1	1.71108	1.27567	1.87952	1.15454	NA	0.225912	0.837857	NA	NA	0.519248	NA	NA	NA	NA	NA	NA	2.70481	NA	NA	NA	NA	NA	0.216459	0.152446	NA	NA	NA	NA	0.118	0.441183	NA	NA	0.525179	0.097248	NA	NA	NA	0.548312	1.22742	NA	NA	NA	0.053364	0.375458	NA	NA	NA	NA	15.329
hsa-mir-3163	NA	NA	NA	NA	NA	NA	0.209464	NA	NA	NA	NA	NA	NA	NA	NA	NA	NA	NA	NA	NA	NA	NA	NA	NA	NA	NA	NA	0.717038	NA	NA	NA	NA	NA	0.097248	NA	NA	NA	NA	NA	NA	NA	NA	NA	NA	NA	NA	NA	0.271044	NA
hsa-mir-3650	NA	NA	NA	NA	NA	NA	NA	NA	NA	NA	NA	NA	NA	NA	NA	NA	NA	NA	NA	NA	NA	NA	NA	NA	NA	NA	NA	NA	NA	NA	NA	NA	NA	NA	NA	NA	NA	NA	NA	NA	NA	NA	0.053364	NA	NA	NA	NA	NA	NA
hsa-mir-3656	NA	0.425222	NA	NA	NA	NA	NA	NA	NA	NA	0.213366	NA	0.174957	NA	NA	NA	NA	NA	NA	NA	NA	NA	0.10823	NA	NA	NA	NA	NA	NA	NA	NA	NA	NA	NA	NA	NA	NA	NA	0.175345	NA	NA	NA	NA	NA	NA	NA	NA	NA	NA
hsa-mir-572	NA	0.212611	NA	NA	NA	NA	NA	NA	NA	NA	NA	NA	NA	0.14981	NA	NA	NA	NA	0.543309	NA	NA	0.590618	NA	NA	0.46069	NA	NA	NA	NA	NA	NA	0.082731	NA	NA	0.211476	NA	NA	NA	NA	NA	NA	NA	0.053364	NA	0.203831	NA	0.216588	NA	0.33324
hsa-mir-1179	NA	0.212611	NA	NA	NA	NA	NA	0.603066	0.241261	NA	0.426732	NA	0.349915	NA	NA	1.42212	NA	NA	NA	NA	NA	NA	0.216459	0.152446	NA	0.638659	0.489772	0.717038	0.235999	NA	NA	NA	0.525179	0.388994	0.211476	NA	NA	NA	NA	NA	NA	NA	0.053364	0.563186	NA	0.318538	0.216588	NA	0.666479
hsa-mir-3179-1	NA	NA	NA	0.384845	NA	NA	NA	NA	NA	NA	NA	NA	NA	NA	NA	NA	NA	NA	NA	NA	NA	NA	NA	NA	NA	NA	NA	NA	NA	NA	NA	NA	NA	NA	NA	NA	NA	NA	NA	NA	NA	NA	NA	NA	NA	NA	NA	NA	NA
hsa-mir-27a	2967.01	4195.67	3317.35	2616.56	4822	4752.96	1446.14	1238.3	1960.25	6386.75	4477.06	2830.16	4379.36	3714.54	2928.03	2658.42	3973.36	14056.8	3290.28	2557.08	1201.18	2477.64	2113.51	2378.76	1757.07	2342.6	3581.21	2748.41	2433.15	2594.16	4778.35	3226.25	2365.58	2502.2	3287.19	3717.71	1551.06	2681.98	5984.88	6636.27	4042.47	2870.82	1782.94	1736.49	3436.19	1859.46	2105.67	1984.45	7797.81
hsa-mir-193a	178.807	275.757	340.193	469.127	581.065	519.597	205.903	190.368	220.754	445.861	123.752	335.642	76.4564	286.737	121.646	166.862	201.959	270.1	315.662	196.239	191.169	163.011	392.657	295.744	184.276	183.934	232.642	177.825	401.907	271.769	217.042	310.654	193.441	98.999	310.236	167.114	254.117	356.951	615.637	291.162	211.92	360.82	160.678	221.895	193.64	429.866	426.678	155.444	270.257
hsa-mir-632	NA	NA	NA	NA	NA	NA	NA	NA	NA	0.173083	0.426732	0.512431	0.69983	NA	NA	0.948081	NA	NA	1.08662	0.662971	NA	NA	0.216459	0.152446	0.46069	NA	NA	1.43408	0.235999	0.441183	0.381444	0.330923	0.17506	0.194497	0.422953	NA	0.12985	0.913854	0.35069	0.218262	0.474803	0.64663	0.053364	0.375458	0.611494	0.318538	1.08294	0.135522	0.33324
hsa-mir-3941	0.855538	1.48828	0.93976	1.15454	0.702335	NA	0.418929	0.603066	0.482522	NA	1.06683	0.512431	0.174957	0.14981	NA	0.474041	NA	1.29234	0.543309	NA	NA	1.77185	0.541148	0.152446	NA	0.638659	NA	NA	NA	0.441183	0.381444	0.330923	NA	0.486242	0.634429	0.194319	0.259701	0.182771	0.35069	0.218262	0.474803	0.431087	0.907185	NA	0.407663	0.318538	0.433176	1.76178	0.33324
hsa-mir-3194	NA	0.637833	NA	1.15454	NA	NA	NA	0.201022	NA	NA	0.213366	NA	NA	NA	NA	0.474041	NA	NA	NA	0.662971	NA	0.590618	NA	NA	NA	NA	1.46932	NA	NA	NA	NA	NA	0.700239	NA	NA	NA	NA	0.913854	0.175345	NA	0.158268	NA	0.053364	1.3141	0.203831	NA	0.433176	NA	1.33296
hsa-mir-103-1	9177.36	42605.6	10648.4	27650.4	19913.1	17219	10062.2	56205.3	19575	34162.2	30094.6	25353.6	16249.2	15164.8	7453.68	12729.4	11435	18483.1	13151.3	7846.92	15902.6	11108.3	20898.9	20793.6	11434.3	14977.8	9603.94	10823	25653.1	5282.73	10153.7	14334.1	25122.5	15836.8	19998.7	21304.8	13185.4	25514.4	31371.2	19483.8	24108.7	21181.4	44508.2	17665.8	28733.7	30957.1	21520.8	32185.1	16038.2
hsa-mir-1260b	0.855538	0.212611	NA	NA	0.234112	NA	0.209464	NA	NA	NA	0.213366	NA	NA	NA	NA	NA	NA	1.29234	NA	NA	NA	NA	0.10823	NA	0.46069	NA	NA	NA	0.118	NA	NA	0.082731	NA	NA	NA	0.582957	NA	0.182771	0.35069	NA	NA	NA	NA	NA	NA	NA	NA	NA	NA
hsa-mir-3202-2	NA	NA	NA	NA	NA	NA	NA	NA	NA	NA	NA	NA	NA	NA	NA	NA	NA	NA	NA	NA	NA	NA	NA	NA	NA	NA	NA	NA	NA	NA	NA	NA	NA	0.097248	NA	NA	NA	0.182771	NA	NA	NA	NA	NA	0.187729	NA	NA	NA	NA	NA
hsa-mir-16-1	1241.39	1368.15	1091.06	820.875	396.819	522.534	341.846	422.347	567.205	1208.64	847.063	812.459	421.298	297.673	2022.17	881.241	1237.9	1908.79	885.05	925.507	673.339	1803.75	402.289	686.615	897.885	1240.27	1076.52	1474.95	501.498	676.775	655.321	321.74	692.361	869.304	541.168	338.31	186.075	581.394	480.972	452.458	587.647	611.281	363.621	919.496	1133.91	457.579	956.669	351.95	990.721
hsa-mir-3159	NA	NA	NA	NA	NA	NA	NA	NA	NA	NA	NA	NA	NA	NA	NA	NA	NA	NA	NA	NA	NA	NA	NA	NA	NA	NA	NA	NA	NA	NA	NA	NA	NA	NA	NA	NA	0.12985	NA	NA	NA	NA	NA	NA	NA	NA	NA	NA	NA	NA
hsa-mir-188	9.41092	4.03961	7.51808	0.384845	2.10701	2.93685	1.88518	2.01022	0.723783	6.92331	2.56039	2.81837	3.32419	2.9962	2.83842	2.84424	13.524	28.4316	3.80316	3.31485	4.2482	2.36247	1.73167	2.13424	2.30345	3.19329	7.34658	1.43408	1.53399	4.41183	1.14433	1.32369	2.80096	1.75047	4.441	2.33183	1.0388	2.92433	2.27949	2.83741	1.89921	1.07772	0.587002	2.81593	3.8728	2.38903	3.682	0.948653	15.329
hsa-mir-1539	NA	NA	NA	NA	NA	NA	NA	NA	NA	NA	NA	0.256216	NA	NA	NA	NA	0.901602	NA	NA	NA	NA	NA	NA	NA	NA	NA	NA	NA	NA	NA	NA	NA	NA	NA	NA	NA	NA	NA	NA	NA	NA	NA	NA	NA	NA	NA	NA	NA	NA
hsa-mir-3188	NA	NA	NA	NA	NA	0.225912	NA	NA	0.241261	0.173083	0.213366	0.256216	NA	NA	0.405488	NA	1.8032	NA	NA	NA	NA	NA	0.10823	0.152446	NA	NA	NA	NA	NA	0.441183	0.762888	NA	0.17506	NA	NA	NA	NA	0.182771	0.175345	NA	NA	NA	0.053364	NA	NA	0.159269	0.649764	0.135522	NA
hsa-mir-527	1.71108	1.06306	1.87952	0.769691	NA	0.225912	0.837857	NA	NA	0.346165	NA	NA	NA	NA	NA	NA	1.8032	NA	NA	NA	NA	NA	0.216459	NA	NA	NA	NA	NA	0.118	NA	NA	NA	0.17506	0.097248	NA	NA	NA	0.548312	0.876726	0.218262	NA	NA	NA	0.375458	NA	0.159269	NA	NA	20.9941
hsa-mir-320c-1	NA	0.212611	NA	0.769691	0.234112	0.451824	0.209464	0.201022	0.482522	0.519248	0.640098	0.256216	0.524872	0.29962	NA	0.948081	NA	2.58469	1.62993	0.662971	NA	NA	0.432918	0.152446	0.46069	NA	0.979544	0.717038	0.118	NA	1.90722	0.248192	1.40048	0.486242	0.845906	0.777276	0.259701	1.46217	1.22742	0.873049	1.10787	0.64663	0.533638	0.563186	0.407663	1.11488	1.08294	0.677609	NA
hsa-mir-3124	NA	NA	NA	NA	NA	NA	NA	NA	NA	0.173083	0.213366	0.256216	NA	NA	NA	NA	NA	NA	NA	NA	NA	NA	0.10823	NA	NA	NA	NA	NA	0.118	NA	NA	NA	NA	NA	NA	0.582957	0.12985	NA	NA	NA	NA	0.431087	NA	NA	NA	NA	NA	0.135522	NA
hsa-mir-874	24.8106	15.9458	13.1566	25.015	16.3878	22.1394	6.49339	35.7819	20.7485	13.1543	35.8455	13.067	27.4683	5.39317	7.29879	16.5914	14.4256	21.9698	15.756	19.2262	17.5238	13.5842	10.823	28.6598	14.7421	12.7732	21.55	17.926	11.21	15.4414	7.62888	23.5783	34.8369	19.2552	12.6886	19.0433	17.9193	12.794	14.0276	58.7126	19.3086	10.9927	11.9535	15.5815	4.28046	20.5457	21.4422	20.0572	93.3071
hsa-mir-3684	0.855538	0.425222	0.93976	1.15454	NA	0.225912	0.209464	NA	NA	NA	0.213366	0.256216	1.04974	0.14981	NA	0.474041	0.901602	NA	0.543309	NA	NA	NA	0.432918	NA	0.46069	0.638659	0.489772	NA	0.471999	NA	NA	0.165462	0.17506	NA	0.634429	0.194319	0.259701	1.2794	NA	0.218262	0.158268	0.215543	0.106728	NA	0.815326	NA	0.866352	0.542087	NA
hsa-mir-3162	NA	NA	NA	NA	NA	NA	NA	NA	NA	NA	NA	0.256216	NA	NA	NA	NA	NA	NA	NA	NA	NA	NA	NA	NA	NA	NA	NA	NA	0.118	NA	NA	NA	NA	NA	NA	NA	NA	NA	NA	NA	NA	NA	NA	0.187729	NA	NA	NA	NA	NA
hsa-mir-3144	NA	0.850444	NA	NA	NA	NA	NA	0.201022	0.241261	0.692331	NA	NA	0.174957	0.29962	0.405488	NA	NA	NA	1.08662	0.662971	NA	0.590618	0.541148	NA	NA	0.638659	0.489772	0.717038	0.118	0.441183	0.381444	0.082731	NA	0.097248	0.422953	NA	NA	NA	NA	0.873049	NA	NA	NA	NA	1.01916	0.159269	NA	0.271044	0.33324
hsa-mir-4286	NA	0.212611	NA	0.769691	NA	NA	NA	NA	NA	NA	0.640098	NA	NA	NA	NA	0.474041	0.901602	1.29234	NA	0.662971	NA	NA	0.10823	NA	0.46069	NA	NA	0.717038	NA	NA	NA	NA	NA	NA	0.211476	0.194319	NA	NA	NA	0.873049	0.316535	NA	NA	NA	NA	0.159269	NA	0.135522	0.33324
hsa-mir-3692	NA	NA	NA	NA	NA	NA	NA	NA	NA	NA	NA	NA	NA	NA	NA	NA	NA	1.29234	NA	NA	NA	NA	NA	NA	NA	NA	NA	NA	NA	NA	NA	NA	NA	NA	NA	NA	NA	NA	0.175345	NA	NA	NA	0.053364	NA	NA	NA	NA	NA	NA
hsa-mir-33b	18.8218	3.40178	7.51808	7.69691	1.40467	3.61459	3.97982	1.00511	3.61892	2.94241	1.2802	3.84323	15.3963	1.34829	3.24391	7.11061	27.0481	47.8167	12.4961	9.94456	2.65512	18.8998	1.40698	0.762228	3.68552	4.47061	7.83635	15.0578	1.76999	9.26485	7.62888	0.744577	1.92566	0.777988	1.48033	6.02389	0.649251	3.47265	2.10414	1.96436	3.16535	4.31087	3.0951	2.25275	7.54176	0.796344	9.96305	7.4537	10.6637
hsa-mir-522	NA	NA	NA	0.384845	0.468224	0.225912	0.837857	NA	NA	0.865414	NA	NA	NA	NA	NA	NA	1.8032	1.29234	2.71654	NA	NA	0.590618	NA	0.609782	NA	NA	0.489772	NA	0.825997	0.441183	NA	NA	NA	NA	0.211476	NA	NA	0.731083	0.876726	0.873049	NA	0.215543	0.053364	0.187729	NA	0.477806	0.216588	NA	53.9848
hsa-mir-1256	NA	0.212611	NA	NA	NA	0.225912	NA	NA	NA	0.692331	0.213366	NA	NA	NA	NA	0.474041	NA	1.29234	NA	0.662971	NA	NA	NA	NA	0.46069	0.638659	NA	0.717038	0.118	NA	NA	0.082731	NA	0.097248	NA	NA	NA	0.182771	NA	0.436525	NA	NA	NA	NA	NA	NA	NA	NA	NA
hsa-mir-3679	0.855538	0.425222	NA	0.384845	NA	NA	NA	NA	NA	0.173083	NA	NA	0.174957	0.14981	NA	NA	NA	NA	NA	NA	NA	NA	0.432918	NA	NA	NA	NA	NA	0.235999	NA	NA	0.165462	0.17506	0.097248	0.211476	NA	0.12985	0.182771	NA	NA	0.158268	0.215543	0.053364	0.187729	NA	NA	0.216588	0.406565	0.33324
hsa-mir-590	52.1878	43.7979	22.5542	27.324	16.856	20.558	6.91232	26.3339	22.196	51.4056	31.3648	30.4896	21.5198	9.88747	24.7348	19.4357	37.8673	63.3248	18.4725	28.5077	22.303	23.0341	19.3731	11.7383	25.7986	43.4288	40.6511	46.6075	15.8119	20.2944	17.5464	4.63292	15.9304	22.4644	19.0329	17.683	5.58356	20.1048	12.9755	26.8463	32.9197	10.3461	10.4593	27.9716	37.3011	16.0861	42.8844	12.7391	65.6482
hsa-mir-515-1	NA	0.425222	NA	0.769691	NA	0.225912	NA	NA	NA	1.21158	0.213366	NA	NA	NA	NA	NA	0.901602	NA	NA	NA	NA	NA	NA	0.152446	NA	NA	NA	NA	0.118	NA	NA	NA	0.17506	NA	NA	NA	NA	NA	0.701381	NA	0.158268	NA	NA	NA	NA	NA	NA	NA	0.666479
hsa-mir-548a-3	NA	NA	NA	NA	NA	0.225912	NA	NA	NA	0.173083	0.213366	NA	NA	NA	NA	NA	NA	NA	NA	NA	NA	0.590618	NA	NA	NA	NA	NA	NA	NA	NA	NA	NA	NA	0.194497	NA	0.388638	0.12985	0.182771	NA	NA	NA	NA	0.053364	NA	NA	0.318538	NA	0.271044	NA
hsa-mir-3131	NA	NA	NA	NA	NA	NA	NA	NA	NA	NA	NA	0.256216	NA	0.29962	NA	NA	NA	NA	NA	NA	NA	0.590618	0.10823	NA	NA	NA	NA	NA	0.118	NA	NA	NA	NA	NA	NA	NA	NA	NA	0.175345	NA	NA	NA	0.053364	NA	NA	NA	NA	NA	0.33324
hsa-mir-651	6.84431	4.46483	2.81928	3.46361	3.27757	4.51824	2.72304	5.02555	1.44757	15.9236	1.70693	3.58702	7.69813	3.14601	2.02744	0.474041	3.60641	5.16937	5.43309	1.32594	3.71717	0.590618	2.81397	1.6769	3.68552	4.47061	1.46932	4.30223	4.01199	2.20592	0.762888	0.827308	2.6259	1.06973	4.01805	3.49774	1.16865	2.01048	2.63018	1.52784	3.79842	1.93989	2.08119	1.87729	4.48429	3.82245	4.54835	2.98148	4.33211
hsa-mir-597	NA	0.212611	NA	NA	NA	NA	NA	NA	NA	0.346165	NA	NA	0.524872	NA	NA	NA	0.901602	1.29234	NA	NA	NA	NA	NA	0.152446	0.46069	NA	0.489772	0.717038	NA	NA	NA	NA	NA	0.097248	NA	NA	NA	0.365542	0.175345	NA	0.158268	NA	0.053364	NA	NA	NA	0.216588	NA	0.33324
hsa-mir-3913-1	2.56661	2.76394	1.87952	1.15454	1.87289	2.48503	1.46625	2.41226	0.965044	2.42316	2.56039	0.768647	2.79932	1.79772	1.21646	7.58465	2.70481	3.87703	2.17324	2.65188	3.18615	5.31556	1.62344	0.914673	2.30345	2.55463	2.44886	1.43408	2.24199	3.08828	3.05155	3.06104	0.700239	1.94497	3.80658	2.13751	1.5582	1.46217	1.22742	5.02003	1.74094	1.93989	1.38746	0.938644	0.611494	1.43342	2.59906	2.43939	0.666479
hsa-mir-221	332.804	385.677	378.723	618.447	279.764	519.823	106.617	279.019	371.301	615.655	278.87	732.52	205.225	322.392	264.784	171.603	548.174	634.541	422.694	775.013	140.19	158.286	254.664	181.258	158.477	236.304	278.191	342.744	539.73	770.306	987.94	123.434	306.53	115.823	331.595	213.557	162.832	642.805	392.072	176.793	567.864	331.075	307.162	325.146	637.381	581.49	430.577	113.296	316.911
hsa-mir-509-2	7.69984	0.850444	1.87952	0.384845	0.234112	NA	0.209464	0.402044	NA	3.28857	0.213366	0.768647	4.72385	4.19469	0.810976	3.31828	2.70481	NA	9.23625	2.65188	5.31025	2.36247	0.757607	0.304891	1.84276	1.27732	0.489772	0.717038	0.118	1.32355	NA	0.082731	0.700239	1.84772	0.422953	NA	0.649251	NA	NA	4.14698	0.474803	NA	0.693729	NA	NA	NA	NA	0.677609	NA
hsa-mir-765	NA	NA	0.93976	NA	NA	0.225912	0.209464	0.201022	NA	0.173083	0.213366	0.256216	0.174957	NA	NA	NA	NA	NA	NA	NA	NA	NA	0.10823	0.152446	NA	NA	NA	0.717038	0.118	0.441183	0.381444	0.082731	0.35012	NA	0.211476	NA	NA	0.548312	0.175345	0.218262	0.158268	0.215543	0.106728	NA	0.815326	NA	0.216588	NA	NA
hsa-mir-720	NA	0.425222	NA	0.769691	NA	NA	NA	NA	NA	NA	NA	NA	0.174957	NA	NA	NA	NA	NA	NA	0.662971	NA	NA	0.10823	0.152446	NA	NA	NA	NA	NA	1.32355	NA	NA	0.17506	NA	0.211476	0.194319	0.12985	0.182771	NA	NA	0.158268	NA	NA	NA	NA	NA	0.866352	0.271044	0.666479
hsa-mir-3191	NA	NA	0.93976	NA	0.234112	0.225912	NA	0.402044	0.241261	0.346165	NA	0.256216	0.174957	NA	NA	0.474041	NA	NA	1.08662	0.662971	0.531025	NA	0.757607	NA	NA	0.638659	NA	0.717038	0.471999	NA	0.762888	0.165462	1.05036	0.194497	NA	NA	NA	0.548312	0.35069	0.218262	NA	0.215543	0.160091	0.375458	0.815326	0.159269	0.433176	0.271044	0.666479
hsa-mir-892a	NA	NA	NA	NA	NA	NA	NA	NA	NA	NA	NA	NA	3.67411	NA	NA	NA	NA	NA	NA	NA	NA	NA	NA	NA	NA	NA	NA	NA	NA	NA	NA	NA	NA	NA	NA	NA	NA	NA	NA	0.218262	NA	NA	NA	NA	NA	NA	NA	NA	NA
hsa-mir-3121	NA	NA	NA	NA	NA	NA	NA	NA	NA	NA	NA	0.256216	NA	NA	NA	NA	NA	NA	NA	NA	NA	NA	NA	NA	NA	NA	NA	NA	NA	NA	NA	NA	NA	NA	NA	NA	NA	NA	NA	NA	NA	NA	NA	NA	NA	NA	NA	NA	NA
hsa-mir-138-2	1.71108	0.212611	1.87952	NA	0.936447	0.903647	0.628393	0.603066	1.20631	8.65414	0.213366	0.256216	0.349915	0.14981	NA	0.474041	3.60641	14.2158	2.17324	1.32594	2.1241	NA	0.216459	1.37201	0.46069	NA	1.95909	2.86815	0.353999	NA	0.381444	0.165462	0.17506	0.291745	1.05738	NA	0.389551	0.365542	0.526036	0.436525	0.158268	1.5088	0.160091	0.938644	1.83448	1.43342	NA	NA	0.33324
hsa-mir-520f	1.71108	0.425222	NA	2.30907	0.468224	0.451824	0.837857	NA	0.241261	1.38466	0.426732	NA	NA	0.14981	0.810976	NA	NA	1.29234	NA	NA	NA	NA	0.216459	1.21957	NA	0.638659	NA	2.15111	0.353999	NA	NA	0.413654	NA	NA	NA	NA	NA	0.548312	1.22742	NA	NA	0.431087	0.053364	0.187729	NA	0.318538	0.433176	NA	1.6662
hsa-mir-3653	23.0995	6.37833	16.9157	4.2333	2.80934	1.12956	3.35143	3.41737	4.82522	11.2504	65.9301	6.91782	4.89881	1.19848	15.814	15.1693	9.01602	28.4316	15.756	31.1596	11.1515	15.9467	3.89627	5.0307	15.2028	24.9077	27.917	17.926	5.66398	10.1472	4.57733	2.73012	2.80096	11.5726	2.74919	2.52615	0.779102	4.56927	3.5069	5.2383	9.81259	3.44869	2.34801	12.9533	9.98774	3.02611	11.9123	4.60774	7.99775
hsa-mir-578	0.855538	NA	0.93976	NA	NA	NA	0.209464	NA	NA	NA	NA	NA	0.174957	NA	NA	NA	0.901602	NA	NA	NA	NA	NA	0.10823	0.152446	NA	NA	NA	NA	NA	NA	NA	NA	NA	0.097248	NA	NA	NA	NA	NA	NA	NA	NA	NA	NA	NA	NA	NA	NA	NA
hsa-mir-371	NA	NA	NA	NA	NA	NA	NA	NA	NA	NA	NA	NA	NA	NA	NA	NA	NA	NA	NA	NA	NA	NA	NA	0.304891	NA	NA	0.489772	NA	NA	NA	NA	NA	NA	0.097248	NA	NA	NA	NA	0.175345	NA	NA	NA	0.053364	NA	NA	NA	NA	NA	NA
hsa-mir-888	NA	NA	NA	NA	NA	NA	NA	NA	0.241261	NA	NA	NA	0.349915	NA	NA	NA	NA	NA	NA	NA	NA	NA	0.10823	NA	NA	NA	NA	NA	NA	NA	NA	NA	NA	NA	NA	NA	NA	NA	NA	NA	NA	NA	NA	NA	NA	NA	NA	NA	NA
hsa-mir-3115	NA	0.212611	NA	NA	1.17056	0.225912	0.209464	NA	NA	0.173083	0.213366	NA	NA	0.14981	NA	NA	NA	1.29234	0.543309	NA	NA	NA	NA	NA	NA	NA	0.489772	NA	NA	NA	NA	NA	NA	0.291745	0.422953	0.194319	NA	NA	NA	NA	NA	NA	0.053364	NA	NA	NA	0.216588	NA	NA
hsa-mir-514b	NA	NA	NA	NA	NA	NA	NA	NA	NA	0.346165	NA	0.512431	0.524872	0.14981	NA	NA	NA	NA	NA	NA	NA	NA	NA	NA	NA	NA	NA	NA	NA	NA	NA	NA	0.17506	0.194497	0.211476	NA	NA	NA	NA	0.436525	0.158268	NA	NA	NA	NA	NA	NA	NA	NA
hsa-mir-25	7417.52	11431	4849.16	8761.78	9621.99	7528.51	3088.97	17179.1	10351.5	24265.9	8029.61	12806.4	15869.9	6047.69	6242.09	5870.04	8356.95	6399.69	3493.48	4442.57	4821.7	9970.22	4761.67	7927.02	4622.1	5832.23	6989.05	5678.94	5387.51	3087.84	12773.4	5132.29	9445.17	6409.45	10503.4	10911.4	4700.71	10186	4849.52	9867.2	9672.05	14629.1	7133.09	4837.77	8643.88	7039.52	5741.96	11127.3	9556.64
hsa-mir-3910-2	NA	NA	NA	NA	NA	NA	NA	NA	0.965044	0.173083	NA	NA	NA	NA	NA	1.42212	NA	NA	NA	NA	NA	0.590618	NA	0.457337	0.46069	0.638659	0.489772	0.717038	0.118	NA	NA	0.165462	NA	0.194497	NA	NA	NA	NA	NA	0.218262	NA	NA	NA	0.375458	NA	0.159269	NA	NA	0.33324
hsa-let-7d	347.348	828.971	575.133	597.665	376.218	515.983	191.45	676.64	414.004	979.821	412.437	420.193	556.19	315.35	371.833	593.025	637.433	774.114	988.822	727.279	379.152	668.579	487.899	460.233	677.214	574.154	862.489	547.1	423.265	344.564	503.887	396.694	548.287	540.896	601.862	520.97	176.596	663.641	591.089	684.471	722.333	569.897	280.48	522.637	735.22	635.323	654.312	450.61	592.5
hsa-mir-1181	1.71108	0.212611	NA	NA	0.936447	1.35547	1.67571	0.402044	0.241261	0.519248	0.213366	0.512431	0.524872	NA	0.405488	0.474041	0.901602	NA	0.543309	0.662971	NA	NA	NA	1.21957	0.46069	NA	NA	2.86815	0.235999	NA	2.28866	0.165462	2.80096	0.388994	0.211476	0.388638	NA	0.365542	0.701381	0.218262	0.316535	0.431087	0.320183	NA	NA	0.159269	0.433176	0.542087	1.33296
hsa-mir-3130-1	12.8331	9.14228	12.2169	21.1665	9.83269	8.13283	7.33125	1.20613	2.17135	2.25007	1.49356	NA	9.97258	1.79772	3.24391	0.948081	1.8032	7.75406	9.23625	18.5632	4.2482	8.85927	3.57158	0.609782	11.0566	3.19329	0.979544	25.0963	7.66998	10.1472	36.2372	4.05381	9.97841	2.62571	5.70986	1.16592	2.85671	4.02096	5.78639	0.873049	2.53228	6.4663	3.36192	6.57051	6.72644	10.0339	2.81564	10.9773	4.99859
hsa-mir-525	1.71108	0.850444	0.93976	1.15454	0.234112	0.677736	1.04732	NA	NA	1.38466	0.213366	0.512431	NA	NA	NA	NA	NA	NA	NA	NA	NA	NA	0.10823	0.457337	0.92138	NA	NA	NA	0.825997	NA	NA	0.082731	0.35012	0.097248	0.211476	0.582957	NA	0.548312	1.57811	NA	NA	NA	NA	0.187729	0.203831	0.318538	NA	NA	3.66563
hsa-mir-3126	NA	NA	NA	NA	NA	NA	NA	NA	NA	NA	0.853464	NA	0.874787	NA	NA	0.474041	NA	1.29234	NA	NA	0.531025	1.18124	NA	NA	NA	NA	NA	NA	0.118	NA	NA	0.082731	NA	0.194497	NA	NA	NA	NA	NA	0.654787	0.158268	NA	0.053364	NA	NA	NA	NA	0.135522	NA
hsa-mir-548v	0.855538	0.850444	1.87952	0.769691	0.702335	0.677736	NA	1.00511	1.68883	1.21158	0.853464	0.512431	1.2247	0.29962	NA	0.948081	NA	3.87703	1.62993	1.32594	1.06205	0.590618	0.216459	1.06712	1.38207	3.19329	0.979544	0.717038	NA	0.882366	0.762888	NA	0.35012	0.583491	0.211476	NA	0.519401	0.365542	NA	1.52784	0.474803	0.64663	0.213455	0.375458	0.203831	0.318538	0.433176	0.542087	1.33296
hsa-mir-17	933.392	1259.72	714.217	915.162	1057.72	1624.98	186.214	1525.76	813.291	3067.72	797.776	1640.55	1230.13	1038.78	540.921	482.573	788.902	1588.29	723.687	363.308	333.483	618.377	727.627	662.681	902.031	517.952	707.721	678.318	1192.98	242.21	390.599	245.959	483.515	385.396	500.353	587.815	444.607	605.52	1328.77	1211.36	3261.74	532.392	1157.19	673.946	1293.31	486.088	1108.06	1115.89	666.812
hsa-mir-1976	5.13323	17.4341	16.9157	16.1635	13.3444	11.2956	0.209464	9.24701	11.8218	28.0394	11.9485	12.8108	1.92453	7.64032	3.24391	5.68849	7.21281	21.9698	5.9764	15.2483	5.31025	5.90618	7.25138	9.45163	8.29242	8.30256	5.87727	10.0385	13.924	7.05893	11.8248	6.70119	9.80335	7.00189	17.5525	3.10911	3.63581	16.2666	10.17	5.45656	9.97086	6.25076	5.65656	12.7656	17.9372	10.1932	11.6958	4.74326	25.6594
hsa-mir-629	452.58	173.916	239.639	153.553	136.721	64.6108	55.927	181.121	103.501	106.446	128.02	151.68	101.3	79.5492	203.555	62.5734	220.892	206.775	167.882	136.572	123.198	148.836	149.032	135.372	116.555	155.194	130.769	181.411	101.48	132.796	167.454	65.44	42.8896	81.008	108.487	97.7425	81.1564	142.013	92.0562	74.4275	119.175	215.328	80.526	114.515	306.359	151.783	211.173	185.8	131.963
hsa-mir-658	0.855538	0.212611	NA	NA	0.234112	0.225912	0.418929	0.201022	0.241261	0.173083	0.213366	0.512431	0.174957	NA	NA	NA	NA	NA	0.543309	0.662971	NA	0.590618	0.10823	0.304891	NA	NA	NA	NA	0.118	NA	2.28866	0.413654	0.35012	NA	0.422953	0.971596	0.12985	0.731083	0.701381	0.218262	NA	0.431087	NA	0.375458	0.203831	NA	0.216588	0.135522	0.999719
hsa-mir-3157	NA	2.33872	NA	0.769691	1.40467	NA	0.418929	0.402044	0.482522	1.0385	0.640098	NA	NA	0.14981	0.405488	NA	0.901602	2.58469	NA	NA	NA	NA	NA	0.609782	0.46069	NA	NA	0.717038	0.118	NA	0.762888	0.082731	0.17506	0.097248	0.422953	0.582957	0.259701	0.731083	0.526036	0.218262	0.474803	0.215543	0.213455	0.375458	0.815326	0.477806	1.94929	0.813131	3.66563
hsa-mir-3654	0.855538	0.637833	NA	NA	0.234112	NA	0.209464	NA	NA	NA	0.426732	0.256216	0.69983	0.14981	1.21646	NA	0.901602	1.29234	1.08662	NA	NA	NA	NA	0.152446	NA	NA	NA	NA	0.118	0.441183	NA	NA	NA	0.486242	NA	0.388638	NA	0.182771	NA	0.218262	0.158268	NA	NA	NA	0.203831	NA	0.216588	0.135522	NA
hsa-mir-3944	NA	0.212611	NA	NA	NA	0.451824	0.418929	0.603066	0.482522	0.346165	NA	0.512431	0.349915	NA	NA	NA	0.901602	1.29234	NA	0.662971	0.531025	NA	0.216459	NA	NA	1.27732	NA	1.43408	0.118	0.441183	0.381444	0.082731	NA	0.097248	NA	NA	NA	0.182771	0.526036	0.218262	NA	0.215543	0.480274	0.187729	0.203831	0.318538	0.649764	0.271044	0.999719
hsa-mir-935	NA	0.637833	NA	0.384845	0.234112	NA	1.25679	NA	0.482522	5.19248	0.853464	NA	0.174957	0.29962	NA	1.89616	0.901602	5.16937	14.6693	0.662971	2.1241	0.590618	1.0823	2.74402	1.84276	1.27732	3.91818	NA	0.825997	0.441183	14.8763	1.32369	3.67625	0.680739	1.48033	1.16592	0.259701	0.548312	0.876726	2.40089	0.474803	0.215543	NA	1.68956	12.4337	1.27415	0.649764	0.135522	1.6662
hsa-mir-890	NA	NA	NA	NA	NA	NA	0.418929	NA	NA	NA	NA	NA	NA	NA	NA	NA	NA	NA	NA	NA	NA	NA	NA	0.152446	NA	NA	NA	NA	NA	NA	NA	NA	NA	NA	NA	NA	NA	NA	NA	NA	NA	NA	NA	NA	NA	NA	NA	NA	NA
hsa-mir-1270-1	0.855538	0.637833	NA	0.384845	NA	0.225912	NA	1.40715	0.241261	0.173083	1.06683	NA	NA	NA	0.405488	0.474041	NA	1.29234	0.543309	1.32594	1.59307	0.590618	0.10823	0.762228	1.38207	0.638659	0.489772	NA	0.235999	0.441183	NA	0.165462	0.17506	1.06973	0.211476	0.194319	0.259701	NA	0.175345	0.436525	NA	NA	0.266819	1.68956	0.407663	0.159269	1.08294	0.135522	0.999719
hsa-mir-659	4.27769	0.850444	NA	3.84845	1.87289	2.03321	1.04732	0.804088	1.93009	0.173083	0.426732	0.768647	1.92453	1.19848	0.810976	1.42212	1.8032	NA	2.17324	NA	3.18615	1.18124	1.29876	1.21957	1.84276	NA	1.46932	3.58519	0.589998	1.32355	1.14433	0.910039	1.40048	1.55598	0.211476	1.36023	0.519401	0.913854	0.526036	NA	1.10787	1.5088	1.01391	2.25275	1.83448	1.43342	3.03223	1.08417	1.6662
hsa-mir-133b	15.3997	23.3872	1.87952	0.384845	21.3042	82.006	11.3111	NA	NA	23.8854	69.9841	0.512431	0.174957	0.898861	18.247	84.8533	1.8032	1.29234	0.543309	611.259	127.446	13.5842	38.0968	76.3752	16.5848	223.53	124.892	NA	271.517	36.177	0.381444	344.243	1130.19	70.0189	13.1115	249.894	0.519401	83.709	136.068	5.02003	92.7448	2.58652	0.213455	322.706	0.407663	474.302	NA	0.542087	885.418
hsa-mir-1909	NA	0.637833	NA	NA	0.234112	NA	NA	NA	NA	NA	0.426732	NA	0.349915	0.29962	0.405488	NA	NA	NA	NA	NA	NA	NA	0.10823	NA	NA	NA	NA	0.717038	NA	NA	NA	NA	NA	0.291745	0.211476	NA	NA	NA	0.175345	NA	0.158268	NA	0.106728	NA	NA	NA	NA	NA	NA
hsa-mir-3909	1.71108	0.425222	NA	0.384845	0.468224	0.225912	1.25679	0.402044	0.241261	0.519248	0.853464	0.256216	0.174957	0.599241	0.810976	NA	NA	NA	0.543309	NA	NA	NA	1.40698	1.21957	NA	0.638659	0.979544	NA	0.589998	NA	NA	0.744577	0.700239	0.194497	0.845906	1.16592	1.0388	0.365542	0.876726	0.654787	NA	0.431087	0.106728	0.750915	1.22299	0.477806	0.433176	0.406565	1.33296
hsa-mir-548l	NA	NA	NA	0.769691	NA	0.451824	NA	NA	NA	NA	NA	0.256216	NA	0.14981	0.405488	NA	NA	NA	NA	0.662971	0.531025	NA	0.216459	NA	NA	0.638659	NA	NA	NA	NA	NA	NA	NA	0.097248	NA	0.194319	NA	NA	NA	NA	NA	NA	NA	0.187729	0.203831	0.318538	0.216588	0.135522	NA
hsa-mir-934	NA	NA	0.93976	0.769691	0.702335	NA	NA	NA	1.68883	2.59624	NA	2.30594	1.04974	0.14981	NA	1.42212	6.31121	1.29234	2.71654	NA	NA	NA	0.541148	0.457337	NA	NA	0.489772	0.717038	8.25997	NA	NA	NA	0.525179	1.94497	1.05738	1.36023	0.259701	NA	NA	1.30957	NA	1.5088	0.053364	NA	0.611494	NA	0.216588	0.948653	0.999719
hsa-mir-1284	0.855538	0.425222	NA	1.15454	0.234112	0.225912	0.209464	0.402044	0.241261	0.346165	0.426732	NA	NA	0.14981	0.405488	0.474041	NA	1.29234	0.543309	NA	NA	NA	0.216459	0.304891	0.46069	NA	0.489772	NA	0.471999	0.441183	NA	NA	0.17506	0.680739	0.634429	NA	0.259701	0.182771	0.526036	0.654787	1.10787	NA	0.800457	0.187729	0.203831	0.159269	0.649764	0.135522	0.33324
hsa-mir-1303	NA	NA	NA	NA	NA	NA	NA	NA	NA	NA	NA	NA	NA	NA	NA	NA	NA	NA	NA	NA	NA	NA	NA	NA	NA	NA	NA	NA	NA	NA	NA	NA	NA	0.291745	NA	NA	NA	NA	NA	NA	NA	NA	NA	NA	NA	0.159269	NA	NA	NA
hsa-mir-184	14.5441	0.425222	NA	1.15454	0.468224	NA	2.51357	0.402044	4.3427	1.90391	1.9203	0.256216	0.524872	0.449431	2.02744	NA	2.70481	NA	130.394	1.32594	11.6825	3.54371	2.05636	0.609782	0.46069	7.6639	0.489772	NA	11.8	1.32355	NA	3.47469	1.92566	1.94497	6.55577	0.582957	10.1283	1.64494	0.701381	2.40089	0.474803	4.52641	0.907185	0.938644	NA	NA	NA	0.135522	0.33324
hsa-mir-639	0.855538	0.637833	NA	NA	NA	1.35547	0.837857	NA	NA	NA	0.213366	0.512431	1.39966	0.14981	0.405488	NA	0.901602	1.29234	0.543309	NA	NA	2.36247	0.432918	0.304891	NA	NA	0.979544	NA	0.353999	NA	0.762888	0.330923	0.35012	0.388994	0.211476	NA	0.259701	2.37602	0.175345	0.654787	1.10787	1.72435	0.053364	1.12637	0.611494	0.796344	0.433176	0.948653	0.33324
hsa-mir-3173	NA	1.06306	0.93976	0.769691	0.702335	0.677736	0.209464	0.603066	0.723783	1.0385	1.70693	0.768647	0.174957	0.449431	0.405488	0.474041	0.901602	1.29234	1.08662	1.98891	NA	0.590618	0.649377	NA	NA	NA	0.489772	0.717038	0.589998	NA	0.381444	0.330923	0.17506	0.388994	0.422953	0.194319	0.12985	1.09662	0.876726	0.873049	1.10787	1.29326	0.160091	0.375458	1.42682	0.318538	0.433176	0.813131	0.999719
hsa-mir-3166	1.71108	NA	NA	1.15454	NA	NA	NA	0.201022	0.241261	0.346165	NA	NA	0.349915	NA	NA	NA	NA	NA	2.71654	NA	0.531025	NA	0.432918	NA	NA	NA	0.979544	NA	0.235999	0.882366	NA	0.330923	NA	0.097248	0.422953	NA	NA	0.182771	0.175345	NA	NA	0.215543	0.533638	0.375458	0.815326	0.159269	NA	0.271044	0.33324
hsa-mir-511-2	5.98877	2.33872	10.3374	13.4696	5.15046	10.8438	0.209464	0.804088	7.47909	7.44256	7.04108	8.71133	0.874787	5.39317	2.02744	19.9097	9.01602	11.6311	4.34647	32.4856	12.2136	2.36247	6.49377	14.3299	12.4386	14.6891	12.7341	18.643	7.31598	7.05893	4.95877	1.98554	16.2806	5.93216	6.55577	7.77276	4.67461	29.6089	6.31243	3.92872	10.7622	3.44869	3.30856	10.8883	14.472	6.68929	5.4147	2.57491	45.3206
hsa-mir-3193	NA	NA	0.93976	1.15454	0.702335	1.8073	1.46625	1.8092	NA	0.519248	0.640098	0.512431	0.174957	0.14981	1.21646	NA	NA	2.58469	2.71654	NA	1.59307	0.590618	0.432918	0.304891	NA	NA	NA	NA	NA	NA	0.381444	0.248192	0.35012	0.291745	1.26886	NA	0.779102	0.182771	0.526036	NA	0.791338	1.07772	0.960549	0.187729	1.83448	0.159269	0.866352	0.271044	0.33324
hsa-mir-214	48.7657	20.6233	11.2771	10.7757	26.4546	7.90691	48.5957	18.092	51.1474	12.635	58.889	13.3232	9.62266	38.0518	23.9238	85.3273	57.7025	54.2784	39.1182	60.9933	53.1025	18.3092	44.2659	37.6541	38.698	181.379	70.5272	25.0963	30.2079	14.559	10.6804	92.3276	34.3117	91.0246	57.9445	47.6082	16.2313	52.638	12.8002	187.269	24.3732	7.9751	13.9813	22.7152	7.1341	28.8276	11.6958	13.8232	54.9845
hsa-mir-600	NA	NA	NA	NA	NA	NA	NA	0.402044	NA	NA	NA	NA	0.174957	NA	NA	NA	NA	NA	NA	NA	NA	NA	NA	NA	NA	NA	NA	NA	NA	NA	NA	NA	NA	0.291745	NA	NA	NA	NA	NA	NA	NA	NA	0.106728	0.187729	0.203831	NA	NA	0.135522	NA
hsa-mir-133a-1	40.2103	131.606	8.45784	1.53938	117.056	264.769	33.0954	7.23679	1.44757	161.313	584.196	8.96754	2.62436	9.43804	59.2013	322.348	8.11442	9.04641	1.08662	2544.48	862.915	54.9275	133.231	517.553	29.9449	1332.88	515.73	2.86815	1254.57	114.708	1.14433	997.733	3622.69	327.338	34.4707	1051.07	3.89551	299.561	353.671	40.8151	668.206	7.11293	5.22965	1485.87	3.46513	1554.46	1.51612	1.35522	4045.86
hsa-mir-18b	NA	1.48828	0.93976	0.769691	0.234112	0.903647	NA	0.201022	0.241261	0.519248	0.426732	0.512431	0.349915	0.449431	1.21646	0.474041	NA	1.29234	1.08662	0.662971	NA	1.77185	0.541148	0.304891	1.38207	3.19329	0.979544	0.717038	0.589998	0.441183	NA	0.330923	0.35012	0.097248	NA	0.194319	0.12985	0.548312	1.40276	NA	0.474803	0.862173	0.213455	0.187729	0.407663	0.318538	1.29953	0.406565	1.33296
hsa-mir-320a	219.018	756.896	488.675	990.977	570.53	316.503	139.503	683.877	563.827	999.207	1311.77	1459.15	319.297	253.329	281.409	590.655	579.73	1431.92	954.05	433.583	294.188	307.121	604.354	616.642	518.737	724.239	396.715	435.242	201.897	301.328	994.424	575.972	1248.88	655.747	619.203	451.403	435.777	403.741	514.112	1110.52	1396.24	711.509	943.099	480.398	895.635	556.963	580.456	524.74	736.459
hsa-mir-4284	NA	0.212611	NA	NA	NA	NA	NA	NA	NA	NA	NA	NA	NA	NA	NA	NA	NA	NA	NA	NA	NA	NA	NA	NA	NA	NA	NA	NA	NA	NA	NA	NA	NA	NA	0.211476	NA	NA	NA	NA	NA	NA	NA	NA	NA	NA	NA	NA	NA	0.666479
hsa-mir-518b	1.71108	2.55133	0.93976	3.07876	0.936447	2.03321	0.837857	0.402044	1.20631	3.80782	0.426732	NA	NA	NA	0.810976	NA	NA	1.29234	0.543309	NA	NA	NA	0.541148	3.04891	0.46069	NA	NA	NA	0.589998	1.32355	NA	NA	0.17506	0.097248	NA	0.388638	NA	0.365542	2.10414	0.218262	0.474803	0.215543	0.106728	NA	NA	0.477806	0.649764	NA	4.33211
hsa-mir-520h	NA	0.425222	1.87952	0.769691	0.234112	NA	0.209464	0.402044	NA	0.346165	NA	NA	NA	0.14981	NA	NA	NA	NA	NA	NA	NA	NA	NA	0.304891	NA	0.638659	NA	NA	NA	NA	NA	NA	0.525179	NA	NA	0.194319	NA	NA	0.526036	NA	NA	NA	0.053364	NA	NA	NA	NA	NA	1.6662
hsa-mir-106a	65.0209	10.2053	51.6868	6.92722	9.13036	6.32553	1.04732	4.82453	5.06648	12.8081	18.5629	35.1015	16.621	2.39696	47.0366	25.5982	152.371	218.406	59.2207	30.4967	15.3997	70.8742	4.97856	5.18315	55.7435	24.9077	51.9158	45.8904	8.49597	18.0885	4.57733	1.57188	4.72661	4.37618	5.49839	3.69206	1.0388	7.67637	17.3592	5.89308	51.5952	25.6497	5.22965	8.07234	7.1341	3.66318	8.66352	8.80892	7.33127
hsa-mir-320c-2	0.855538	0.212611	NA	0.384845	NA	0.451824	NA	0.402044	0.723783	NA	NA	1.28108	0.349915	NA	0.405488	0.948081	0.901602	1.29234	2.17324	1.32594	NA	NA	0.10823	NA	NA	0.638659	0.489772	NA	0.118	NA	0.762888	0.165462	0.525179	0.486242	NA	0.194319	NA	0.365542	0.175345	0.218262	0.63307	0.862173	0.106728	NA	1.22299	NA	0.433176	0.406565	NA
hsa-mir-185	112.075	107.156	52.6265	105.832	109.096	93.7534	59.0689	91.465	68.5182	144.524	82.146	95.8246	179.331	54.5309	78.6647	51.6704	89.2586	91.7564	55.9608	64.9711	45.1371	31.3027	98.7054	94.3638	48.3725	66.4205	72.976	66.6845	99.9457	33.0887	99.1754	62.2963	88.5802	110.085	89.4545	71.8981	78.04	128.122	88.0233	58.9308	73.4361	75.2246	102.032	119.396	177.537	69.7597	113.492	110.044	82.3102
hsa-mir-1255a	3.42215	NA	0.93976	0.769691	0.468224	0.903647	1.25679	0.804088	0.482522	1.0385	NA	0.768647	NA	0.29962	0.405488	0.948081	0.901602	NA	1.62993	0.662971	NA	NA	0.216459	0.304891	0.46069	0.638659	0.489772	0.717038	0.589998	0.441183	NA	NA	1.22542	0.680739	0.845906	0.194319	0.12985	0.548312	0.175345	1.30957	0.474803	0.215543	0.640366	1.12637	2.03831	1.43342	1.08294	0.406565	0.33324
hsa-mir-3143	NA	0.425222	NA	0.384845	0.468224	NA	0.209464	0.201022	NA	0.346165	0.426732	0.512431	NA	0.449431	NA	NA	NA	NA	NA	NA	NA	NA	NA	NA	NA	NA	0.489772	NA	0.118	0.882366	NA	0.165462	NA	NA	NA	NA	NA	NA	0.35069	0.654787	0.158268	NA	0.160091	0.187729	0.203831	NA	NA	0.135522	NA
hsa-mir-1323	NA	0.212611	NA	NA	0.234112	NA	1.04732	NA	NA	0.346165	NA	NA	NA	NA	NA	NA	NA	NA	NA	NA	NA	NA	NA	NA	NA	0.638659	NA	NA	0.118	NA	NA	NA	NA	NA	NA	NA	NA	NA	0.175345	NA	NA	NA	NA	NA	0.203831	0.159269	NA	NA	0.666479
hsa-mir-181a-2	1444.15	1731.5	514.048	1086.03	2946.06	1806.62	252.195	896.759	1067.1	1093.36	1160.28	953.122	884.76	1134.21	705.955	591.603	482.357	343.763	760.632	574.796	358.973	851.671	1304.06	663.596	465.758	485.38	843.877	411.58	790.48	872.66	2221.53	936.264	552.314	545.564	655.788	623.764	557.707	786.828	767.486	1524.78	389.338	585.847	344.41	446.982	967.588	1891.64	307.555	691.839	2279.03
hsa-mir-1270-2	NA	0.212611	0.93976	NA	NA	0.225912	NA	1.00511	0.241261	0.173083	0.640098	0.768647	0.349915	NA	0.405488	0.474041	NA	1.29234	0.543309	NA	0.531025	NA	0.541148	1.06712	0.92138	0.638659	0.489772	0.717038	0.118	0.441183	NA	0.165462	0.525179	0.972485	0.211476	0.194319	0.12985	0.182771	NA	1.30957	NA	NA	0.320183	0.563186	0.203831	0.477806	1.7327	0.271044	0.666479
hsa-mir-3174	NA	0.850444	0.93976	NA	0.234112	1.12956	0.209464	1.00511	0.241261	NA	NA	NA	0.349915	0.29962	0.405488	NA	NA	NA	1.08662	0.662971	0.531025	0.590618	0.757607	NA	0.46069	NA	NA	NA	0.471999	NA	0.381444	NA	0.17506	0.486242	0.211476	0.388638	NA	0.182771	0.175345	0.654787	0.474803	0.215543	NA	0.187729	0.815326	0.637075	0.649764	NA	NA
hsa-mir-1237	NA	NA	NA	0.384845	NA	0.225912	0.209464	0.201022	NA	NA	NA	NA	NA	NA	NA	NA	NA	NA	0.543309	NA	NA	NA	0.10823	0.152446	NA	NA	NA	NA	0.118	NA	NA	NA	NA	NA	NA	0.194319	0.12985	NA	0.175345	NA	0.158268	0.215543	0.053364	NA	0.203831	NA	0.433176	0.135522	NA
hsa-mir-526b	1.71108	2.12611	1.87952	3.46361	0.702335	NA	3.97982	0.603066	1.68883	3.28857	0.213366	0.512431	NA	0.14981	0.405488	NA	2.70481	1.29234	1.62993	0.662971	NA	NA	0.432918	3.50625	NA	NA	0.489772	0.717038	0.118	1.32355	NA	0.165462	0.525179	0.194497	0.422953	0.582957	NA	0.731083	1.75345	0.218262	0.474803	0.431087	0.160091	0.187729	NA	0.796344	0.649764	NA	4.99859
hsa-mir-643	0.855538	0.850444	NA	1.53938	0.234112	0.451824	0.418929	1.00511	0.723783	0.346165	NA	0.512431	0.874787	0.749051	0.810976	0.474041	0.901602	1.29234	1.08662	0.662971	0.531025	NA	0.324689	1.21957	1.38207	NA	2.44886	NA	0.353999	NA	NA	0.413654	1.05036	0.097248	0.634429	0.582957	0.389551	0.182771	0.35069	0.436525	0.949605	0.431087	0.800457	0.375458	1.01916	1.43342	1.08294	0.813131	0.666479
hsa-mir-581	0.855538	0.637833	NA	NA	0.234112	NA	NA	0.201022	0.241261	NA	NA	0.256216	0.69983	0.14981	0.405488	NA	NA	NA	NA	1.32594	1.59307	0.590618	0.541148	0.457337	1.38207	0.638659	0.489772	NA	0.118	2.6471	NA	0.330923	0.17506	0.291745	NA	0.971596	0.649251	0.182771	NA	0.436525	0.158268	0.64663	0.320183	NA	0.407663	0.477806	0.649764	NA	0.33324
hsa-mir-153-2	36.7881	11.2684	24.4337	51.5693	3.74579	4.06641	1.46625	5.62862	20.2659	17.4814	17.2827	6.14917	1.74958	7.3407	3.24391	27.9684	9.01602	12.9234	15.756	31.1596	11.6825	28.9403	23.1611	20.5802	28.1021	33.8489	24.4886	34.4178	5.54598	29.5593	14.8763	10.755	9.62829	27.6186	15.0148	8.55004	1.5582	4.02096	2.80552	8.94876	2.84882	4.9575	3.14846	28.5348	9.58008	14.4935	9.31328	2.84596	25.3262
hsa-mir-21	358860	229820	192764	264964	381504	384344	171537	276336	382011	312554	395981	357337	284207	314933	164386	463581	273056	186757	369713	303253	341853	335588	193021	244965	367240	423161	369217	287233	337559	241330	289192	432488	303847	300773	407421	339202	556471	414003	207553	354634	415479	352511	380290	312188	271315	386201	266485	317354	341194
hsa-mir-548d-1	NA	1.06306	NA	NA	NA	NA	NA	0.402044	NA	0.519248	NA	0.512431	NA	NA	NA	NA	NA	1.29234	NA	0.662971	NA	NA	0.216459	NA	0.46069	0.638659	NA	NA	NA	NA	NA	0.082731	NA	NA	NA	NA	NA	NA	NA	NA	NA	0.215543	0.053364	0.187729	0.407663	NA	NA	0.135522	NA
hsa-mir-3179-2	NA	NA	NA	NA	NA	NA	NA	NA	NA	NA	NA	NA	NA	NA	NA	NA	NA	NA	NA	NA	NA	NA	NA	NA	NA	NA	NA	NA	NA	NA	NA	NA	NA	NA	NA	NA	NA	NA	NA	NA	NA	NA	NA	NA	NA	NA	NA	NA	NA
hsa-mir-219-1	8.55538	1.27567	0.93976	4.61815	1.87289	3.16277	2.51357	15.4787	3.61892	13.1543	4.48069	3.58702	10.8474	2.39696	0.810976	NA	14.4256	23.2622	2.71654	NA	0.531025	5.90618	1.73167	2.28668	4.14621	1.91598	8.32613	1.43408	1.298	1.32355	3.05155	0.827308	1.7506	1.55598	3.17215	3.30342	3.89551	6.21421	2.45483	3.05567	4.58976	6.25076	2.61483	2.25275	6.11494	2.22976	7.36399	4.60774	2.99916
hsa-mir-2355	376.437	337.839	55.4458	129.693	98.5611	91.4943	34.1427	79.2027	114.117	155.774	226.595	112.479	66.8338	128.987	76.2318	55.9368	154.174	467.828	168.426	145.854	60.5368	50.7931	348.716	42.3799	90.2952	130.925	160.155	364.972	68.0858	88.2366	76.2888	43.5991	44.1151	32.481	56.6757	25.0672	27.6581	171.439	140.276	180.285	215.244	19.3989	87.8368	73.9651	291.479	172.17	114.792	91.6127	172.285
hsa-mir-2115	0.855538	0.637833	NA	0.384845	0.234112	0.451824	NA	0.201022	NA	0.865414	2.13366	2.30594	NA	0.449431	NA	NA	1.8032	2.58469	0.543309	NA	NA	NA	0.10823	0.762228	0.46069	NA	NA	1.43408	0.118	NA	NA	NA	0.525179	NA	1.26886	NA	0.389551	0.548312	0.175345	NA	NA	NA	0.373547	0.563186	2.03831	0.318538	0.216588	NA	0.666479
hsa-mir-641	0.855538	NA	NA	NA	NA	NA	1.04732	0.201022	0.241261	0.692331	0.213366	0.256216	0.524872	0.14981	NA	0.948081	1.8032	NA	NA	NA	0.531025	NA	0.324689	NA	0.46069	NA	NA	NA	NA	NA	NA	0.165462	NA	0.291745	0.211476	NA	0.259701	NA	0.35069	0.873049	0.474803	NA	0.266819	NA	0.203831	NA	0.216588	NA	0.33324
hsa-mir-516b-1	NA	NA	NA	0.384845	0.234112	NA	0.418929	0.201022	0.723783	0.865414	NA	NA	NA	NA	NA	NA	NA	1.29234	NA	NA	NA	NA	NA	0.457337	0.46069	NA	NA	NA	0.118	0.441183	NA	NA	0.35012	0.097248	NA	NA	NA	NA	0.175345	NA	NA	NA	NA	0.187729	NA	0.318538	0.216588	NA	0.666479
hsa-mir-200c	5125.53	7759.88	6140.39	14708.8	4542	13397.5	5121.61	17810.7	7914.33	8964.65	7726.2	14588.9	10042.4	6572.17	3776.31	3562.89	11726.2	12062.7	10462	4404.12	2074.71	7472.5	8517.23	3851.99	7405.13	3635.24	5236.15	4280.72	6992.78	6704.22	20442.7	4158.3	2283.83	6187.24	9692.6	16321.4	12507.2	15403.6	12515.8	11378.7	21118.1	12765.3	22391.8	7307.72	13730.1	6209.25	11999.2	20967.5	2899.85
hsa-mir-1227	NA	NA	NA	0.384845	0.702335	NA	NA	NA	NA	0.519248	NA	NA	NA	0.14981	0.405488	NA	NA	1.29234	2.17324	NA	NA	0.590618	0.10823	NA	NA	NA	0.489772	NA	0.235999	0.441183	0.381444	NA	NA	NA	0.211476	NA	NA	0.365542	0.175345	NA	NA	NA	NA	NA	0.203831	NA	0.866352	0.135522	NA
hsa-mir-513c	NA	NA	NA	NA	NA	NA	NA	NA	NA	0.692331	NA	NA	0.174957	NA	NA	NA	0.901602	NA	0.543309	NA	NA	NA	NA	NA	NA	NA	NA	NA	NA	NA	NA	0.165462	NA	0.097248	NA	NA	0.259701	NA	NA	0.436525	0.158268	NA	0.106728	NA	NA	0.159269	NA	NA	NA
hsa-mir-564	NA	NA	NA	0.384845	0.234112	NA	NA	NA	0.241261	NA	NA	NA	0.174957	NA	NA	0.474041	NA	NA	NA	NA	NA	NA	NA	NA	NA	0.638659	NA	NA	NA	NA	0.381444	NA	NA	NA	NA	NA	0.12985	NA	NA	NA	NA	NA	NA	0.187729	NA	NA	NA	NA	NA
hsa-mir-500b	5.98877	6.59094	6.57832	6.92722	1.17056	3.8405	0.418929	8.44292	3.61892	24.2316	7.46781	7.68647	2.62436	6.29203	2.43293	3.31828	5.40961	12.9234	3.25985	3.97783	1.59307	1.77185	5.08679	4.87826	5.52828	9.57988	5.38749	5.7363	3.18599	2.6471	1.90722	2.73012	4.90167	4.95967	4.01805	3.10911	2.46715	3.83819	6.31243	13.9688	6.64724	2.58652	3.41528	9.01098	7.74559	4.30026	8.23034	1.49074	5.33183
hsa-mir-520d	NA	0.212611	NA	0.384845	0.234112	0.225912	0.209464	NA	NA	0.692331	NA	0.256216	NA	NA	NA	NA	NA	NA	0.543309	NA	NA	NA	NA	0.304891	NA	NA	0.489772	NA	0.235999	NA	NA	NA	0.35012	NA	NA	0.388638	NA	0.182771	0.526036	NA	NA	NA	NA	NA	NA	NA	NA	NA	3.3324
hsa-mir-517b	2.56661	1.70089	3.75904	4.2333	0.468224	0.903647	3.14196	0.201022	0.723783	1.90391	0.640098	NA	NA	0.29962	4.05488	NA	4.50801	2.58469	1.62993	NA	NA	NA	0.216459	1.37201	NA	1.91598	0.489772	1.43408	0.825997	0.882366	NA	NA	0.35012	0.388994	NA	0.582957	NA	0.548312	2.27949	0.654787	0.158268	NA	0.320183	NA	NA	0.955613	0.433176	NA	3.3324
hsa-mir-3190	0.855538	NA	NA	NA	NA	NA	NA	NA	NA	NA	0.213366	0.512431	0.174957	0.29962	NA	NA	NA	1.29234	NA	NA	NA	NA	0.541148	0.304891	NA	0.638659	NA	NA	0.353999	NA	NA	0.248192	0.875299	NA	0.634429	NA	NA	0.182771	0.175345	0.218262	0.158268	0.215543	0.480274	0.187729	NA	0.318538	0.433176	0.271044	0.33324
hsa-mir-492	NA	NA	NA	NA	NA	NA	NA	NA	NA	NA	NA	NA	NA	NA	NA	NA	NA	NA	NA	NA	NA	NA	NA	NA	NA	NA	NA	0.717038	NA	NA	NA	NA	NA	0.097248	NA	NA	NA	NA	NA	NA	NA	NA	NA	NA	0.203831	NA	NA	NA	NA
hsa-mir-517a	2.56661	1.70089	3.75904	4.2333	0.702335	0.903647	3.14196	0.201022	0.723783	1.90391	0.640098	NA	NA	0.29962	4.05488	NA	4.50801	2.58469	1.62993	NA	NA	NA	0.216459	1.37201	NA	1.91598	0.489772	2.15111	0.825997	0.882366	NA	NA	0.35012	0.388994	NA	0.582957	NA	0.548312	2.27949	0.654787	0.158268	NA	0.320183	NA	NA	0.955613	0.433176	NA	3.3324
hsa-mir-9-3	NA	0.425222	NA	0.384845	NA	NA	0.209464	0.201022	0.723783	NA	0.853464	NA	2.09949	0.14981	NA	NA	NA	1.29234	0.543309	NA	2.1241	1.77185	NA	0.304891	NA	NA	NA	NA	0.118	0.441183	0.762888	0.082731	0.700239	1.75047	0.422953	1.16592	0.259701	0.548312	NA	0.218262	0.316535	5.38858	0.320183	0.375458	4.68812	0.159269	NA	7.4537	0.33324
hsa-mir-3127	10.2665	6.37833	4.6988	5.38784	4.91635	1.12956	0.628393	9.24701	5.79027	11.0773	2.98712	4.8681	2.09949	2.09734	2.02744	3.31828	5.40961	6.46172	3.25985	2.65188	3.71717	1.18124	3.6798	3.50625	3.22483	1.91598	3.91818	2.15111	3.18599	1.76473	2.67011	1.48915	2.80096	2.91745	3.38362	2.52615	1.8179	12.9767	6.31243	1.96436	2.69055	1.72435	1.81437	3.94231	8.15325	3.18538	6.71423	5.96296	3.99887
hsa-mir-124-3	NA	NA	NA	NA	NA	0.225912	NA	NA	NA	0.173083	NA	NA	NA	NA	NA	NA	NA	NA	NA	NA	NA	NA	NA	NA	NA	NA	NA	NA	NA	NA	0.381444	NA	NA	NA	NA	NA	NA	NA	NA	NA	NA	NA	NA	NA	NA	NA	NA	NA	NA
hsa-mir-205	9963.6	15852.7	22768.5	12880.8	18524.3	7780.86	4203.32	10168.5	10935.9	35161.6	12133.5	19656.9	17439.6	10388.7	32669.8	7761.94	52274.9	55526.8	12172.8	10587.6	5294.32	12311.4	9882.12	4063.44	9522.92	10562.1	21671.9	7721.78	6568.69	20708.7	14023	4206.12	1384.72	4628.83	12278.3	17370.8	4479.31	7618.07	31541.4	29023.4	26680.7	6942.44	6444.21	7361.22	22001.2	8865.7	10341.2	7049.3	19991
hsa-mir-223	646.787	1573.75	1274.31	812.024	425.147	354.908	56.1364	516.627	326.185	1610.53	5308.98	2019.75	72.0825	528.83	1274.04	425.214	1063.89	1690.39	419.978	216.128	569.789	67.9211	449.477	674.267	1435.51	503.263	396.226	2466.61	540.438	113.384	215.134	32.6787	486.666	171.935	994.574	134.857	106.477	483.429	251.27	918.666	267.789	261.67	240.404	450.549	3458.41	381.926	809.823	85.9208	743.124
hsa-mir-2116	1.71108	0.850444	NA	1.53938	0.234112	0.225912	NA	0.201022	0.482522	0.173083	0.426732	0.512431	0.174957	0.599241	NA	1.89616	0.901602	NA	3.80316	1.32594	1.06205	NA	0.757607	0.914673	NA	NA	0.979544	NA	0.353999	0.882366	1.14433	0.496385	0.17506	0.388994	0.634429	0.388638	0.389551	1.09662	0.876726	0.654787	0.474803	NA	0.533638	0.375458	1.01916	0.637075	0.216588	NA	0.33324
hsa-mir-26a-1	14.5441	2.12611	9.3976	1.92423	0.702335	2.03321	NA	1.60818	1.93009	4.67323	1.2802	2.04972	1.92453	0.749051	2.43293	3.79232	4.50801	11.6311	5.43309	9.28159	6.3723	13.5842	1.8399	1.98179	4.6069	4.47061	9.79544	8.60446	1.53399	5.2942	2.28866	0.248192	NA	1.84772	0.845906	0.777276	0.12985	0.365542	0.526036	1.52784	2.53228	1.93989	1.70764	1.50183	1.22299	1.27415	0.866352	0.542087	4.33211
hsa-mir-339	84.6983	120.976	32.8916	49.2602	39.3308	22.8171	14.2436	46.034	47.5284	174.64	76.3851	63.029	56.8612	26.5164	21.4909	23.702	212.778	668.142	53.7876	53.7006	28.1443	21.2622	29.7631	30.1842	31.7876	38.3195	59.7522	33.7008	18.1719	26.9122	61.031	13.7333	37.1127	47.8463	30.2411	37.5036	7.01191	63.4215	33.1402	123.755	71.6952	21.7699	12.9674	38.4844	36.4858	31.2167	47.8659	18.8375	151.957
hsa-mir-521-1	NA	0.212611	NA	0.384845	0.234112	0.225912	NA	NA	NA	NA	NA	0.256216	NA	NA	NA	NA	NA	NA	0.543309	NA	NA	NA	NA	NA	NA	NA	NA	NA	NA	0.441183	NA	0.082731	0.17506	NA	NA	0.194319	NA	0.365542	0.175345	0.218262	NA	NA	NA	NA	NA	0.159269	NA	NA	1.6662
hsa-mir-485	2.56661	3.40178	6.57832	1.15454	2.57523	1.12956	2.51357	6.23168	4.82522	1.90391	2.56039	2.56216	0.524872	5.69279	2.43293	9.95485	NA	1.29234	7.60632	7.29268	7.43434	2.36247	2.48928	6.09782	3.68552	11.4959	31.3454	3.58519	3.65799	1.32355	1.14433	6.20481	7.17745	5.25142	3.80658	3.30342	2.72686	0.731083	1.75345	17.6793	2.37401	1.72435	1.38746	2.81593	67.8758	5.89294	1.51612	2.84596	7.99775
hsa-mir-3615	5.98877	8.50445	11.2771	6.54237	11.9397	8.81056	1.46625	9.85008	6.03153	8.30797	5.54752	9.22376	5.42368	8.23956	5.67683	4.26637	12.6224	2.58469	1.08662	7.95565	0.531025	0.590618	4.65387	3.50625	6.91035	2.55463	4.40795	7.17038	8.37797	0.882366	2.67011	1.32369	7.17745	1.84772	4.22953	3.49774	2.597	10.4179	7.53984	8.51223	3.48189	6.25076	4.80274	6.57051	12.0261	2.70757	8.88011	5.55639	16.9952
hsa-mir-589	245.539	142.449	68.6024	82.3569	98.7952	79.7469	26.602	59.9046	64.658	92.08	53.9816	89.4192	125.27	45.9917	41.7653	48.8262	78.4394	257.176	49.9844	61.6563	62.6609	47.8401	56.9288	51.9839	53.9007	56.8406	64.1601	100.385	59.8258	24.2651	75.1445	33.7542	57.7697	24.5066	65.5577	44.4991	26.6193	96.1375	97.1412	51.2917	39.2504	44.6175	31.4313	41.8635	54.2191	44.7545	82.3034	50.8207	67.6476
hsa-mir-3647	68.443	10.8432	35.7109	10.006	2.34112	2.93685	1.46625	5.42759	5.06648	9.69263	15.7891	10.5048	4.54889	5.54298	18.247	13.2731	72.1282	131.819	16.2993	18.5632	9.55844	23.0341	2.48928	5.0307	25.7986	16.6051	21.55	19.36	6.01798	11.0296	6.48455	2.31646	2.80096	15.4625	5.92134	5.82957	1.5582	10.6007	5.96174	6.54787	16.9346	6.25076	2.29464	15.7692	17.1218	5.73368	21.2256	6.234	13.9961
hsa-mir-1271	5.98877	3.61439	1.87952	3.46361	4.68224	3.16277	1.04732	2.81431	2.65387	3.63474	3.20049	1.28108	5.07377	2.39696	4.05488	6.16253	3.60641	10.3387	3.25985	11.2705	4.77922	5.90618	2.05636	2.89647	5.98897	4.47061	8.8159	8.60446	2.00599	2.6471	1.90722	2.151	2.10072	2.04222	1.69181	2.91479	1.94775	2.74156	1.05207	3.4922	3.00708	2.15543	1.44082	0.750915	3.8728	1.91122	1.7327	1.49074	5.99831
hsa-mir-124-2	NA	NA	NA	NA	NA	NA	NA	NA	NA	0.346165	NA	NA	NA	NA	NA	NA	NA	1.29234	NA	NA	NA	NA	NA	NA	NA	NA	0.489772	NA	NA	NA	NA	NA	NA	NA	NA	0.194319	NA	NA	NA	NA	NA	NA	NA	NA	NA	0.318538	NA	NA	NA
hsa-mir-3158-2	NA	1.27567	0.93976	NA	NA	0.451824	0.209464	NA	0.241261	NA	0.213366	0.256216	0.349915	0.29962	0.810976	0.474041	NA	3.87703	0.543309	NA	NA	NA	0.216459	0.304891	0.46069	NA	NA	0.717038	NA	NA	0.381444	NA	0.17506	0.194497	1.05738	0.194319	0.389551	0.548312	NA	0.218262	0.158268	0.215543	0.053364	0.187729	0.407663	0.477806	NA	0.677609	0.999719
hsa-mir-423	135.175	153.505	130.627	193.577	124.079	126.737	102.428	254.092	141.62	340.627	168.773	177.045	166.56	103.369	79.4757	124.673	121.716	290.777	154.3	202.869	115.763	108.674	108.554	147.415	111.026	165.413	122.443	149.144	114.106	90.4426	103.753	72.1412	147.575	176.603	121.387	88.6095	65.9639	159.924	197.614	185.523	217.934	119.195	114.786	190.545	229.718	124.389	309.504	127.526	199.944
hsa-mir-518c	0.855538	1.48828	0.93976	1.15454	0.234112	0.677736	1.25679	0.201022	0.482522	2.76932	NA	NA	NA	NA	NA	NA	NA	NA	NA	NA	NA	NA	0.216459	0.609782	NA	NA	NA	0.717038	0.235999	NA	NA	0.330923	0.35012	0.097248	0.211476	0.582957	NA	NA	1.57811	0.218262	NA	NA	0.106728	0.563186	NA	NA	0.866352	NA	4.66535
hsa-mir-3939	NA	NA	NA	0.384845	NA	NA	NA	NA	NA	0.173083	NA	NA	NA	0.29962	0.405488	NA	NA	1.29234	NA	NA	NA	NA	NA	NA	NA	NA	NA	NA	NA	NA	NA	NA	0.35012	0.097248	0.211476	NA	NA	NA	NA	0.218262	NA	NA	0.053364	NA	NA	NA	0.216588	NA	0.33324
hsa-mir-3613	17.9663	44.4357	19.735	11.9302	8.89625	9.71421	14.453	15.4787	11.098	28.3856	24.7505	23.828	5.42368	11.5354	22.7073	26.0722	30.6545	31.0162	16.2993	26.5188	11.6825	32.484	15.8015	14.025	16.1242	44.7061	28.8966	48.0416	11.8	6.61775	17.5464	14.4779	15.9304	17.6992	18.187	12.2421	4.28506	23.5774	6.31243	44.3073	18.5173	11.6393	10.6194	12.2024	14.472	20.2271	18.8432	9.48653	34.9902
hsa-mir-106b	494.501	902.959	419.133	534.165	943.236	946.571	282.358	828.814	588.677	1602.57	456.177	514.225	1017.73	437.296	405.083	395.35	779.886	792.207	349.891	396.457	405.172	678.62	339.841	344.527	370.855	577.986	702.333	504.078	653.6	302.652	895.249	314.046	403.863	269.281	608.206	620.655	313.848	1029.55	535.504	463.153	564.382	881.788	341.902	335.284	899.304	675.777	486.89	581.795	721.797
hsa-mir-2278	NA	0.425222	NA	0.384845	NA	NA	0.209464	NA	0.241261	0.519248	NA	NA	0.174957	NA	NA	0.474041	NA	NA	NA	NA	0.531025	NA	NA	NA	NA	NA	0.979544	NA	NA	NA	NA	NA	0.17506	0.097248	NA	0.388638	NA	NA	NA	0.436525	NA	NA	NA	0.187729	NA	NA	NA	0.271044	NA
hsa-mir-19b-1	11.9775	6.80356	6.57832	9.62114	6.32102	16.0397	2.30411	11.0562	8.20288	37.2128	4.26732	22.547	12.7719	9.13842	4.86586	3.79232	8.11442	16.8005	8.69294	3.31485	4.2482	12.9936	8.98305	7.77472	16.1242	5.74793	9.30567	4.30223	9.55797	3.52947	4.57733	2.89558	5.60191	4.08444	7.1902	6.21821	2.72686	3.1071	4.73432	10.6949	35.9267	9.69945	10.2459	8.82325	9.37624	6.37075	13.8616	8.13131	6.99803
hsa-mir-942	25.6661	18.7098	11.2771	25.3998	7.02335	13.7806	4.81768	14.8756	10.6155	6.92331	5.54752	13.067	9.79762	3.29582	9.73172	3.31828	2.70481	14.2158	5.9764	13.2594	3.71717	4.72494	13.9616	8.53695	13.36	7.02524	6.85681	13.6237	7.19798	6.17657	22.8866	1.48915	8.92805	5.15417	9.09349	4.66366	3.89551	11.5146	5.78639	6.76613	8.70472	14.2259	7.89784	10.7005	25.4789	7.48563	18.6266	15.7205	12.6631
hsa-mir-15b	239.551	693.963	306.362	349.824	362.639	478.481	302.676	291.683	272.143	399.994	241.957	382.53	438.094	174.229	396.567	233.228	357.034	602.232	210.804	186.295	126.384	765.441	220.031	387.669	301.752	352.539	386.92	337.725	183.843	194.121	305.155	146.185	617.611	213.947	467.574	228.908	214.383	482.332	403.119	225.902	251.962	774.232	370.398	209.881	373.419	349.276	271.601	600.362	346.902
hsa-mir-3200	3.42215	2.55133	3.75904	1.15454	0.936447	1.12956	2.30411	19.0971	1.44757	1.73083	1.06683	0.256216	3.14924	1.04867	1.62195	2.84424	1.8032	2.58469	0.543309	1.32594	NA	4.13432	3.24689	0.762228	3.22483	NA	1.46932	1.43408	0.589998	1.32355	0.762888	0.910039	0.875299	1.26423	1.26886	2.13751	1.0388	0.913854	1.75345	1.30957	NA	0.431087	0.373547	0.375458	4.07663	0.955613	0.649764	5.14983	2.33268
hsa-mir-744	146.297	82.2805	92.0964	38.4845	85.919	74.5509	33.9332	41.6116	24.3674	43.7899	21.9767	18.4475	59.1356	26.3666	40.5488	31.2867	79.341	84.0023	82.0396	66.9601	40.8889	43.7057	50.9761	30.0318	37.3159	28.101	38.2022	32.9838	55.4598	26.9122	43.4846	14.3124	22.5827	15.657	44.833	41.7786	21.2954	91.2026	116.605	24.6636	20.7331	15.7347	23.32	22.5275	80.1057	37.7467	42.0181	55.0219	46.9868
hsa-mir-1914	NA	NA	NA	NA	NA	0.225912	NA	0.402044	0.241261	0.519248	NA	NA	NA	0.14981	NA	NA	NA	1.29234	NA	NA	NA	NA	0.216459	NA	NA	NA	NA	NA	NA	NA	NA	NA	0.17506	NA	NA	NA	NA	NA	0.35069	0.218262	NA	NA	0.213455	0.375458	0.203831	NA	NA	NA	NA
hsa-mir-181a-1	1209.73	827.908	598.627	1528.61	1352.23	1793.29	313.359	2534.28	3174.51	1235.12	1291.08	1974.4	1224.88	1464.99	672.705	1387.04	727.593	602.232	1355.56	859.21	1296.23	807.965	931.532	1260.12	1142.51	1740.34	1247.94	1095.63	2088.24	762.806	1445.29	1114.88	1370.19	1149.67	1400.19	735.692	1295.65	1451.2	1128.7	2382.12	1358.89	597.702	902.169	1675.86	1126.98	1826.97	1841.21	951.363	2180.05
hsa-mir-760	5.98877	1.9135	0.93976	0.384845	0.936447	0.677736	0.209464	4.82453	NA	0.519248	NA	1.53729	1.2247	0.14981	NA	0.474041	NA	NA	NA	NA	2.1241	0.590618	1.0823	0.457337	1.84276	NA	0.979544	NA	1.88799	0.441183	NA	0.413654	1.7506	0.194497	1.69181	0.777276	0.259701	4.20373	0.876726	NA	0.791338	0.215543	0.373547	0.938644	0.611494	0.637075	1.51612	2.57491	0.999719
hsa-mir-365-1	41.0658	64.2086	37.5904	76.9691	37.9261	33.435	15.0814	26.7359	48.7347	68.3677	165.999	58.1609	7.87309	35.6548	59.2013	45.9819	48.6865	81.4176	65.1971	35.1375	21.772	16.5373	57.037	25.7633	20.7311	45.9834	67.0988	35.1349	17.6999	64.4128	37.763	34.2505	30.2853	20.1304	34.8936	27.399	11.4268	39.844	112.221	95.3807	73.911	18.9678	30.0438	44.1163	169.18	65.9373	42.6678	20.3283	35.6566
hsa-mir-365-2	41.9214	56.5546	45.1085	63.1146	29.0299	28.0131	16.5477	23.3186	42.9445	67.5023	179.014	58.9296	4.54889	37.3027	51.0915	40.2934	33.3593	77.5406	52.1576	33.8115	20.1789	16.5373	58.7687	24.2388	26.2593	41.5128	55.3442	27.2474	16.6379	75.0011	29.3712	34.416	30.1103	22.8534	23.6854	29.3422	12.8552	40.0268	99.5961	98.2181	63.1488	18.3212	31.1111	44.8672	154.097	56.2219	42.6678	19.6507	29.3251
hsa-mir-141	1637.5	927.197	1362.65	1681	824.542	1927.48	217.843	2286.02	1193.52	1434.51	1306.87	2504.25	2453.78	1124.63	1137.8	638.533	2971.68	4269.9	1991.77	1165.5	244.802	2064.21	851.009	389.498	2522.28	857.08	1087.29	1056.91	1006.42	1916.5	2137.23	588.299	220.75	665.471	899.621	2565.98	2000.6	1400.39	847.794	1620.6	3167.57	2897.98	1683.73	976.19	1267.22	664.31	1134.05	2379.76	1262.98
hsa-mir-3618	0.855538	NA	NA	NA	1.17056	NA	NA	NA	NA	0.519248	0.426732	NA	0.349915	0.14981	0.405488	NA	NA	NA	NA	NA	2.1241	NA	0.324689	NA	0.92138	NA	NA	NA	0.118	NA	NA	NA	NA	0.583491	NA	0.582957	NA	0.548312	0.175345	0.218262	0.158268	0.64663	0.160091	0.187729	NA	NA	0.216588	0.135522	0.33324
hsa-mir-3919	NA	NA	NA	NA	NA	NA	NA	NA	NA	NA	NA	NA	NA	NA	NA	0.474041	NA	NA	NA	NA	0.531025	NA	NA	NA	NA	NA	NA	NA	NA	NA	NA	NA	NA	NA	NA	NA	NA	NA	NA	NA	0.158268	NA	NA	NA	NA	NA	NA	NA	NA
hsa-mir-519a-1	2.56661	0.425222	0.93976	3.84845	0.702335	1.35547	1.25679	0.201022	0.723783	3.9809	NA	NA	0.174957	NA	0.405488	0.474041	4.50801	NA	13.5827	NA	0.531025	3.54371	1.19053	1.52446	0.46069	NA	0.979544	NA	0.353999	0.441183	NA	0.165462	0.17506	NA	NA	0.388638	NA	0.548312	2.98087	5.67482	0.316535	NA	0.266819	0.563186	0.611494	0.477806	0.433176	NA	97.6392
hsa-mir-1226	NA	1.48828	1.87952	0.384845	0.936447	1.35547	0.418929	1.40715	0.241261	1.73083	1.49356	0.512431	1.2247	0.749051	0.810976	0.474041	1.8032	NA	0.543309	1.32594	2.1241	NA	0.757607	0.304891	0.92138	NA	0.979544	2.15111	0.707998	0.441183	0.381444	0.744577	0.700239	NA	1.48033	0.194319	0.12985	2.01048	3.33156	1.30957	1.42441	0.64663	0.587002	1.3141	0.407663	0.477806	1.08294	1.2197	0.999719
hsa-mir-551a	0.855538	0.212611	NA	0.769691	NA	NA	NA	NA	NA	3.28857	NA	0.256216	NA	0.449431	1.62195	NA	4.50801	3.87703	4.88978	NA	NA	0.590618	0.10823	0.457337	NA	NA	NA	NA	0.471999	NA	NA	0.248192	NA	0.097248	0.211476	NA	NA	0.913854	0.175345	0.218262	NA	0.431087	NA	NA	0.407663	0.159269	NA	0.677609	3.99887
hsa-mir-513a-1	NA	NA	NA	NA	NA	NA	NA	NA	NA	NA	NA	NA	NA	NA	NA	NA	NA	NA	NA	NA	NA	NA	NA	NA	NA	NA	NA	NA	NA	NA	NA	NA	NA	NA	NA	NA	NA	NA	NA	NA	NA	NA	NA	NA	NA	NA	NA	NA	NA
hsa-mir-548q	NA	0.637833	NA	NA	NA	NA	NA	0.402044	0.482522	0.692331	0.426732	NA	0.69983	0.29962	NA	NA	NA	NA	0.543309	NA	NA	NA	NA	NA	NA	NA	0.489772	NA	0.118	NA	NA	0.165462	NA	0.194497	NA	0.388638	NA	NA	NA	0.218262	NA	NA	NA	0.375458	0.407663	0.159269	0.216588	0.271044	NA
hsa-mir-3137	NA	0.425222	NA	0.384845	NA	NA	NA	0.603066	NA	0.346165	0.213366	NA	0.174957	NA	NA	NA	0.901602	1.29234	NA	NA	NA	NA	NA	NA	0.46069	NA	NA	NA	NA	NA	NA	NA	NA	NA	NA	NA	NA	0.548312	NA	NA	0.316535	NA	NA	NA	0.815326	0.318538	NA	0.948653	NA
hsa-mir-548j	0.855538	0.212611	0.93976	1.15454	NA	1.12956	0.628393	0.603066	0.482522	0.865414	0.426732	0.256216	0.874787	0.29962	NA	0.948081	0.901602	NA	NA	NA	NA	NA	0.216459	0.609782	0.46069	NA	0.489772	1.43408	0.235999	NA	NA	0.330923	0.17506	0.291745	0.422953	0.777276	0.649251	0.365542	NA	0.436525	1.58268	0.215543	0.320183	0.375458	0.611494	0.637075	2.38247	0.677609	NA
hsa-mir-501	127.475	65.6968	57.3253	59.2662	21.3042	33.209	11.73	141.318	30.6402	272.259	43.9534	55.0863	16.446	36.4039	18.247	30.8126	32.4577	59.4478	51.071	50.3858	54.1645	17.7185	47.621	58.3867	32.709	44.0674	44.0795	53.0608	19.1159	22.0592	22.8866	23.0819	44.4652	38.2187	35.528	31.674	11.297	36.5542	37.6992	59.5856	26.589	23.0631	22.4662	50.1236	64.6145	36.7911	74.2897	22.7677	65.315
hsa-mir-15a	155.708	174.554	116.53	170.102	123.377	179.6	36.6563	412.296	194.456	500.901	267.774	455.039	154.837	139.024	174.765	140.316	326.38	271.392	125.504	155.798	99.8326	204.354	76.843	140.86	137.286	211.396	203.255	197.185	183.961	88.6778	117.485	104.82	120.616	103.278	131.961	94.6334	128.682	179.298	156.759	291.162	389.022	113.376	200.274	158.819	260.089	115.629	221.136	104.487	287.919
hsa-mir-155	355.048	471.146	278.169	2340.24	304.814	698.068	112.482	236.402	1072.89	1502.7	560.086	1381.26	82.0551	285.988	91.6403	778.375	347.117	476.875	700.325	1138.98	469.957	418.748	313	1131.6	691.956	549.246	701.354	1038.27	439.077	464.125	700.713	355.742	2246.19	733.934	478.148	209.476	154.911	1001.58	278.273	553.295	915.736	798.588	434.595	1569.79	1006.32	835.046	1421.47	165.879	1394.94
hsa-mir-1283-2	NA	NA	NA	NA	NA	NA	0.209464	NA	NA	NA	NA	NA	NA	NA	NA	NA	NA	NA	NA	NA	NA	NA	NA	NA	NA	NA	NA	NA	0.235999	NA	NA	NA	NA	NA	NA	NA	NA	NA	0.175345	NA	NA	NA	NA	NA	NA	NA	NA	NA	3.66563
hsa-mir-1825	NA	NA	NA	NA	NA	NA	NA	NA	NA	NA	NA	NA	NA	NA	NA	NA	NA	NA	NA	NA	NA	NA	NA	NA	NA	NA	NA	NA	NA	NA	NA	NA	NA	NA	NA	NA	NA	NA	NA	NA	NA	NA	NA	NA	NA	NA	NA	NA	NA
hsa-mir-454	13.6886	21.6863	12.2169	12.6999	5.38457	9.26239	2.51357	21.7104	13.9931	30.6356	12.5886	22.8032	8.39796	9.43804	7.70428	11.377	23.4416	31.0162	11.4095	8.61862	8.49639	12.9936	7.03492	5.64049	10.1352	11.4959	21.55	17.926	5.19198	6.17657	10.299	4.13654	9.10311	7.29364	7.40168	4.66366	2.46715	13.3423	8.59191	11.5679	27.3803	7.75956	6.7772	15.0183	33.4283	9.07832	19.7095	3.93013	11.3301
hsa-mir-130a	112.075	89.2967	74.241	93.1326	95.7517	69.129	17.3855	63.925	106.396	99.1764	118.632	125.289	64.3844	53.9317	62.0397	125.621	166.796	382.534	149.41	129.279	100.895	76.7803	78.25	42.3799	87.9918	185.211	202.766	186.43	72.2158	91.7661	67.5156	34.7469	32.211	62.8225	33.2018	42.1672	26.2298	39.113	53.4803	209.095	236.768	64.2319	39.2224	77.9075	105.992	70.8746	82.52	33.4739	369.229
hsa-mir-520g	NA	0.850444	1.87952	0.769691	0.234112	NA	NA	0.402044	NA	1.38466	NA	NA	NA	0.14981	0.405488	NA	NA	NA	NA	NA	NA	NA	NA	0.304891	NA	NA	NA	NA	NA	NA	NA	NA	0.525179	NA	NA	0.194319	NA	NA	1.22742	0.218262	NA	NA	0.106728	NA	NA	0.159269	NA	NA	1.6662
hsa-mir-3155	0.855538	NA	NA	0.769691	0.234112	0.451824	NA	0.201022	NA	NA	NA	NA	NA	NA	0.405488	NA	NA	1.29234	NA	NA	0.531025	NA	NA	NA	NA	NA	NA	NA	NA	NA	NA	NA	NA	NA	0.211476	NA	NA	0.365542	0.35069	0.218262	NA	NA	NA	0.375458	NA	NA	0.216588	0.271044	NA
hsa-mir-663b	NA	NA	NA	NA	NA	NA	NA	NA	NA	NA	NA	NA	NA	NA	NA	NA	NA	1.29234	NA	NA	NA	NA	NA	NA	NA	NA	NA	NA	NA	NA	NA	NA	NA	0.097248	NA	NA	NA	NA	NA	NA	NA	NA	NA	NA	NA	NA	NA	NA	NA
hsa-mir-1260	NA	NA	NA	0.384845	NA	NA	NA	NA	NA	NA	NA	NA	NA	NA	NA	NA	NA	NA	NA	NA	NA	NA	NA	NA	NA	NA	NA	NA	NA	NA	NA	0.082731	NA	NA	NA	NA	NA	NA	NA	NA	NA	NA	NA	NA	NA	NA	NA	NA	NA
hsa-mir-197	171.108	1192.11	432.289	317.497	298.727	200.61	84.4141	392.194	325.22	381.647	535.976	274.151	256.138	186.514	331.689	384.447	284.005	497.552	243.402	382.534	230.996	170.098	694.726	270.286	235.873	303.363	342.351	439.544	330.753	146.473	246.413	125.172	193.266	505.4	223.531	206.173	84.5325	295.175	397.332	491.527	271.904	133.637	260.789	345.796	766.202	307.867	290.011	267.249	744.457
hsa-mir-3664	7.69984	1.9135	0.93976	NA	1.40467	NA	NA	0.402044	NA	NA	0.853464	NA	0.349915	0.29962	1.62195	NA	0.901602	NA	0.543309	NA	NA	NA	0.10823	NA	0.92138	3.19329	1.95909	NA	NA	0.441183	1.14433	NA	NA	0.777988	NA	NA	0.519401	1.64494	NA	NA	NA	NA	0.42691	0.187729	3.2613	0.477806	NA	NA	NA
hsa-mir-3171	NA	NA	NA	NA	NA	NA	0.209464	0.201022	NA	0.519248	NA	NA	0.174957	NA	NA	NA	NA	NA	NA	NA	NA	NA	0.10823	NA	NA	NA	NA	1.43408	0.353999	NA	NA	NA	NA	NA	0.211476	0.194319	NA	NA	NA	0.436525	NA	NA	NA	NA	NA	NA	0.649764	0.271044	NA
hsa-mir-3119-1	NA	NA	NA	NA	NA	NA	NA	NA	NA	NA	NA	NA	NA	NA	NA	NA	NA	NA	NA	NA	NA	NA	NA	NA	NA	NA	NA	NA	NA	NA	NA	NA	NA	NA	NA	NA	NA	NA	NA	NA	NA	NA	NA	NA	NA	NA	NA	NA	NA
hsa-mir-203	41162.5	204205	351026	175079	131643	61908.2	22394	37378.8	87026.7	75605.1	90799.9	67738	207889	293205	474761	23219	183013	219174	118098	125943	160428	200271	322864	148041	170332	47474	66354.3	111656	125957	373546	113923	31579.7	8296.43	38299.7	44399.3	88168.4	94688	89011.2	358249	69038.1	62176.5	144144	187927	76687.8	163860	20152.6	217934	149062	5556.1
hsa-mir-3178	NA	NA	NA	NA	NA	NA	NA	NA	0.482522	NA	NA	NA	NA	NA	NA	NA	NA	1.29234	NA	NA	NA	NA	0.10823	NA	0.46069	NA	NA	NA	0.235999	NA	NA	0.165462	NA	NA	NA	0.194319	0.12985	0.182771	0.526036	NA	NA	0.215543	0.106728	0.187729	0.407663	NA	0.216588	0.542087	NA
hsa-mir-520c	0.855538	1.48828	0.93976	NA	NA	0.225912	NA	0.201022	0.241261	1.55774	NA	0.256216	NA	0.14981	0.405488	NA	NA	1.29234	NA	0.662971	NA	NA	NA	0.457337	NA	NA	NA	0.717038	0.353999	NA	NA	NA	NA	NA	NA	NA	NA	NA	0.35069	0.218262	NA	NA	0.213455	NA	NA	0.159269	0.216588	NA	1.33296
hsa-mir-448	NA	NA	NA	NA	NA	NA	0.209464	NA	NA	NA	NA	0.256216	NA	NA	NA	NA	NA	NA	NA	NA	NA	NA	NA	NA	NA	NA	NA	NA	0.471999	NA	NA	NA	NA	NA	NA	NA	1.16865	NA	NA	NA	NA	NA	NA	NA	0.203831	NA	NA	NA	NA
hsa-mir-424	206.185	325.508	244.337	137.005	195.015	200.61	112.901	35.9829	112.186	101.773	212.513	96.337	37.4409	110.86	247.348	113.296	152.371	149.912	73.89	303.641	61.0678	105.721	262.998	211.899	188.883	295.699	190.521	165.636	96.6417	231.621	61.7939	151.563	243.508	419.044	206.612	228.519	27.9178	77.6776	90.1274	250.783	117.751	88.8039	91.4122	283.283	755.807	273.624	185.183	49.601	307.58
hsa-mir-345	24.8106	12.9693	11.2771	11.9302	8.19391	7.681	6.91232	11.2572	6.99657	20.0776	8.74801	2.04972	12.9469	3.59544	8.10976	7.58465	35.1625	76.2483	20.6457	23.204	22.8341	20.081	16.018	6.25027	14.2814	23.6304	22.0397	15.0578	4.95598	10.5884	8.77321	4.71565	4.90167	11.5726	7.40168	19.6262	4.02536	12.794	9.64398	12.441	6.3307	6.25076	2.72155	8.82325	9.17241	6.68929	12.9953	6.36953	44.6541
hsa-mir-612	NA	5.52789	0.93976	NA	0.702335	NA	NA	0.402044	0.241261	0.173083	2.13366	0.256216	0.69983	0.449431	0.810976	NA	NA	NA	NA	NA	NA	NA	0.10823	0.152446	0.46069	0.638659	NA	NA	0.353999	NA	0.762888	NA	NA	2.72296	NA	0.388638	NA	NA	NA	NA	NA	0.215543	0.480274	0.187729	0.203831	0.318538	NA	0.948653	NA
hsa-mir-876	NA	NA	NA	NA	0.234112	0.225912	NA	NA	NA	NA	NA	NA	0.524872	NA	2.02744	NA	NA	NA	NA	NA	NA	NA	NA	NA	NA	NA	0.979544	NA	NA	NA	1.14433	NA	NA	NA	NA	NA	NA	NA	NA	0.218262	NA	NA	NA	NA	NA	0.318538	NA	NA	NA
hsa-mir-450b	33.366	40.1835	10.3374	4.2333	15.4514	22.3653	14.2436	15.4787	13.0281	13.8466	21.9767	13.3232	16.9709	14.0822	19.4634	10.4289	5.40961	3.87703	9.77956	15.9113	10.6205	12.9936	20.6718	9.75652	22.1131	21.7144	23.9988	8.60446	11.564	6.17657	8.01032	14.3124	18.5563	10.9891	19.6673	18.266	10.388	11.149	5.4357	32.0846	7.91338	9.26836	10.6194	6.75824	20.587	14.6527	12.9953	5.82744	10.3304
hsa-mir-1228	5.13323	1.06306	NA	0.384845	NA	1.58138	0.418929	1.00511	2.41261	1.21158	0.426732	1.28108	0.69983	0.898861	0.405488	1.89616	NA	11.6311	1.08662	1.32594	1.06205	0.590618	0.649377	1.52446	NA	0.638659	0.489772	1.43408	0.943997	1.32355	0.762888	0.992769	1.05036	1.36148	2.53772	0.971596	1.8179	4.02096	2.80552	0.873049	1.74094	NA	0.853821	0.750915	1.42682	1.11488	1.08294	0.135522	5.33183
hsa-mir-1291	0.855538	2.33872	NA	0.769691	0.234112	NA	NA	0.804088	0.241261	1.21158	4.90742	0.256216	NA	0.14981	0.405488	0.948081	1.8032	1.29234	0.543309	1.98891	0.531025	NA	NA	0.304891	0.92138	1.27732	0.979544	0.717038	0.589998	NA	NA	0.165462	0.17506	0.875236	0.211476	0.194319	0.259701	0.365542	NA	0.218262	1.26614	0.431087	0.373547	0.750915	1.01916	NA	0.433176	0.135522	0.33324
hsa-mir-129-1	0.855538	0.212611	1.87952	1.15454	0.468224	1.8073	1.04732	6.83475	0.723783	NA	0.853464	NA	60.1854	0.449431	6.08232	2.84424	5.40961	1.29234	NA	NA	0.531025	4.72494	1.29876	0.304891	4.14621	0.638659	1.95909	NA	1.062	NA	NA	1.24096	0.875299	1.55598	0.845906	10.4932	0.389551	NA	0.175345	0.218262	NA	2.80206	1.49419	0.563186	3.66897	1.11488	13.645	2.57491	NA
hsa-mir-519b	NA	NA	NA	0.384845	NA	NA	NA	0.201022	NA	0.519248	NA	NA	NA	NA	0.810976	NA	0.901602	NA	NA	NA	NA	NA	NA	NA	NA	NA	NA	0.717038	NA	NA	NA	NA	NA	NA	NA	NA	NA	NA	0.35069	NA	NA	NA	NA	0.187729	NA	NA	NA	NA	NA
hsa-mir-551b	NA	NA	7.51808	NA	0.702335	NA	0.209464	5.02555	NA	0.346165	0.426732	NA	3.67411	NA	1.62195	1.42212	4.50801	2.58469	0.543309	3.31485	5.84127	1.77185	0.324689	0.914673	0.92138	0.638659	0.979544	1.43408	0.353999	0.882366	NA	0.082731	NA	0.194497	0.211476	1.55455	0.389551	0.182771	NA	0.654787	NA	0.215543	0.320183	NA	NA	NA	NA	0.542087	0.33324
hsa-mir-545	3.42215	1.27567	3.75904	1.15454	0.468224	0.903647	0.209464	1.20613	0.482522	2.07699	0.640098	1.02486	0.349915	0.449431	1.62195	0.474041	0.901602	2.58469	0.543309	1.98891	1.06205	2.36247	0.757607	0.609782	0.92138	0.638659	2.93863	5.01927	0.118	1.32355	1.14433	0.165462	NA	0.486242	NA	NA	NA	0.365542	NA	0.873049	0.63307	0.431087	0.587002	0.375458	0.407663	0.477806	0.866352	0.677609	0.999719
hsa-mir-548y	NA	NA	NA	NA	NA	NA	NA	NA	NA	0.173083	NA	NA	NA	NA	NA	NA	NA	NA	NA	NA	NA	NA	NA	0.304891	NA	NA	NA	NA	NA	NA	NA	NA	NA	0.097248	NA	NA	0.519401	NA	NA	NA	NA	NA	NA	NA	NA	NA	NA	NA	0.999719
hsa-mir-505	59.0321	67.1851	60.1446	39.2542	23.4112	21.2357	15.5004	57.6933	27.745	107.138	37.3391	33.8205	18.1956	25.3179	30.4116	33.6569	82.0458	206.775	48.3545	70.9379	31.3304	21.2622	34.9582	37.8065	42.8442	34.4876	56.3238	72.4209	18.1719	19.8532	24.031	18.449	33.7865	28.0076	36.7969	33.0343	10.9074	56.659	32.4389	90.3606	68.5299	16.1658	24.5474	32.4771	42.8046	44.5953	60.2115	19.1086	118.3
hsa-mir-498	NA	NA	NA	0.384845	NA	NA	NA	NA	NA	0.346165	NA	NA	NA	0.14981	NA	NA	0.901602	NA	NA	NA	NA	NA	NA	NA	NA	NA	NA	1.43408	NA	NA	NA	NA	NA	NA	NA	NA	NA	NA	0.35069	NA	NA	NA	NA	NA	NA	NA	NA	NA	0.33324
hsa-mir-452	283.183	600.839	148.482	340.973	271.336	107.082	1409.28	277.41	192.044	466.112	26.8841	197.03	216.073	206.888	74.2043	65.4176	315.561	279.146	129.851	113.368	156.121	241.563	394.497	87.6562	163.545	124.538	201.786	137.671	262.549	131.473	937.589	70.7348	93.1318	198.387	260.539	201.898	136.992	517.79	347.709	123.536	133.42	354.138	910.013	191.671	346.921	218.676	499.235	221.443	39.3223
hsa-mir-3610	NA	1.27567	NA	0.769691	0.468224	2.25912	0.418929	NA	0.241261	0.346165	0.213366	1.02486	0.349915	0.29962	NA	0.948081	NA	NA	NA	0.662971	NA	0.590618	0.649377	1.6769	0.46069	NA	0.979544	1.43408	1.18	NA	0.381444	0.827308	0.700239	0.583491	1.90329	1.55455	1.5582	2.37602	1.05207	1.7461	2.05748	2.58652	0.266819	1.68956	0.611494	1.91122	1.29953	2.30387	1.6662
hsa-mir-518a-2	NA	0.850444	NA	0.769691	0.468224	0.225912	0.418929	NA	NA	0.865414	NA	NA	NA	NA	0.405488	NA	NA	NA	NA	NA	NA	NA	NA	0.152446	0.46069	NA	NA	NA	0.235999	0.441183	NA	NA	0.35012	0.097248	NA	0.194319	NA	0.182771	1.40276	0.436525	NA	0.215543	NA	NA	0.203831	NA	0.216588	NA	7.33127
hsa-mir-519a-2	2.56661	0.212611	0.93976	1.15454	NA	NA	1.25679	0.201022	NA	2.76932	NA	NA	0.174957	NA	NA	NA	0.901602	1.29234	3.80316	NA	NA	0.590618	0.10823	0.762228	0.46069	1.91598	0.489772	2.15111	1.062	0.882366	NA	0.082731	0.35012	0.097248	0.211476	0.582957	NA	1.09662	1.22742	1.09131	0.158268	NA	0.053364	0.375458	NA	0.637075	0.433176	NA	62.3158
hsa-mir-570	NA	1.70089	NA	0.384845	0.936447	0.903647	0.418929	NA	0.965044	0.519248	0.640098	NA	0.69983	0.29962	2.83842	NA	2.70481	2.58469	1.62993	0.662971	NA	2.95309	0.757607	0.152446	0.46069	2.55463	0.979544	1.43408	NA	NA	NA	0.330923	0.875299	1.06973	0.422953	0.777276	0.519401	0.548312	0.35069	1.09131	0.316535	0.431087	0.266819	0.563186	2.24214	0.637075	0.433176	1.49074	2.66592
hsa-mir-513a-2	NA	NA	NA	NA	NA	NA	NA	NA	NA	NA	NA	NA	0.174957	NA	NA	NA	NA	NA	NA	NA	NA	NA	NA	NA	NA	NA	NA	NA	NA	NA	NA	NA	NA	0.194497	NA	NA	NA	NA	NA	NA	NA	NA	NA	NA	NA	NA	NA	NA	NA
hsa-mir-146b	497.068	659.732	325.157	1258.83	369.194	789.562	271.256	456.521	895.32	1247.23	1422.09	2425.34	77.1563	399.843	177.198	857.065	348.018	629.371	801.924	830.039	961.154	338.424	669.183	1214.84	749.082	1272.85	1270.47	1033.25	1755.6	346.77	1005.49	603.521	2097.04	1855.89	864.516	593.451	333.326	2113.01	790.631	499.166	2996.48	519.244	1030.4	2300.05	1834.89	1465.75	1557.48	362.114	1378.61
hsa-mir-542	284.039	544.71	179.494	156.632	259.63	418.163	125.26	255.7	295.786	301.856	493.089	182.425	201.726	263.966	181.253	156.907	216.384	95.6334	106.489	247.951	152.935	165.373	304.558	217.692	244.166	338.489	238.029	181.411	327.331	158.385	139.608	356.073	342.242	202.277	331.595	391.942	134.265	254.783	148.868	438.926	203.057	163.813	192.59	113.013	259.07	339.402	186.915	131.998	165.287
hsa-mir-518d	NA	NA	NA	NA	NA	NA	NA	NA	NA	NA	NA	NA	NA	NA	NA	NA	NA	NA	NA	NA	NA	NA	NA	0.152446	NA	NA	NA	NA	NA	NA	NA	NA	NA	NA	NA	NA	NA	NA	NA	NA	NA	NA	NA	NA	NA	NA	NA	NA	NA
hsa-mir-873	NA	NA	NA	0.384845	1.63878	0.903647	NA	NA	NA	NA	0.213366	0.512431	1.04974	NA	NA	0.474041	NA	NA	NA	NA	NA	NA	NA	0.152446	0.46069	NA	0.489772	NA	0.118	NA	2.67011	NA	NA	0.194497	NA	NA	NA	NA	NA	NA	NA	NA	0.053364	0.563186	NA	0.477806	0.216588	NA	NA
hsa-mir-3609	NA	1.06306	NA	NA	0.234112	0.225912	NA	1.20613	NA	NA	2.56039	0.256216	NA	0.29962	NA	NA	NA	1.29234	NA	0.662971	NA	0.590618	NA	0.152446	NA	0.638659	NA	NA	0.353999	0.441183	NA	NA	NA	NA	NA	NA	0.12985	NA	NA	0.436525	0.158268	0.215543	0.160091	0.187729	NA	0.159269	NA	NA	NA
hsa-mir-636	NA	NA	NA	NA	NA	0.903647	NA	0.402044	0.723783	0.865414	0.213366	0.256216	NA	0.14981	NA	0.474041	NA	1.29234	0.543309	0.662971	0.531025	NA	NA	0.304891	NA	NA	0.489772	NA	0.471999	0.441183	NA	NA	NA	0.388994	0.634429	0.582957	0.12985	0.365542	0.175345	NA	0.474803	NA	0.106728	NA	NA	0.477806	0.216588	0.271044	0.33324
hsa-mir-577	34.2215	0.212611	NA	NA	NA	0.903647	NA	8.44292	0.241261	13.3274	NA	1.02486	2.79932	1.64791	0.810976	0.948081	NA	90.4641	NA	8.61862	1.06205	10.0405	0.324689	0.609782	5.06759	0.638659	2.44886	15.7748	0.118	NA	1.14433	0.579115	0.17506	0.777988	1.69181	0.388638	1.8179	0.548312	NA	0.436525	0.316535	3.01761	3.04174	1.3141	5.50345	NA	5.63129	7.72474	0.999719
hsa-mir-520b	3.42215	1.70089	0.93976	0.769691	NA	0.225912	0.209464	0.402044	0.241261	3.11549	NA	0.256216	0.174957	0.14981	0.405488	NA	NA	1.29234	1.62993	0.662971	NA	NA	0.10823	0.914673	0.46069	1.27732	NA	2.86815	0.589998	0.441183	NA	NA	0.17506	0.097248	NA	0.582957	NA	0.548312	0.701381	0.436525	0.158268	NA	0.213455	0.187729	NA	0.318538	0.433176	NA	7.33127
hsa-mir-1537	0.855538	NA	4.6988	0.769691	0.234112	0.225912	NA	0.402044	0.241261	0.865414	0.853464	0.256216	NA	0.14981	1.21646	NA	0.901602	NA	0.543309	1.32594	0.531025	NA	0.216459	NA	3.68552	NA	NA	2.15111	0.118	1.32355	NA	NA	0.17506	NA	NA	NA	NA	0.182771	0.35069	NA	0.158268	1.29326	NA	0.375458	1.83448	NA	1.7327	NA	0.999719
hsa-mir-520e	NA	NA	NA	0.384845	NA	NA	NA	NA	NA	0.519248	NA	NA	NA	NA	NA	NA	0.901602	NA	NA	NA	NA	NA	NA	0.609782	NA	NA	NA	NA	NA	0.882366	NA	NA	NA	NA	NA	NA	NA	0.182771	0.175345	NA	NA	NA	NA	NA	NA	NA	0.216588	NA	0.33324
hsa-mir-1913	NA	NA	NA	NA	NA	0.225912	NA	0.201022	NA	NA	NA	NA	NA	NA	NA	NA	NA	NA	NA	NA	NA	NA	NA	NA	NA	NA	NA	NA	NA	NA	NA	NA	NA	0.194497	NA	NA	NA	NA	NA	NA	NA	NA	NA	NA	NA	NA	NA	NA	NA
hsa-mir-103-2	20.5329	27.8521	12.2169	12.6999	16.3878	11.7474	4.39875	34.7768	10.133	24.2316	15.149	19.2162	8.39796	6.89127	8.92074	13.2731	52.2929	146.035	13.5827	13.2594	10.6205	18.8998	6.49377	5.64049	16.5848	19.7984	15.6727	20.7941	18.6439	10.5884	15.2578	6.28754	8.22781	6.80739	17.3411	12.2421	4.93431	13.1595	15.9564	12.0044	16.7764	10.3461	14.515	8.63552	10.5992	14.812	9.74646	12.3325	51.3189
hsa-mir-3667	NA	NA	NA	1.15454	0.234112	NA	NA	NA	0.241261	0.865414	0.213366	NA	NA	NA	0.405488	0.474041	NA	NA	0.543309	NA	1.06205	NA	NA	0.304891	NA	NA	0.489772	NA	NA	NA	NA	NA	NA	0.486242	NA	NA	NA	0.182771	NA	0.218262	NA	0.215543	NA	0.750915	NA	0.318538	0.216588	NA	2.33268
hsa-mir-133a-2	1.71108	5.52789	NA	NA	7.25746	19.6543	2.30411	NA	NA	4.32707	15.7891	0.256216	NA	0.599241	3.24391	24.1761	1.8032	NA	0.543309	143.865	28.1443	2.95309	9.30774	19.0557	3.22483	48.538	33.7943	NA	64.0738	9.70603	NA	79.9179	249.635	15.5598	2.96067	59.2673	0.12985	19.1909	30.8607	0.654787	20.2582	1.07772	NA	77.532	NA	108.303	NA	NA	207.608
hsa-mir-549	1.71108	0.850444	NA	0.384845	0.234112	0.225912	NA	0.201022	1.44757	0.173083	NA	0.512431	0.349915	0.449431	NA	0.948081	0.901602	3.87703	NA	NA	NA	NA	0.216459	0.609782	NA	1.27732	NA	1.43408	0.471999	NA	NA	NA	NA	0.194497	0.634429	NA	NA	NA	NA	1.7461	0.158268	0.431087	2.18792	NA	NA	NA	1.08294	0.677609	NA
hsa-mir-3136	2.56661	1.06306	0.93976	0.384845	0.234112	0.451824	NA	0.201022	NA	0.173083	1.06683	0.256216	0.524872	NA	0.810976	NA	2.70481	NA	NA	0.662971	NA	0.590618	0.10823	0.457337	0.92138	0.638659	0.489772	1.43408	0.118	1.76473	1.90722	0.082731	0.35012	0.388994	0.211476	0.582957	NA	0.365542	0.526036	0.436525	0.316535	NA	0.480274	0.563186	0.407663	0.477806	0.649764	NA	2.33268
hsa-mir-149	171.108	99.0768	89.2772	38.8694	65.3172	33.435	33.3048	329.877	58.1439	204.238	72.7578	15.3729	645.943	66.6655	133.811	104.289	1035.94	3745.21	302.08	64.3082	60.0058	102.177	56.0629	52.7462	71.8676	86.8576	57.7931	53.7779	18.0539	105.884	21.3609	11.665	23.458	225.616	80.1496	91.5243	17.0104	347.996	336.663	130.084	37.0346	63.1542	154.221	12.3901	84.59	36.4725	37.9029	178.076	96.9727
hsa-mir-330	44.488	39.9709	46.0482	109.681	35.585	40.89	35.6089	50.0545	41.2556	77.368	15.3624	35.1015	14.3465	52.2838	8.51525	14.2212	31.5561	43.9397	28.7954	45.745	32.3925	17.7185	36.4734	35.3674	17.5062	16.6051	28.8966	54.4949	20.8859	30.0005	110.237	41.9445	100.659	15.7543	48.6396	15.3512	18.8283	52.638	47.8692	32.0846	51.5952	46.7729	49.3615	49.3727	55.8498	42.5248	101.147	46.3485	62.649
hsa-mir-516a-1	NA	0.425222	NA	1.15454	NA	NA	0.628393	NA	NA	6.23098	0.426732	NA	NA	0.14981	NA	NA	3.60641	NA	2.71654	NA	NA	0.590618	0.649377	0.152446	NA	NA	0.489772	NA	0.589998	1.76473	NA	NA	0.875299	0.194497	NA	0.388638	NA	0.731083	1.22742	11.7862	0.791338	NA	0.266819	0.187729	NA	0.477806	0.866352	NA	93.3071
hsa-mir-1288	1.71108	0.850444	1.87952	NA	3.04345	0.677736	0.418929	0.804088	0.482522	1.0385	0.213366	0.768647	1.04974	0.898861	0.810976	0.948081	NA	NA	1.08662	3.31485	NA	0.590618	0.432918	0.914673	0.92138	NA	0.489772	0.717038	0.353999	0.441183	3.433	0.082731	0.17506	0.583491	0.634429	0.388638	0.12985	1.09662	1.05207	0.218262	0.474803	0.431087	0.533638	0.563186	0.407663	0.318538	NA	1.76178	0.999719
hsa-mir-92a-2	7573.22	13056.9	8470.99	12237.3	14195.1	13322.9	2950.3	14572.5	10552	22536.1	6423.81	19131.6	20430.3	11989.5	6018.66	6341.72	7543.7	11998.1	7731.28	5810.94	3255.18	7823.32	9411.64	11787.9	9521.54	5880.13	7523.39	6712.19	10048.8	2668.72	7409.17	4612.49	6466.36	5454.18	9840.21	12470.4	6290.86	6108.75	15330.6	16717.4	37112.2	10406.9	12867.1	7856.83	13054.8	6683.71	11093.9	17345.4	9691.61
hsa-mir-618	0.855538	NA	0.93976	0.384845	0.468224	NA	NA	1.20613	0.965044	1.0385	3.41386	0.256216	2.27445	0.29962	0.810976	0.948081	1.8032	NA	NA	0.662971	NA	NA	NA	0.914673	0.92138	0.638659	NA	1.43408	0.825997	0.441183	0.381444	0.248192	0.875299	0.486242	0.845906	0.582957	0.259701	0.182771	0.701381	1.09131	0.791338	NA	0.160091	0.938644	3.66897	NA	1.94929	NA	NA
hsa-mir-7-1	26.5217	78.4535	27.253	78.5085	19.1972	23.2689	10.8921	31.5605	34.7416	47.9439	18.7762	46.1188	23.9692	11.835	18.247	23.702	47.7849	67.2019	19.0158	35.1375	15.3997	40.162	30.9537	29.1171	38.698	28.7396	31.3454	43.7393	18.4079	24.7063	49.9692	15.3052	56.1942	13.8093	40.815	27.982	16.3611	31.8021	12.8002	18.9888	28.0134	64.4475	30.5775	26.282	45.8621	29.624	31.1887	34.5581	40.6552
hsa-mir-3660	NA	NA	NA	NA	NA	NA	1.67571	NA	NA	NA	NA	NA	NA	NA	NA	0.474041	NA	NA	NA	NA	NA	0.590618	NA	NA	NA	0.638659	NA	NA	NA	0.441183	NA	NA	NA	0.097248	NA	0.971596	0.259701	NA	NA	NA	NA	NA	0.160091	NA	NA	NA	NA	NA	NA
hsa-mir-519c	NA	0.425222	NA	1.15454	0.234112	NA	0.418929	0.201022	NA	0.173083	NA	NA	NA	NA	0.405488	NA	NA	NA	NA	NA	NA	NA	NA	0.762228	NA	NA	NA	0.717038	0.235999	0.441183	NA	NA	NA	0.194497	NA	NA	NA	NA	0.526036	NA	NA	NA	NA	0.187729	NA	NA	NA	NA	0.999719
hsa-mir-3161	NA	NA	NA	NA	NA	0.225912	NA	0.804088	0.723783	NA	NA	NA	1.74958	NA	NA	0.474041	NA	NA	NA	NA	NA	NA	1.29876	1.06712	0.92138	NA	NA	NA	NA	NA	1.14433	0.165462	0.17506	NA	NA	NA	NA	NA	0.175345	NA	NA	NA	NA	NA	NA	NA	NA	NA	4.33211
hsa-mir-429	177.952	159.246	81.7591	83.8963	79.3639	39.9864	43.9875	264.545	87.819	439.976	64.8633	71.7403	125.445	73.1074	41.3598	44.5598	391.295	501.429	206.457	92.1529	74.3434	114.58	69.5916	21.3424	61.2718	74.0844	72.4863	51.6267	33.1579	33.5299	119.392	20.6827	16.8057	46.3875	122.656	70.5378	40.6431	135.433	121.339	58.0578	148.297	97.8567	98.2961	39.7985	165.919	86.3237	125.838	61.1203	61.9826
hsa-mir-3676	14.5441	2.33872	11.2771	3.84845	0.702335	1.12956	0.837857	3.41737	2.89513	3.46165	8.74801	2.04972	2.62436	19.1757	5.27135	3.31828	8.11442	6.46172	4.88978	6.62971	5.31025	4.13432	0.865837	1.52446	2.30345	10.8572	4.40795	12.1896	3.65799	3.52947	1.90722	1.15823	0.35012	4.86242	2.32624	1.74887	1.0388	8.04192	4.20828	4.14698	2.69055	1.93989	0.693729	5.63186	6.31877	3.02611	6.28105	0.542087	8.33099
hsa-mir-515-2	NA	NA	NA	0.384845	NA	NA	0.209464	NA	0.241261	1.21158	NA	NA	NA	0.14981	NA	NA	NA	NA	NA	NA	NA	NA	NA	0.304891	NA	NA	NA	NA	NA	NA	NA	0.082731	NA	NA	NA	NA	NA	0.182771	NA	0.218262	0.158268	NA	0.053364	NA	0.203831	0.159269	NA	0.135522	0.999719
hsa-mir-1538	0.855538	0.637833	NA	NA	NA	0.677736	NA	NA	NA	0.346165	NA	NA	NA	0.14981	NA	0.474041	NA	NA	0.543309	NA	NA	0.590618	NA	0.152446	NA	0.638659	NA	NA	0.118	NA	1.14433	0.165462	0.525179	0.194497	0.845906	0.777276	0.259701	0.548312	0.701381	0.436525	0.158268	0.431087	0.266819	0.375458	0.611494	0.159269	0.216588	0.135522	NA
hsa-mir-516b-2	1.71108	0.425222	NA	0.384845	0.468224	NA	0.628393	0.603066	NA	0.519248	NA	NA	NA	NA	NA	NA	0.901602	1.29234	NA	0.662971	NA	1.18124	0.10823	0.457337	0.46069	NA	NA	NA	0.118	NA	NA	0.082731	0.17506	NA	NA	NA	NA	NA	0.175345	NA	0.474803	NA	0.053364	0.187729	NA	NA	0.216588	NA	0.666479
hsa-mir-181b-1	438.036	251.944	160.699	357.521	537.287	534.507	113.53	467.175	528.603	280.913	210.592	411.482	237.767	388.458	130.973	170.655	128.929	111.142	197.764	167.069	156.652	159.467	263.431	278.061	141.893	183.934	220.887	150.578	564.038	176.914	608.785	229.082	264.865	239.231	391.02	169.641	193.737	311.441	300.892	393.091	289.313	117.04	203.69	331.341	410.924	632.138	386.61	150.429	368.896
hsa-mir-346	NA	0.212611	NA	NA	NA	NA	NA	0.201022	0.723783	NA	NA	NA	0.69983	0.14981	NA	NA	NA	1.29234	NA	NA	NA	NA	NA	0.152446	NA	NA	NA	NA	0.118	NA	NA	0.082731	0.525179	0.291745	0.211476	NA	0.12985	NA	NA	0.436525	NA	NA	0.266819	0.187729	NA	NA	0.216588	NA	0.33324
hsa-mir-200a	1721.34	1152.78	618.362	1268.45	1069.89	656.726	105.361	2278.18	818.599	3458.71	288.044	1054.58	1823.58	638.191	287.086	315.711	1185.61	1685.22	1732.61	991.141	452.433	1468.87	567.123	275.317	714.53	734.457	443.734	604.463	222.901	530.743	1745.49	273.508	195.017	186.62	890.104	578.682	472.915	799.988	771.519	221.318	1083.5	1752.58	1017.91	514.752	1226.05	522.879	699.146	816.519	649.817
hsa-mir-512-1	NA	1.06306	NA	1.53938	0.702335	0.451824	0.209464	0.402044	0.241261	2.94241	0.426732	NA	NA	NA	0.405488	0.474041	0.901602	1.29234	1.08662	NA	0.531025	NA	0.10823	1.37201	1.38207	NA	0.489772	0.717038	0.825997	0.882366	NA	0.165462	0.875299	NA	NA	0.777276	NA	0.548312	0.876726	NA	0.316535	NA	0.213455	NA	0.203831	0.796344	0.216588	NA	2.66592
hsa-mir-576	24.8106	23.8124	15.9759	18.8574	6.32102	7.22918	3.97982	14.6746	16.647	37.2128	12.802	22.0345	4.89881	11.5354	12.5701	14.6953	14.4256	16.8005	8.69294	27.1818	18.0548	9.44989	25.3257	8.84184	11.0566	16.6051	15.6727	22.9452	10.738	9.26485	13.732	4.79838	7.87769	7.58538	15.0148	9.71596	3.50596	10.7835	6.31243	15.7149	17.8842	5.38858	11.5799	12.9533	40.7663	12.5822	17.1105	10.2997	15.9955
hsa-mir-3917	0.855538	1.9135	NA	NA	2.57523	3.16277	NA	1.8092	0.241261	1.0385	0.213366	2.30594	0.874787	1.79772	0.810976	1.42212	1.8032	NA	0.543309	1.32594	1.59307	2.95309	0.649377	1.21957	2.30345	0.638659	1.46932	0.717038	1.18	0.441183	3.433	0.992769	4.90167	0.097248	4.86396	1.74887	1.5582	2.55879	0.876726	1.52784	1.89921	0.862173	0.853821	0.938644	1.63065	1.27415	1.94929	2.03283	5.99831
hsa-mir-518e	0.855538	0.637833	1.87952	0.384845	0.702335	0.225912	2.09464	0.402044	NA	1.21158	NA	NA	NA	NA	NA	NA	1.8032	NA	NA	NA	NA	NA	NA	0.152446	NA	NA	NA	0.717038	0.118	0.441183	NA	NA	0.17506	0.097248	NA	NA	NA	0.913854	1.05207	0.218262	0.316535	NA	0.106728	NA	NA	NA	0.433176	NA	11.3301
hsa-mir-323	10.2665	4.89006	13.1566	1.53938	1.17056	2.48503	1.25679	2.41226	2.41261	1.73083	4.05396	2.56216	1.57462	4.19469	4.05488	9.00677	2.70481	11.6311	6.51971	9.28159	6.3723	0.590618	3.35512	6.70761	3.68552	16.6051	15.6727	15.7748	2.00599	3.08828	3.81444	3.06104	2.6259	7.48813	3.17215	2.91479	1.0388	0.913854	2.27949	10.2583	2.05748	0.64663	1.06728	3.00366	52.9962	7.96344	6.28105	1.89731	14.9958
hsa-mir-484	94.9647	141.812	165.398	97.3659	51.2705	57.3816	9.63536	46.034	80.3399	77.5411	101.136	91.9814	43.9143	56.4784	220.18	96.7043	190.238	347.64	61.9372	133.257	67.9711	36.6183	58.3357	75.0032	61.2718	100.269	99.9135	149.861	65.9618	58.2362	57.2166	27.1357	61.2709	53.5839	77.6119	50.7173	21.2954	98.1479	82.5876	75.9553	69.6377	30.1761	37.5681	97.0558	86.6283	51.7623	88.1513	37.2685	183.282
hsa-mir-3150b	2.56661	3.18917	1.87952	3.46361	1.87289	1.35547	1.88518	0.201022	0.965044	8.48105	1.9203	0.768647	0.174957	0.898861	0.810976	2.84424	16.2288	1.29234	24.4489	8.61862	10.6205	1.18124	2.9222	1.52446	1.38207	4.47061	1.46932	2.86815	1.18	0.882366	0.762888	NA	1.7506	0.680739	4.22953	1.16592	1.16865	3.65542	1.05207	0.654787	0.791338	3.66424	1.12064	0.938644	3.2613	1.59269	2.16588	NA	NA
hsa-mir-3680	NA	1.48828	NA	1.92423	0.234112	0.903647	0.209464	0.402044	NA	1.0385	0.213366	0.256216	NA	0.29962	0.405488	NA	0.901602	NA	NA	NA	0.531025	NA	0.10823	0.304891	0.46069	NA	NA	0.717038	0.118	NA	1.14433	0.330923	0.875299	0.097248	0.422953	0.582957	0.389551	0.548312	0.701381	0.218262	0.316535	0.862173	0.42691	0.563186	1.42682	0.477806	0.649764	0.406565	NA
hsa-mir-331	71.8652	29.9782	43.2289	36.5603	23.6453	29.8204	5.65554	13.4685	14.2344	20.0776	13.8688	16.654	44.2642	22.0221	17.0305	17.5395	39.6705	77.5406	36.4017	67.623	19.6479	20.6716	28.2479	18.4459	26.72	33.2102	38.692	38.7201	13.452	41.9124	36.2372	13.816	13.1295	9.23861	17.1296	20.5978	8.18057	29.4261	51.5515	19.6436	19.7834	16.8124	8.80503	17.271	28.3326	21.9791	24.9076	14.3653	80.3107
hsa-mir-513b	NA	NA	NA	NA	NA	NA	NA	NA	NA	NA	NA	NA	NA	NA	NA	NA	NA	NA	NA	NA	NA	NA	0.10823	NA	NA	NA	NA	NA	NA	NA	NA	NA	NA	NA	NA	NA	NA	NA	NA	0.218262	NA	NA	NA	NA	NA	NA	NA	NA	NA
hsa-mir-425	296.872	804.095	965.133	332.891	178.861	194.962	40.6361	244.242	133.417	1110.67	1109.29	470.156	126.494	163.743	1201.06	544.673	430.966	1818.33	150.497	272.481	399.33	173.051	268.626	212.204	190.265	692.944	230.193	902.751	319.543	188.385	154.103	56.6706	102.06	323.837	133.019	123.198	34.1506	164.128	211.642	298.583	390.446	128.679	228.717	298.489	471.87	150.668	439.457	111.399	690.806
hsa-mir-222	254.95	139.898	202.048	248.225	62.9761	124.703	14.453	105.336	122.319	229.162	95.588	373.05	47.2385	94.0808	69.3385	76.3205	150.568	197.729	232.536	286.403	66.9091	98.0426	89.0729	55.0329	86.149	114.959	125.871	256.7	91.8037	365.741	170.505	27.4666	71.0743	35.7874	89.8775	41.39	34.2805	146.399	90.3028	44.089	192.137	79.9666	106.087	136.667	324.907	160.543	196.229	27.1044	129.297
hsa-mir-579	5.13323	0.637833	3.75904	1.15454	NA	0.677736	0.209464	0.603066	NA	0.173083	0.853464	0.256216	0.349915	0.14981	NA	0.948081	1.8032	3.87703	0.543309	1.32594	NA	NA	0.757607	0.304891	0.92138	2.55463	0.979544	2.15111	0.471999	0.441183	0.762888	0.248192	NA	0.486242	0.634429	0.582957	0.649251	0.365542	0.35069	1.30957	0.791338	NA	0.106728	NA	2.24214	0.637075	1.51612	0.271044	1.6662
hsa-mir-3128	0.855538	NA	NA	0.769691	NA	NA	NA	NA	NA	0.173083	NA	NA	NA	0.14981	0.405488	NA	NA	NA	NA	NA	NA	0.590618	NA	NA	0.92138	0.638659	NA	NA	NA	NA	NA	NA	NA	NA	NA	0.194319	NA	NA	NA	NA	NA	0.431087	NA	NA	0.407663	NA	NA	NA	NA
hsa-mir-512-2	NA	1.27567	NA	1.92423	0.936447	0.451824	0.837857	0.201022	0.482522	2.42316	0.213366	NA	0.174957	0.449431	NA	NA	NA	NA	0.543309	NA	NA	NA	0.10823	1.6769	0.46069	NA	NA	0.717038	1.298	0.882366	NA	0.248192	0.35012	0.097248	NA	0.194319	NA	0.365542	0.35069	0.436525	0.158268	NA	0.213455	0.563186	0.407663	0.477806	0.216588	NA	3.99887
hsa-mir-516a-2	NA	0.425222	NA	2.30907	NA	NA	0.418929	NA	NA	6.92331	NA	NA	0.174957	NA	0.405488	NA	2.70481	1.29234	0.543309	NA	NA	1.18124	0.541148	0.609782	NA	NA	NA	1.43408	0.589998	NA	NA	0.165462	0.875299	NA	NA	0.582957	NA	0.182771	1.40276	11.1314	0.158268	NA	0.106728	0.187729	NA	0.159269	0.649764	NA	80.3107
hsa-mir-342	49.6212	134.158	138.145	656.546	74.6817	131.707	23.6695	174.889	318.465	336.473	596.572	296.698	47.4135	97.6762	48.2531	246.975	266.874	257.176	74.9766	295.022	147.625	108.083	106.931	201.076	349.664	212.035	192.97	308.326	104.194	121.325	119.011	107.385	337.34	229.02	115.889	90.1641	68.9505	193.006	138.523	429.104	365.123	95.9168	73.4286	459.185	328.169	183.159	249.943	68.9806	559.176
hsa-mir-616	8.55538	4.89006	0.93976	2.30907	0.702335	0.903647	0.837857	2.81431	3.13639	4.50015	1.49356	5.38053	1.57462	1.79772	0.405488	4.74041	4.50801	3.87703	8.14963	11.9335	4.2482	2.95309	2.9222	1.21957	4.6069	5.74793	5.38749	5.7363	0.943997	2.6471	2.28866	0.827308	0.875299	1.45873	1.90329	1.55455	0.649251	2.92433	2.27949	0.873049	0.63307	0.862173	0.42691	3.56685	7.54176	1.91122	6.93082	1.2197	3.99887
hsa-mir-3927	NA	1.06306	NA	0.769691	NA	NA	0.209464	NA	NA	NA	0.426732	NA	0.524872	NA	NA	0.474041	NA	NA	NA	NA	NA	2.36247	NA	NA	0.46069	NA	NA	NA	NA	1.32355	NA	NA	NA	0.097248	0.211476	0.194319	NA	NA	NA	NA	NA	NA	0.053364	2.44047	NA	NA	2.38247	NA	NA
hsa-mir-891b	NA	NA	0.93976	NA	NA	NA	NA	NA	NA	NA	NA	NA	0.874787	NA	NA	NA	NA	NA	NA	NA	NA	NA	NA	NA	NA	NA	NA	NA	NA	NA	NA	NA	NA	NA	NA	NA	NA	NA	NA	NA	NA	NA	NA	NA	NA	NA	NA	NA	NA
hsa-mir-187	304.572	49.3258	120.289	90.8235	39.0967	86.0724	10.0543	0.603066	23.1611	21.6353	30.7247	109.66	33.067	0.749051	16.625	0.474041	622.105	23.2622	57.5907	70.9379	21.241	1.77185	2.59751	16.769	26.2593	1.91598	1.46932	21.5111	22.7739	18.5297	0.381444	3.97108	3.5012	5.83491	48.2166	13.7967	5.19401	30.1572	55.2337	107.822	126.931	3.66424	71.6142	7.50915	14.8797	178.062	74.0731	0.542087	5.99831
hsa-mir-1229	1.71108	NA	NA	0.384845	0.234112	NA	NA	0.603066	NA	0.865414	NA	0.768647	NA	0.599241	0.810976	NA	NA	1.29234	NA	0.662971	1.06205	NA	0.432918	0.152446	NA	NA	0.979544	NA	0.707998	NA	0.381444	NA	0.35012	0.097248	1.26886	NA	NA	1.09662	0.701381	0.218262	0.158268	NA	0.587002	NA	0.407663	0.159269	0.433176	0.135522	0.666479
hsa-mir-588	NA	0.212611	NA	NA	NA	NA	0.209464	NA	NA	0.865414	NA	NA	NA	NA	NA	0.474041	0.901602	NA	NA	NA	NA	0.590618	0.10823	NA	NA	NA	NA	0.717038	NA	NA	NA	NA	NA	NA	NA	NA	0.389551	0.365542	0.526036	NA	0.158268	NA	NA	NA	NA	NA	NA	NA	NA
hsa-mir-1246	NA	NA	NA	NA	NA	0.225912	NA	0.201022	NA	0.173083	NA	NA	NA	0.29962	0.405488	NA	NA	1.29234	0.543309	NA	NA	NA	NA	NA	0.46069	NA	NA	NA	NA	NA	NA	NA	NA	0.194497	0.211476	0.194319	NA	NA	NA	NA	NA	0.64663	0.053364	NA	0.815326	0.159269	NA	NA	NA
hsa-mir-483	0.855538	2.76394	1.87952	1.15454	4.91635	0.903647	1.25679	4.22146	7.96162	14.5389	6.18762	5.12431	2.27445	1.94753	10.1372	7.58465	8.11442	5.16937	4.88978	4.6408	10.6205	17.7185	8.98305	9.75652	5.52828	8.94122	1.95909	2.86815	4.83798	2.6471	0.762888	3.39196	3.32613	3.69544	8.0361	0.582957	3.89551	2.19325	1.40276	12.8775	1.74094	3.01761	2.24128	2.81593	4.48429	6.68929	1.7327	4.74326	11.3301
hsa-mir-584	125.764	548.537	720.796	449.499	174.179	260.025	21.9938	88.6507	130.522	214.969	137.621	345.122	647.693	232.655	196.662	36.5011	192.943	615.156	274.914	123.313	151.873	19.4904	195.246	171.349	140.05	52.37	99.9135	177.825	284.615	125.737	768.61	25.2329	73.8752	45.7068	235.796	77.5333	52.4595	132.692	178.677	191.634	135.794	92.6836	543.51	101.561	666.936	251.485	195.362	147.583	208.275
hsa-mir-1276	NA	NA	NA	0.384845	0.468224	0.903647	0.837857	1.20613	NA	NA	NA	NA	0.349915	0.599241	0.405488	NA	NA	1.29234	NA	NA	0.531025	NA	0.10823	NA	NA	NA	0.979544	NA	0.353999	NA	NA	0.082731	NA	0.097248	0.211476	NA	0.259701	0.548312	0.701381	NA	NA	0.215543	0.106728	0.187729	NA	NA	NA	0.271044	0.666479
hsa-mir-182	8492.07	29685.2	13820.1	27243.6	13717.3	6605.89	5208.12	120747	11514.2	41629.5	36632	41796.7	18915	15217.6	10356.2	6906.3	6032.62	22688.4	14064.1	7402.07	7229.37	8937.82	18710.6	6989.93	5496.03	4354.37	8133.16	6415.34	9312.18	15345.7	22222.9	3410.25	5580.03	32988.5	9544.14	29785	4803.03	15559.6	7752.19	20729.9	22891.7	17668.1	29268.8	11004.1	12629.4	22470	10361.6	62433.1	9034.79
hsa-mir-671	12.8331	20.6233	5.63856	9.23629	7.02335	8.81056	2.72304	25.1277	10.3742	28.9048	13.6554	15.6291	10.4975	8.38937	5.67683	6.16253	12.6224	14.2158	9.23625	10.6075	4.2482	8.85927	8.55014	7.31739	6.44966	15.3278	12.7341	13.6237	11.918	8.38248	9.91754	4.55019	6.47721	15.4625	10.9968	7.38413	2.597	8.04192	6.13708	14.6236	20.7331	6.89739	10.1925	14.4551	12.8414	9.07832	11.046	9.21548	14.9958
hsa-mir-642a	NA	1.70089	1.87952	5.77268	1.17056	1.12956	NA	2.01022	4.3427	2.42316	0.640098	1.79351	1.2247	0.29962	0.810976	2.84424	0.901602	2.58469	4.34647	11.2705	2.1241	4.72494	2.27282	1.82935	1.84276	5.10927	4.40795	11.4726	0.707998	0.882366	3.81444	0.992769	1.40048	1.16698	0.845906	2.13751	0.12985	2.37602	2.10414	3.05567	0.949605	1.07772	0.693729	3.00366	3.46513	0.318538	3.03223	1.35522	4.99859
hsa-mir-147b	1.71108	1.70089	5.63856	NA	0.936447	NA	NA	0.402044	0.965044	1.55774	1.70693	1.02486	0.174957	0.14981	0.810976	2.3702	5.40961	5.16937	NA	1.32594	NA	1.18124	0.324689	0.304891	NA	NA	2.44886	1.43408	0.707998	0.882366	0.762888	0.165462	NA	1.06973	0.845906	0.388638	NA	1.46217	0.35069	2.61915	0.949605	0.431087	0.320183	0.375458	0.407663	0.159269	1.51612	NA	10.3304
hsa-mir-320b-2	4.27769	6.16572	9.3976	8.08175	5.61868	2.93685	1.46625	2.61329	4.10144	7.09639	11.5218	5.12431	4.89881	3.14601	13.3811	9.48081	7.21281	43.9397	33.6851	5.30377	3.18615	4.72494	8.65837	3.96359	16.5848	10.2185	6.36704	6.45334	3.42199	4.85302	13.3505	2.64738	4.72661	14.1983	5.28691	3.69206	2.46715	3.1071	4.90967	7.63918	8.54645	3.23315	3.25519	3.19139	9.17241	3.34464	4.76494	3.25252	10.3304
hsa-mir-3691	NA	0.212611	1.87952	0.769691	1.63878	0.677736	1.25679	0.201022	0.482522	2.07699	NA	1.02486	1.2247	0.29962	0.405488	0.474041	2.70481	1.29234	NA	NA	NA	NA	0.757607	0.304891	0.46069	NA	NA	NA	1.416	NA	0.762888	0.082731	1.05036	0.388994	0.422953	NA	0.259701	2.92433	1.75345	NA	0.791338	0.862173	0.587002	0.187729	1.22299	1.27415	1.7327	0.406565	0.666479
hsa-mir-3605	8.55538	2.33872	3.75904	2.30907	1.40467	1.58138	0.628393	1.40715	1.93009	2.59624	1.2802	1.79351	0.69983	1.64791	4.46037	4.74041	2.70481	1.29234	6.51971	6.62971	3.71717	0.590618	0.974066	0.762228	5.52828	3.83195	3.42841	4.30223	1.88799	3.52947	3.433	2.06827	0.35012	0.875236	0.634429	1.16592	0.908952	2.01048	1.05207	0.873049	1.26614	0.431087	0.533638	0.938644	2.44598	1.91122	1.08294	0.406565	4.33211
hsa-mir-766	11.9775	16.7963	8.45784	16.5484	8.42802	7.681	3.56089	9.64906	7.23783	7.96181	8.10791	4.09945	6.12351	3.89507	3.24391	4.74041	6.31121	10.3387	10.8662	15.9113	5.84127	5.90618	6.71023	7.77472	5.06759	8.30256	10.2852	18.643	6.96198	4.41183	3.05155	4.38473	7.17745	5.54316	5.07543	6.80117	4.02536	12.9767	9.99468	6.32961	8.38818	4.74195	2.56146	11.2637	10.8031	7.32636	17.1105	2.98148	26.3259
hsa-mir-1248	2.56661	4.25222	2.81928	NA	3.51168	NA	0.418929	17.4889	0.723783	2.25007	22.6168	1.28108	1.92453	2.24715	5.67683	2.84424	5.40961	7.75406	10.3229	1.32594	2.65512	7.08742	0.432918	1.37201	2.76414	7.02524	2.93863	5.01927	3.18599	0.882366	1.14433	1.90281	0.700239	7.68263	4.86396	0.777276	0.389551	4.02096	1.75345	2.61915	3.95669	6.4663	3.25519	3.19139	5.50345	0.477806	1.94929	4.47222	2.66592
hsa-mir-2113	NA	NA	NA	NA	NA	NA	NA	NA	NA	NA	NA	NA	NA	NA	NA	NA	NA	NA	NA	NA	NA	NA	0.10823	NA	NA	NA	NA	NA	NA	NA	NA	NA	NA	NA	NA	NA	NA	NA	NA	NA	NA	NA	NA	NA	NA	NA	NA	NA	NA
hsa-mir-3170	5.13323	1.06306	2.81928	NA	0.234112	0.225912	NA	1.8092	NA	0.519248	1.06683	1.02486	0.174957	0.14981	0.810976	2.84424	0.901602	NA	1.62993	2.65188	0.531025	1.18124	0.649377	1.06712	1.84276	2.55463	1.95909	2.86815	0.471999	0.441183	NA	0.744577	NA	1.16698	0.211476	1.16592	0.389551	0.731083	0.876726	1.09131	0.158268	0.862173	0.266819	0.187729	1.01916	0.318538	NA	2.30387	0.666479
hsa-mir-1283-1	NA	NA	0.93976	NA	NA	NA	NA	NA	NA	NA	NA	NA	NA	NA	NA	NA	NA	NA	NA	NA	NA	NA	NA	NA	NA	NA	NA	NA	NA	NA	NA	NA	NA	NA	NA	NA	NA	NA	NA	NA	NA	NA	NA	NA	NA	NA	NA	NA	2.99916
hsa-mir-3651	0.855538	4.03961	1.87952	0.769691	0.234112	0.451824	NA	3.41737	1.93009	6.92331	18.5629	1.02486	1.39966	1.94753	2.02744	1.89616	0.901602	5.16937	2.17324	2.65188	NA	0.590618	0.432918	0.152446	3.22483	5.10927	2.93863	3.58519	0.589998	NA	1.14433	NA	0.17506	2.23671	0.211476	0.388638	0.12985	0.913854	1.75345	1.30957	8.07165	0.64663	0.533638	2.25275	1.63065	0.318538	1.29953	0.677609	1.6662
hsa-mir-939	0.855538	3.827	4.6988	1.15454	0.936447	2.25912	0.837857	1.20613	0.965044	1.0385	1.06683	1.79351	0.69983	1.19848	0.405488	0.474041	1.8032	NA	NA	0.662971	NA	NA	0.757607	0.762228	0.92138	1.91598	0.979544	1.43408	0.589998	0.441183	3.05155	0.496385	1.92566	0.486242	1.90329	1.36023	0.259701	1.82771	2.45483	0.436525	2.05748	0.64663	0.373547	0.938644	1.63065	1.11488	1.7327	1.76178	1.99944
hsa-mir-92a-1	135.175	432.664	226.482	643.846	319.328	439.85	61.792	725.89	681.563	1212.79	447.002	1689.74	652.941	411.529	208.421	351.738	175.812	223.575	261.875	217.454	128.508	360.277	280.856	460.995	266.74	249.077	291.904	249.529	446.747	117.796	219.712	165.627	288.498	203.638	223.531	360.073	266.712	217.497	435.557	889.201	3992.62	496.181	600.183	527.893	459.028	248.778	404.586	654.977	264.592
hsa-mir-3922	6.84431	3.40178	0.93976	NA	1.40467	0.903647	0.628393	0.402044	1.20631	1.73083	1.06683	1.53729	NA	2.09734	1.62195	2.3702	NA	3.87703	1.08662	4.6408	0.531025	1.77185	1.29876	1.6769	1.38207	0.638659	2.93863	0.717038	2.71399	NA	0.381444	0.496385	0.35012	0.486242	0.845906	NA	0.779102	4.75204	1.57811	1.30957	1.10787	0.215543	0.533638	1.12637	2.85364	1.75196	0.649764	0.406565	1.6662
hsa-mir-1254	NA	1.06306	NA	0.384845	0.468224	1.8073	NA	4.82453	0.482522	0.692331	0.853464	2.04972	0.174957	0.599241	NA	0.474041	0.901602	NA	1.62993	NA	0.531025	0.590618	0.432918	0.304891	0.46069	0.638659	0.979544	0.717038	0.353999	0.441183	0.762888	NA	0.700239	0.291745	0.634429	NA	0.12985	0.182771	0.876726	0.218262	1.74094	NA	0.907185	0.187729	2.03831	0.318538	0.216588	0.271044	0.33324
hsa-mir-1307	1372.28	2997.82	4494.87	2155.13	2490.01	2001.35	278.588	5039.42	1943.84	2541.72	973.376	2285.7	2513.79	2245.21	673.11	532.348	1245.11	2302.96	1322.41	983.849	850.701	541.006	1490.21	1489.39	663.854	630.995	955.545	1340.14	1286.67	877.513	1175.23	402.651	719.496	441.897	1608.07	975.871	908.303	2363.77	1735.39	1802.41	1426.31	1015.21	1718.53	1190.58	1583.57	1962.67	3325.28	1422.3	1859.14
hsa-mir-573	2.56661	0.425222	0.93976	0.769691	0.234112	0.225912	NA	0.603066	0.723783	0.692331	NA	0.256216	NA	NA	NA	NA	NA	NA	NA	NA	0.531025	0.590618	0.10823	1.37201	0.92138	0.638659	0.489772	0.717038	0.353999	0.441183	0.381444	NA	NA	NA	0.422953	0.194319	NA	0.182771	0.876726	NA	0.474803	NA	1.28073	0.563186	0.203831	0.318538	0.866352	NA	NA
hsa-mir-548k	2.56661	6.16572	NA	NA	2.10701	0.677736	3.14196	NA	0.723783	NA	0.213366	NA	NA	NA	NA	0.474041	0.901602	1.29234	NA	0.662971	1.06205	NA	2.16459	0.152446	NA	NA	2.44886	NA	0.235999	NA	2.67011	NA	0.17506	0.486242	2.74919	NA	0.908952	4.20373	0.175345	0.218262	0.158268	1.72435	NA	NA	1.83448	NA	0.216588	0.271044	NA
hsa-mir-93	4418.85	6954.51	2573.06	3867.31	4833.71	4309.95	845.817	26551.2	5918.13	27239.6	7475.71	11804.6	13668	4864.34	2315.34	2344.6	4676.61	5420.09	1648.4	1654.11	3006.13	4771.6	2065.56	2917.66	2198.41	3572.02	3008.67	2736.93	4092.94	1365.46	3206.04	1301.27	1660.44	2748.92	3190.33	5116.81	2763.21	5269.1	3695.57	6358.2	9314.52	5265.94	5364.08	3122.49	7623.29	3133.29	4514.34	5498.8	3946.22
hsa-mir-3934	9.41092	8.71706	4.6988	8.4666	6.32102	3.16277	0.418929	13.4685	4.3427	9.34647	2.34703	3.3308	7.34821	3.44563	1.21646	0.948081	4.50801	7.75406	2.17324	2.65188	NA	2.36247	6.81846	2.43913	2.76414	2.55463	1.95909	4.30223	2.35999	0.882366	8.01032	0.579115	1.7506	2.82021	3.80658	4.0807	1.16865	7.4936	2.98087	2.18262	5.06456	13.3637	5.65656	2.81593	7.94942	4.45953	11.6958	2.57491	2.33268
hsa-mir-1306	11.9775	7.44139	7.51808	8.4666	8.19391	7.45509	3.77036	7.43781	2.41261	14.1928	4.26732	2.56216	20.1201	5.69279	8.51525	5.68849	7.21281	11.6311	8.69294	11.9335	9.02742	4.13432	6.06086	4.11603	10.5959	5.10927	11.2648	12.1896	4.60198	10.5884	4.57733	3.06104	5.42685	2.91745	6.55577	6.99549	2.85671	8.40746	9.81933	5.67482	7.28031	7.54402	4.4292	3.56685	12.6375	7.96344	7.1474	10.0286	13.9961
hsa-mir-1231	NA	NA	NA	NA	NA	0.225912	NA	NA	NA	0.346165	NA	NA	0.349915	NA	NA	NA	0.901602	NA	NA	NA	NA	NA	NA	NA	NA	NA	NA	NA	NA	NA	0.381444	NA	NA	NA	NA	0.194319	NA	NA	NA	NA	0.158268	NA	NA	NA	NA	NA	NA	NA	NA
hsa-mir-550a-1	4.27769	9.35489	3.75904	6.15753	4.68224	3.61459	2.72304	3.6184	2.65387	3.63474	1.9203	1.79351	2.97428	1.94753	10.1372	3.79232	1.8032	9.04641	4.88978	5.96674	2.65512	1.77185	4.97856	3.50625	2.76414	3.19329	1.95909	10.7556	3.65799	4.41183	8.77321	0.661846	1.22542	2.13947	3.17215	1.94319	3.11641	6.57975	1.9288	1.09131	2.37401	3.87978	2.93501	2.06502	4.28046	2.07049	1.29953	2.71044	5.66507
hsa-mir-138-1	7.69984	NA	1.87952	1.53938	1.40467	1.58138	0.209464	0.804088	0.965044	15.4044	0.853464	0.768647	0.874787	NA	0.810976	0.474041	7.21281	23.2622	3.25985	0.662971	2.1241	1.77185	0.324689	1.37201	NA	1.27732	1.95909	2.86815	0.353999	NA	NA	0.165462	1.22542	0.875236	0.845906	0.194319	0.649251	NA	0.876726	NA	0.158268	1.29326	0.320183	1.12637	1.63065	3.50391	0.433176	0.135522	2.33268
hsa-mir-3682	3.42215	0.850444	NA	0.769691	2.57523	1.8073	1.46625	1.60818	1.20631	1.55774	1.2802	1.79351	0.524872	0.449431	0.405488	0.474041	2.70481	NA	1.62993	3.31485	0.531025	0.590618	2.59751	1.21957	1.38207	0.638659	NA	NA	2.94999	0.441183	3.433	0.744577	1.40048	1.45873	2.96067	1.36023	1.0388	4.75204	2.80552	0.654787	2.37401	2.37098	2.66819	1.68956	5.09578	2.86684	1.7327	2.57491	0.33324
hsa-mir-16-2	11.9775	29.5529	12.2169	16.9332	12.642	14.0065	4.18929	22.9165	16.8883	29.251	17.9228	30.2334	16.9709	7.79013	41.3598	18.9616	36.9657	47.8167	14.126	15.2483	7.96537	51.9744	7.90076	12.9579	19.349	16.6051	20.0807	26.5304	10.62	8.82366	12.9691	5.21204	8.92805	11.2808	15.8607	7.57845	4.67461	17.9115	10.6961	18.334	17.0929	31.6849	10.1925	16.3324	21.4023	9.39686	11.9123	7.31818	30.3248
hsa-mir-892b	NA	NA	NA	NA	NA	NA	NA	NA	NA	NA	NA	NA	0.174957	NA	NA	NA	NA	NA	NA	NA	NA	NA	NA	NA	NA	NA	NA	NA	NA	NA	NA	NA	NA	NA	NA	NA	NA	NA	NA	NA	NA	NA	NA	NA	NA	NA	NA	NA	NA
hsa-mir-421	5.98877	6.37833	2.81928	6.15753	9.59858	7.681	6.49339	5.42759	1.44757	15.2313	2.34703	0.512431	4.54889	5.54298	2.83842	3.31828	1.8032	1.29234	4.34647	1.98891	2.65512	4.13432	3.78803	3.04891	4.14621	5.10927	4.40795	3.58519	7.66998	1.76473	12.5877	2.39919	4.20143	8.55787	3.5951	4.0807	1.16865	9.32131	5.96174	1.96436	1.42441	1.72435	3.84219	5.06868	4.68812	3.02611	11.046	3.52357	2.66592
hsa-mir-142	4200.69	2757.99	6152.61	8956.51	662.068	1566.7	179.301	700.361	3115.4	1935.58	3380.79	3696.68	514.375	413.476	3363.52	5156.14	6257.12	9148.5	3116.96	8464.81	5094.65	4930.48	1847.37	6272.53	11468	4423.99	6018.32	14038.2	899.983	4420.66	1019.22	818.29	3366.75	2874.76	1622.45	427.308	381.111	2697.88	551.636	1691.97	1637.59	1284.64	590.097	8838.65	3728.48	1809.93	8023.72	404.262	8530.6
hsa-mir-7-2	1.71108	4.25222	NA	3.84845	1.17056	0.225912	2.72304	1.60818	1.20631	4.67323	0.426732	0.768647	0.349915	0.449431	0.405488	NA	NA	7.75406	0.543309	NA	NA	1.18124	0.757607	0.457337	0.92138	0.638659	NA	1.43408	1.652	NA	7.24744	0.082731	0.35012	0.388994	1.05738	0.388638	0.259701	2.37602	1.57811	0.218262	1.42441	1.07772	0.747093	2.6282	3.2613	2.38903	1.7327	0.542087	0.666479
hsa-mir-2277	3.42215	0.425222	NA	1.53938	0.936447	0.225912	0.418929	1.00511	0.965044	3.28857	0.213366	1.02486	1.92453	0.898861	0.405488	0.948081	1.8032	NA	NA	0.662971	NA	1.18124	0.649377	0.152446	0.46069	0.638659	NA	0.717038	0.707998	1.76473	0.381444	0.165462	0.17506	0.291745	0.211476	0.388638	0.519401	0.548312	0.526036	0.654787	0.316535	0.862173	1.28073	1.3141	1.42682	0.637075	3.03223	0.135522	2.33268
hsa-mir-3614	9.41092	11.0558	6.57832	20.7817	3.74579	25.0762	1.04732	3.01533	8.6854	4.15398	3.41386	17.1664	0.524872	4.79393	1.21646	0.948081	NA	7.75406	2.71654	5.30377	1.06205	2.36247	4.54564	6.40271	10.5959	3.83195	3.42841	16.4919	20.2959	8.82366	25.9382	2.56465	22.7578	1.84772	15.4378	0.971596	2.20745	11.6973	10.8714	2.18262	16.9346	10.5616	12.4338	20.087	16.7142	12.1044	23.3915	0.677609	16.9952
hsa-mir-206	627.965	479.863	8.45784	2.30907	44.7153	2364.85	245.283	8.2419	9.40918	1695.86	3054.12	8.96754	12.247	9.73766	344.259	1602.73	9.91762	11.6311	3.80316	6260.43	2937.63	56.6993	1050.69	1887.58	337.225	2013.69	1540.82	5.01927	7705.85	513.096	3.433	9352.88	26639.9	4061.87	237.065	6375.03	12.985	2346.96	4273.34	75.9553	3879.77	41.8154	12.3804	17327.4	13.249	10436.9	3.03223	9.48653	12876.7
hsa-mir-1292	NA	1.06306	0.93976	1.15454	1.63878	0.225912	0.628393	0.804088	0.482522	2.07699	0.426732	0.768647	NA	0.14981	NA	0.474041	3.60641	2.58469	0.543309	0.662971	NA	NA	0.649377	0.609782	0.46069	0.638659	NA	NA	0.471999	0.882366	0.381444	0.082731	0.700239	0.194497	0.845906	NA	NA	1.09662	1.40276	1.52784	1.74094	0.64663	1.28073	0.750915	1.22299	0.477806	0.866352	NA	0.666479
hsa-mir-3687	7.69984	30.8286	4.6988	2.69392	4.68224	2.25912	0.837857	2.61329	0.241261	1.73083	9.38811	1.28108	1.92453	3.89507	8.92074	1.42212	4.50801	3.87703	20.6457	2.65188	0.531025	1.18124	0.865837	0.762228	2.76414	1.27732	0.979544	0.717038	2.24199	1.32355	1.52578	0.082731	0.525179	3.98719	1.69181	0.777276	0.12985	4.56927	0.701381	1.09131	0.316535	1.93989	0.800457	1.50183	2.24214	2.70757	0.866352	6.36953	0.666479
hsa-mir-183	12148.6	23407	11428.4	9233.21	9889.58	4545.8	6667.88	61516.1	3495.39	20495.8	15315.6	9343.41	13467.5	7923.31	5336.63	2573.09	3517.15	21335.3	7834.51	2919.72	6516.2	4411.33	12890.5	2340.19	4329.1	2677.26	3878.02	3288.34	4082.32	5051.99	7985.53	1294.82	1873.49	10753.5	6204.08	17908.6	2617.52	8219.2	8229.83	7382.72	5573.39	6690.68	12553.6	3439.38	7940.86	11520.9	7127.48	27473.8	4190.49
hsa-mir-675	2017.36	24.2377	17.8554	14.6241	7.9598	31.4017	2.9325	1.60818	17.3708	673.119	112.871	11.5297	3.49915	5.24336	29.6006	62.0993	5.40961	189.975	540.592	380.545	199.134	27.1684	37.1227	40.703	25.7986	129.009	115.586	38.003	42.3619	35.2947	2.28866	83.3099	97.3332	41.0389	0.422953	65.2912	1.42835	37.2852	61.5462	41.4698	52.5448	16.1658	3.04174	156.19	9.98774	78.6788	30.3223	47.2971	617.826
hsa-mir-708	602.299	224.092	313.88	432.951	129.464	206.935	77.0829	830.623	429.445	363.993	439.534	390.729	508.077	422.914	208.826	442.28	221.794	399.334	754.656	291.707	358.442	861.712	259.967	188.118	273.189	584.373	315.413	160.617	194.581	234.268	65.6084	221.801	155.278	311.876	195.616	414.288	123.617	205.434	130.807	647.366	289.63	213.388	288.378	395.92	412.147	343.543	97.8978	248.683	643.152
hsa-mir-3129	0.855538	0.212611	NA	0.769691	0.702335	0.677736	0.628393	0.201022	0.482522	NA	0.426732	1.53729	NA	NA	1.21646	NA	1.8032	1.29234	1.08662	0.662971	1.59307	NA	0.757607	0.914673	0.46069	NA	1.46932	NA	NA	1.76473	NA	1.40642	0.17506	1.45873	NA	1.55455	0.389551	0.365542	0.876726	3.4922	0.63307	0.215543	0.640366	NA	NA	0.955613	NA	0.271044	0.33324
hsa-mir-3176	2.56661	0.212611	NA	1.92423	0.468224	0.225912	NA	NA	NA	0.519248	NA	0.256216	NA	0.29962	NA	NA	4.50801	1.29234	0.543309	NA	NA	0.590618	0.649377	NA	NA	NA	NA	NA	0.353999	NA	0.381444	NA	NA	NA	0.845906	0.582957	0.12985	1.09662	0.175345	NA	0.316535	NA	0.106728	0.375458	0.815326	NA	1.29953	NA	0.666479
hsa-mir-9-2	282.328	174.341	187.952	267.852	77.7251	56.0261	119.814	159.008	328.598	347.377	185.202	199.079	3104.97	119.698	9.32623	925.327	693.332	5084.08	488.978	208.836	957.437	4917.48	145.785	298.946	1804.06	323.161	119.015	138.388	80.7117	81.1777	1361.75	149.908	195.192	760.386	184.196	1265.79	243.21	110.394	40.154	352.057	96.7015	6784.66	159.558	123.338	1887.68	98.5874	63.0271	4996.15	139.627
hsa-mir-3690	NA	3.40178	NA	8.4666	0.936447	0.451824	0.209464	1.00511	0.723783	0.346165	0.213366	3.58702	NA	NA	0.810976	NA	2.70481	NA	NA	NA	NA	0.590618	0.432918	0.609782	1.38207	1.27732	2.93863	2.15111	2.47799	2.20592	0.381444	0.330923	1.40048	2.62571	0.422953	1.36023	0.12985	2.19325	0.35069	0.436525	0.474803	3.66424	0.853821	1.87729	4.89195	1.59269	0.649764	0.948653	1.99944
hsa-mir-1277	3.42215	7.44139	7.51808	1.92423	NA	0.225912	0.209464	2.41226	1.44757	1.55774	2.56039	2.04972	0.69983	0.599241	2.02744	3.79232	6.31121	6.46172	4.34647	3.31485	2.1241	NA	3.35512	1.6769	2.30345	4.47061	3.42841	5.7363	0.235999	3.08828	1.14433	0.330923	0.875299	1.75047	0.845906	1.16592	0.389551	0.365542	0.175345	4.80177	2.05748	0.64663	1.12064	5.25641	4.07663	1.11488	4.76494	0.948653	2.33268
hsa-mir-19a	21.3885	39.7583	31.9518	23.4756	23.6453	30.724	7.75018	35.5809	37.6367	144.87	60.1692	91.2127	14.8714	29.5126	17.8415	27.0203	61.3089	89.1717	31.5119	13.9224	21.241	26.5778	22.2953	19.6655	24.8773	35.1262	41.1409	45.1734	24.3079	9.70603	11.4433	4.71565	7.87769	14.9763	13.5345	14.9626	7.40146	14.8044	19.814	69.844	139.592	9.91499	18.5172	22.3397	22.8291	10.5117	29.6726	15.8561	20.3276
hsa-mir-324	61.5987	60.8068	66.7229	32.327	39.3308	59.6407	14.453	65.3321	30.3989	76.3295	41.8198	35.8702	57.736	35.0556	42.9817	40.2934	132.535	168.005	46.7246	54.3636	30.7994	30.1215	35.1746	23.1717	37.3159	29.3783	52.8954	35.1349	42.5979	34.4123	39.2887	13.8988	20.8321	19.5469	34.0477	41.7786	18.179	57.9383	77.3272	56.9665	50.8039	26.2963	34.3129	33.0403	59.5188	51.6031	92.4831	57.5968	82.3102
hsa-mir-550a-2	8.55538	7.86661	6.57832	7.31206	1.17056	2.25912	2.09464	2.41226	1.20631	3.46165	1.06683	0.768647	1.39966	1.34829	6.08232	1.89616	0.901602	1.29234	3.25985	1.98891	0.531025	1.77185	3.57158	3.50625	1.84276	1.91598	1.46932	7.88742	2.00599	1.76473	6.1031	0.744577	1.05036	2.13947	3.17215	2.72047	1.42835	3.83819	0.876726	2.61915	1.74094	3.01761	2.56146	1.68956	1.42682	1.75196	1.94929	1.89731	3.3324
hsa-mir-1180	17.9663	11.481	9.3976	6.92722	25.7523	24.3985	11.73	32.7666	8.44414	32.7126	6.18762	11.7859	81.3552	10.6365	4.86586	3.79232	5.40961	31.0162	7.60632	3.31485	6.3723	4.13432	4.43741	6.25027	7.83173	3.19329	4.40795	4.30223	17.2279	3.97065	46.1547	10.0104	11.2038	9.23861	14.1689	46.4423	13.3746	31.9849	39.9787	8.73049	9.17952	22.4165	20.9186	6.38278	24.8674	18.953	21.8754	36.1843	16.3287
hsa-mir-33a	47.9101	60.8068	88.3374	21.9362	25.2841	21.2357	16.9666	20.9063	20.2659	25.7893	9.17474	22.8032	192.978	14.0822	57.5793	28.4424	368.755	613.863	49.9844	24.5299	16.9928	83.8677	88.0989	18.4459	22.1131	42.7901	54.3647	50.9097	9.79397	34.8535	38.5258	8.76946	4.55155	34.5232	34.8936	65.8742	6.88206	19.3737	17.7099	30.775	5.22283	29.9605	11.6333	20.4624	64.6145	21.5013	35.9536	23.1742	88.6417
hsa-mir-9-1	276.339	194.327	176.675	274.395	68.5947	59.1889	128.192	165.24	339.937	324.53	182.001	188.318	3067.35	122.844	10.5427	961.828	649.153	4965.18	493.868	244.636	1006.29	4995.45	157.366	297.116	1787.48	325.716	125.382	144.125	76.9358	81.6189	1359.08	157.519	195.717	749.202	187.58	1255.3	237.107	116.425	43.3103	386.543	89.896	6724.31	169.483	108.132	1842.23	100.18	62.5939	5085.05	143.293
hsa-mir-3607	129.186	21.0485	233.06	46.5663	2.10701	2.93685	0.837857	11.6593	15.4407	14.3659	29.2312	26.134	21.5198	16.3293	76.6373	60.6772	112.7	155.081	59.764	245.962	57.3507	147.064	20.4554	30.0318	111.026	90.0508	107.75	91.7809	6.72598	90.0014	9.15465	8.35581	3.5012	91.8998	6.13282	10.8819	1.8179	5.48312	3.5069	13.9688	31.337	9.05282	6.72384	151.309	68.0797	9.55613	106.128	5.28535	35.3234
hsa-mir-663	5.13323	12.1188	0.93976	0.769691	2.10701	0.677736	0.418929	0.201022	0.241261	0.346165	5.76089	NA	0.524872	1.19848	4.46037	NA	NA	NA	13.0394	NA	NA	NA	0.10823	NA	1.84276	NA	NA	NA	0.353999	0.441183	NA	NA	0.17506	2.04222	0.211476	0.388638	NA	1.64494	0.526036	0.218262	0.791338	0.215543	0.160091	0.187729	0.203831	0.477806	0.433176	0.406565	0.33324
hsa-mir-130b	148.864	32.5295	15.9759	23.8604	25.9864	79.521	33.9332	57.6933	32.0877	63.8675	36.4856	20.4972	75.7566	20.8236	30.8171	41.2415	38.7689	58.1555	34.7718	37.7893	33.4545	31.3027	35.9322	22.5619	26.72	68.3365	37.2227	40.1541	21.9479	14.1179	16.0206	16.5462	20.6571	21.0057	21.3591	42.9445	12.7253	31.2538	20.6907	30.3385	15.985	29.5294	14.8351	22.3397	67.4682	24.3681	23.8247	76.1633	79.311
hsa-mir-3619	0.855538	0.212611	1.87952	0.384845	0.234112	0.451824	NA	NA	NA	1.0385	NA	NA	0.349915	0.29962	NA	NA	NA	1.29234	NA	NA	0.531025	NA	0.216459	NA	NA	NA	NA	0.717038	0.118	0.441183	NA	0.082731	0.17506	0.291745	0.422953	NA	0.12985	0.182771	1.22742	0.218262	1.58268	NA	0.266819	NA	1.22299	0.318538	1.7327	0.135522	0.666479
hsa-mir-3117	NA	2.12611	NA	0.769691	1.40467	0.903647	0.418929	1.8092	0.241261	1.73083	0.853464	0.512431	0.69983	0.29962	0.405488	2.3702	0.901602	NA	2.71654	NA	0.531025	NA	1.0823	0.152446	NA	0.638659	0.489772	2.15111	0.707998	0.441183	NA	0.744577	0.17506	0.777988	NA	0.777276	0.12985	NA	1.22742	1.09131	0.316535	0.431087	1.174	0.187729	0.407663	NA	1.7327	0.948653	NA
hsa-mir-20a	245.539	411.19	174.795	355.597	286.787	379.532	56.3459	890.125	392.773	1567.61	538.536	1175.77	572.111	423.513	155.302	60.2032	307.446	558.292	308.056	119.335	115.232	263.416	268.409	301.995	326.169	210.757	258.6	257.417	383.971	65.2951	118.629	74.7059	150.902	201.985	160.722	237.458	169.455	190.264	380.148	692.765	2122.21	223.518	546.392	293.796	482.673	170.895	394.623	509.698	192.612
hsa-mir-92b	136.886	84.8318	144.723	57.7268	284.212	147.069	42.7307	96.2895	47.7697	160.448	61.2361	81.989	245.115	68.4633	84.3415	110.451	109.094	292.07	124.418	75.5787	62.6609	42.5245	43.6165	47.563	69.1035	123.9	102.852	103.971	112.572	33.0887	188.815	37.5598	43.5899	34.426	90.5119	66.4571	42.461	104.91	94.6864	37.1046	39.7252	65.7407	39.1157	39.2353	88.6666	63.2297	34.0043	62.34	102.971
hsa-mir-526a-1	NA	NA	NA	NA	NA	NA	NA	NA	NA	NA	NA	NA	NA	NA	NA	NA	NA	NA	NA	NA	NA	NA	NA	NA	NA	NA	NA	NA	NA	NA	NA	NA	NA	NA	NA	NA	NA	NA	NA	NA	NA	NA	NA	NA	NA	NA	NA	NA	NA
hsa-mir-3074	8.55538	18.0719	5.63856	5.77268	3.27757	3.61459	0.628393	9.24701	4.82522	2.25007	4.69405	5.38053	15.0463	0.898861	3.64939	2.84424	1.8032	11.6311	NA	5.30377	3.71717	4.72494	1.62344	4.26848	6.91035	2.55463	8.32613	3.58519	1.18	2.6471	5.72166	0.165462	3.85132	6.12665	3.38362	3.30342	1.16865	6.21421	2.10414	1.96436	3.64015	3.44869	2.24128	1.68956	5.50345	4.45953	3.682	4.87878	8.33099
hsa-mir-3911	NA	NA	NA	NA	0.234112	0.451824	0.209464	0.201022	0.241261	0.692331	NA	0.256216	0.174957	NA	NA	NA	NA	NA	NA	NA	NA	NA	0.216459	NA	0.92138	NA	NA	NA	0.471999	NA	1.14433	0.082731	NA	NA	0.422953	0.194319	0.12985	NA	NA	NA	NA	0.64663	0.053364	0.187729	0.407663	NA	0.433176	0.271044	NA
hsa-mir-507	NA	NA	NA	NA	NA	NA	NA	NA	NA	0.173083	NA	NA	NA	0.14981	NA	NA	0.901602	NA	NA	NA	NA	NA	NA	NA	NA	NA	NA	NA	NA	NA	NA	NA	NA	NA	NA	NA	NA	NA	NA	NA	NA	NA	NA	NA	NA	NA	NA	NA	NA
hsa-mir-323b	21.3885	4.89006	23.494	2.30907	1.40467	0.677736	0.418929	3.01533	1.93009	0.865414	2.34703	2.81837	1.04974	0.749051	2.83842	9.95485	2.70481	1.29234	11.4095	25.8559	13.2756	2.95309	4.7621	3.65869	8.75311	14.6891	31.8352	14.3408	2.12399	9.70603	6.48455	2.48192	2.6259	3.69544	1.26886	2.91479	0.389551	0.913854	0.876726	6.32961	2.05748	0.431087	0.907185	1.68956	10.1916	3.34464	4.54835	0.406565	5.66507
hsa-mir-34c	35.0771	12.5441	5.63856	36.1755	31.8392	11.7474	3.77036	35.7819	54.2837	28.3856	40.1128	11.5297	34.8165	2.39696	4.46037	18.0135	9.91762	16.8005	27.7087	7.95565	14.3377	7.08742	26.6245	14.3299	7.37104	38.3195	31.8352	7.88742	17.9359	18.5297	24.7939	37.7252	13.8297	19.0607	17.9755	13.7967	5.32386	23.3947	25.6004	72.0266	37.8259	6.68184	95.8414	38.8599	35.059	25.3237	12.7787	71.5555	12.6631
hsa-mir-1304	1.71108	3.61439	NA	1.53938	0.936447	2.25912	2.72304	1.20613	28.2275	1.90391	0.640098	0.768647	40.0653	1.94753	1.21646	0.474041	2.70481	1.29234	1.08662	NA	NA	NA	1.73167	0.152446	NA	NA	NA	NA	2.71399	NA	1.52578	1.15823	1.7506	0.972485	1.90329	2.52615	1.5582	1.64494	1.57811	0.436525	0.474803	2.15543	4.48256	1.87729	2.44598	0.477806	4.76494	2.03283	2.66592
hsa-mir-3677	29.9438	22.1116	16.9157	19.6271	9.83269	9.4883	2.72304	4.42248	4.10144	5.53865	2.56039	4.35566	1.39966	4.19469	4.46037	3.31828	0.901602	14.2158	1.08662	3.97783	11.1515	4.13432	8.55014	6.25027	3.68552	8.30256	3.42841	9.3215	4.71999	8.38248	17.5464	3.47469	7.35251	1.75047	10.1509	5.82957	1.5582	16.4494	15.4304	2.18262	1.74094	9.05282	5.70993	6.19505	7.54176	9.39686	22.5252	7.99579	9.66395
hsa-mir-3928	5.13323	2.55133	5.63856	2.69392	0.936447	0.677736	0.418929	0.201022	0.482522	1.38466	0.213366	2.30594	1.74958	0.898861	2.02744	1.89616	8.11442	5.16937	4.88978	3.31485	2.1241	1.77185	2.16459	1.6769	1.84276	NA	1.95909	5.01927	0.707998	2.6471	2.67011	0.413654	0.700239	0.875236	1.48033	0.582957	0.519401	2.19325	1.57811	0.654787	0.474803	0.64663	0.42691	2.06502	4.28046	0.796344	3.03223	1.35522	1.33296
hsa-mir-137	NA	1.48828	NA	1.15454	0.234112	2.93685	0.209464	NA	1.93009	0.346165	3.84059	0.256216	0.349915	0.29962	NA	0.474041	NA	1.29234	0.543309	NA	1.06205	0.590618	0.324689	0.304891	NA	NA	NA	NA	0.471999	NA	2.28866	0.413654	NA	0.777988	0.634429	0.194319	0.649251	0.182771	NA	3.27393	3.32362	NA	0.213455	0.187729	11.2107	0.159269	0.866352	0.271044	NA
hsa-mir-3177	NA	0.425222	NA	NA	NA	0.677736	0.209464	NA	NA	NA	NA	NA	NA	NA	NA	NA	NA	NA	NA	NA	NA	NA	0.541148	NA	NA	NA	NA	NA	0.235999	NA	NA	NA	NA	NA	NA	NA	NA	0.365542	0.35069	NA	0.158268	NA	0.160091	NA	0.203831	0.159269	NA	NA	NA
hsa-mir-372	NA	NA	NA	0.384845	NA	0.225912	NA	0.201022	0.241261	0.692331	0.213366	NA	NA	NA	0.405488	NA	NA	NA	NA	0.662971	NA	1.18124	0.757607	1.82935	NA	0.638659	NA	NA	0.353999	NA	NA	0.248192	3.15108	0.194497	0.634429	0.582957	NA	NA	0.175345	0.654787	0.158268	NA	0.213455	NA	NA	2.5483	NA	0.677609	2.66592
hsa-mir-1249	2.56661	2.97656	0.93976	1.92423	1.87289	2.03321	1.25679	3.01533	1.44757	2.76932	1.70693	3.3308	2.97428	1.34829	2.02744	4.26637	2.70481	9.04641	1.62993	3.31485	1.06205	2.36247	3.24689	1.06712	1.38207	5.10927	6.85681	5.7363	1.18	2.20592	1.14433	1.90281	1.7506	2.52846	2.96067	3.69206	0.779102	4.02096	3.68225	3.4922	0.949605	1.07772	1.3341	1.68956	1.83448	2.86684	1.08294	4.3367	7.99775
hsa-mir-96	9.41092	45.924	13.1566	16.5484	21.5383	8.35874	11.1016	65.5332	11.3393	52.0979	36.0589	31.7707	34.8165	14.3818	16.625	10.9029	9.91762	81.4176	17.9292	8.61862	7.96537	8.26865	17.5332	3.65869	10.5959	8.30256	22.0397	10.7556	10.62	14.1179	17.5464	1.90281	2.45084	59.5161	8.88201	41.9729	5.58356	12.4284	9.99468	30.9933	34.6606	11.2083	20.5984	12.9533	13.4529	21.8198	15.3777	42.1473	16.662
hsa-mir-940	12.8331	15.308	4.6988	4.61815	6.08691	4.51824	0.837857	2.81431	0.482522	5.71173	2.13366	1.53729	3.67411	0.898861	1.62195	2.3702	2.70481	11.6311	2.71654	2.65188	4.77922	3.54371	4.54564	4.11603	1.84276	5.74793	3.42841	3.58519	3.53999	1.76473	3.81444	0.992769	1.57554	2.33396	9.93939	4.27502	0.389551	4.20373	1.40276	2.61915	1.42441	2.58652	0.747093	1.68956	8.35709	3.34464	3.03223	4.20118	10.9969
hsa-mir-3187	2.56661	1.06306	NA	1.15454	0.234112	0.451824	NA	0.402044	NA	1.90391	0.213366	0.256216	0.174957	0.29962	NA	NA	NA	NA	1.08662	NA	1.06205	NA	0.10823	NA	0.92138	NA	NA	1.43408	0.353999	NA	0.381444	0.165462	0.700239	0.097248	1.05738	0.971596	0.389551	0.731083	1.05207	0.654787	0.474803	NA	0.213455	NA	NA	0.796344	2.59906	0.135522	0.33324
hsa-mir-3652	NA	3.827	NA	1.92423	0.234112	2.48503	0.209464	0.402044	0.241261	2.25007	2.98712	1.53729	1.74958	1.94753	0.810976	0.474041	2.70481	1.29234	5.43309	1.98891	0.531025	0.590618	0.432918	1.06712	2.30345	0.638659	0.489772	2.15111	0.471999	0.882366	1.52578	0.744577	2.45084	2.13947	2.32624	2.33183	0.389551	0.913854	1.57811	0.654787	0.474803	2.15543	1.22737	0.750915	0.815326	0.318538	1.51612	2.30387	1.6662
hsa-mir-3180-3	NA	NA	NA	NA	NA	NA	NA	NA	NA	NA	NA	NA	NA	NA	NA	NA	NA	NA	NA	NA	NA	NA	NA	NA	NA	0.638659	NA	NA	NA	NA	NA	NA	NA	NA	NA	NA	NA	NA	NA	NA	NA	NA	NA	NA	NA	NA	NA	NA	NA
S5 Table Rank product test of differential miRNA expression of ever smoker OSCC versus ever smoker normal epithelium in TCGA data set.
Samples are described at The Cancer Genome Atlas Network. Comprehensive genomic characterization of head and neck squamous cell carcinomas. Nature. 2015;517(7536):576-82. Epub 2015/01/30.
https://tcga-data.nci.nih.gov/tcga/tcgaDownload.jsp
Normalized miRNA level counts were loaded directly into the RankProdit Program to perform rank products analysis and determine statistical signficance of differential expression (1,2). Program at http://strep-microarray.sbs.surrey.ac.uk/RankProducts/
Cond1 > Cond2 pfp value indicates proportion false positive predictions
Average Cond1/Cond2 ratio of level in OSCC versus normal tissue
1. Laing E, Smith CP. RankProdIt: A web-interactive Rank Products analysis tool. BMC research notes. 2010;3:221. Epub 2010/08/10.
2. Hong F, Breitling R, McEntee CW, Wittner BS, Nemhauser JL, Chory J. RankProd: a bioconductor package for detecting differentially expressed genes in meta-analysis. Bioinformatics. 2006;22(22):2825-7. Epub 2006/09/20.
[truncated: 195 more columns]
