# Supplementary material for: Similar Squamous Cell Carcinoma Epithelium microRNA Expression in Never Smokers and Ever Smokers
Source: PLoS One. 2015 Nov 6;10(11):e0141695. doi: 10.1371/journal.pone.0141695 (PMC4636300; doi:10.1371/journal.pone.0141695)
Supplement: S6 Table — (XLSX) [file pone.0141695.s006.xlsx]

## Sheet: Sheet1
Gene_name	BA.5152.01A	BA.5557.01A	BA.5558.01	BA.A6DB.01A	BB.4224.01A	BB.7863.01A	BB.7872.01A	BB.A5HU.01A	BB.A5HZ.01A	C9.A47Z.01A	C9.A480.01A	CN.4725.01A	CN.4733.01A	CN.4737.01A	CN.6013.01A	CN.6018.01A	CN.6996.01A	CN.A49A.01A	CN.A640.01A	CQ.5327.01A	CQ.5329.01A	CQ.6220.01A	CQ.6229.01A	CQ.7064.01A	CQ.7065.01A	CQ.7068.01A	CQ.7069.01A	CQ.7071.01A	CQ.A4CD.01A	CQ.A4CE.01A	CQ.A4CH.01A	CR.6484.01A	CR.6488.01A	CR.7372.01A	CR.7380.01A	CR.7382.01A	CR.7393.01A	CV.5973.01A	CV.5979.01A	CV.6003.01A	CV.6939.01A	CV.6942.01A	CV.6953.01A	CV.6955.01A	CV.6959.01A	CV.7104.01A	CV.7238.01A	CV.7243.01A	CV.7252.01A
hsa-mir-105-1	98.0199	0.399801	67.4873	0.10905	NA	38.2171	0.198093	221.453	57.8809	25.5545	NA	NA	NA	80.6388	119.015	65.8144	0.180172	115.426	NA	NA	NA	7.66796	0.133224	82.5871	0.309706	0.190557	177.793	81.566	75.8609	27.8021	NA	13.6577	0.253901	34.152	0.377649	0.168252	1.0396	0.393556	0.888046	136.083	0.208477	0.394121	51.1269	0.301081	0.206106	0.191739	1.22536	67.0628	83.9502
hsa-mir-105-2	93.6709	0.1999	65.6534	NA	0.518523	22.0038	0.198093	218.153	58.7078	23.9406	NA	NA	NA	84.5917	133.892	64.368	NA	116.126	NA	NA	0.431153	7.0107	NA	79.7808	0.309706	0.571672	176.797	85.1435	77.6794	25.1402	NA	12.357	0.507803	31.3473	0.188824	0.168252	1.0396	0.98389	0.222011	133.891	0.625431	NA	46.6157	NA	NA	NA	1.05031	67.5695	83.9502
hsa-mir-196a-1	128.128	32.5837	88.027	2.39911	153.483	66.0114	33.973	46.1971	20.3961	1.34498	11.7751	5.10269	6.71623	126.888	24.344	70.2141	49.3672	334.366	24.3629	120.28	122.34	128.164	14.255	57.5304	97.7124	92.4203	48.5569	42.9295	131.977	46.1396	10.4129	178.526	10.283	113.675	107.441	91.8657	4.85145	144.829	4.21822	6.77425	151.98	23.2532	44.6823	28.3016	23.0838	70.7516	12.0785	69.0899	137.054
hsa-mir-196b	570.054	109.545	106.733	13.9584	666.303	374.065	334.48	20.1654	11.8518	16.9467	137.194	272.484	11.7534	264.052	58.5414	73.77	58.0154	248.191	41.3194	53.3787	9.05421	44.6932	25.0461	86.9971	79.2849	293.077	63.4975	69.7604	288.375	71.2798	113.891	181.127	45.5753	54.6102	252.647	106.167	10.7425	103.308	113.448	81.291	107.991	85.3273	92.1572	73.7647	38.1295	76.3121	70.5455	131.93	70.9808
hsa-mir-210	420.85	2260.67	428.948	322.898	1749.5	4312.75	1733.32	2135.7	869.592	8320.56	1879.36	3016.71	30.6105	2230.22	461.763	1117.7	428.629	3201.96	1548.89	575.778	1164.44	1013.49	142.816	2582.85	1777.41	1565.62	2653.7	2671.64	1015.55	1720.18	770.985	402.252	580.926	64.8393	541.17	42.3996	311.879	1539.2	1204.86	804.741	130.715	185.237	901.809	724.701	494.859	405.911	181.528	354.064	974.628
hsa-mir-503	20.0723	5.19741	3.30101	6.21586	2.07409	1.1581	7.42849	27.1316	7.99308	19.6366	12.0489	36.7394	3.48727	30.0419	2.12527	14.1634	12.612	10.334	40.15	5.33787	12.3956	8.10613	12.7895	13.4304	26.0153	6.86006	12.326	22.1802	17.4064	7.9857	12.3653	3.57702	17.3922	6.76441	8.87474	13.9649	1.73266	8.26468	19.093	14.9432	1.45934	8.27655	3.65192	1.20432	6.80148	9.3952	5.60163	14.3585	12.9693
hsa-mir-767	91.6636	0.399801	43.2799	0.2181	0.518523	69.4857	0.198093	325.946	66.1496	27.1685	NA	NA	0.129158	52.178	160.747	60.0888	0.180172	239.258	0.194903	NA	NA	9.63972	NA	110.851	1.08397	NA	195.971	149.538	93.2673	52.0549	NA	19.511	0.761704	45.0411	NA	NA	0.346533	0.196778	0.222011	106.993	0.416954	0.591182	104.187	0.301081	0.206106	0.191739	1.57546	80.0699	99.1979
hsa-mir-31	257.929	336.232	219.884	95.637	271.706	766.659	399.95	399.275	200.929	504.635	472.921	866.437	17.1781	252.194	34.5839	517.837	349.714	87.4011	484.334	202.839	491.73	260.711	212.359	196.445	308.003	1.3339	188.749	399.244	222.906	302.865	174.849	14.3081	7.23619	38.4416	154.458	3.5333	51.9799	294.577	116.112	250.249	25.4342	192.922	174.648	35.8286	89.6559	100.088	47.0887	160.647	106.734
hsa-mir-1269	283.354	0.1999	99.7639	0.763351	1.03705	1598.17	589.327	34.8312	1.37812	9.41483	0.547679	NA	0.258317	36.7618	5.02336	30.6772	NA	1046.36	0.194903	2.13515	0.431153	24.7566	0.133224	NA	3.09707	130.151	227.595	12.1634	449.969	5.91533	0.216934	0.650367	61.1902	14.0238	118.204	NA	NA	28.7296	8.65845	26.6985	0.625431	0.197061	63.5863	123.744	72.343	19.9408	125.336	2.70278	1.57735
hsa-mir-455	1307.71	1093.65	330.284	172.626	1784.76	1559.95	1945.57	383.509	314.486	807.254	498.388	1770.63	79.8198	1086.25	324.586	318.404	577.091	904.313	639.476	214.582	432.554	423.929	231.011	875.584	522.32	302.795	635.722	437.881	574.152	502.212	464.023	246.164	320.297	228.67	511.714	256.753	137.92	339.048	483.097	338.513	204.516	257.558	354.451	326.371	167.358	356.634	279.906	360.652	534.547
hsa-mir-1293	26.094	63.7682	11.7369	7.85161	4.14819	46.3238	26.2473	6.96623	31.6967	19.0987	11.5013	88.7868	19.5029	22.5314	15.2633	20.5519	38.0163	3.15275	78.156	29.1803	8.73085	81.4994	13.3224	48.7104	10.3752	18.2935	20.7923	58.3125	89.6301	38.4497	1.95241	17.5599	2.41206	5.44452	8.87474	11.7777	8.31678	6.69045	36.4099	60.5697	3.33563	33.1062	6.44456	13.8497	14.6335	17.0648	21.0061	4.89879	28.3923
hsa-mir-196a-2	7.35985	0.1999	2.20067	0.10905	5.70376	1.1581	1.08951	10.9993	3.03186	NA	3.55992	NA	NA	5.13875	0.579618	4.7613	1.08103	30.8268	5.26238	4.62615	3.12586	4.16261	0.133224	2.40545	9.13634	8.76563	1.49406	10.3746	5.97534	6.50687	1.08467	1.30073	1.26951	2.80475	1.51059	0.841261	NA	12.9873	NA	NA	5.62888	NA	1.07409	0.903242	0.618317	0.575217	0.700204	3.04063	4.03101
hsa-mir-4326	6.69078	6.39681	3.4844	5.77966	1.55557	6.94857	2.27807	25.2984	18.7424	11.0288	13.692	4.08215	0.258317	1.97644	2.70488	7.05155	3.60344	NA	0.584708	12.8109	10.7788	1.75268	4.12995	3.80863	8.20722	NA	7.09678	15.3831	9.09291	9.16877	32.3232	3.57702	15.8688	NA	4.90943	4.03805	1.0396	4.13234	2.66414	12.5523	2.50172	3.74415	1.28891	2.40864	NA	1.15043	2.10061	0.168924	2.62892
hsa-mir-548f-1	13.3816	NA	NA	NA	NA	NA	0.495233	0.366644	0.551247	0.53799	NA	NA	NA	NA	0.579618	0.180809	0.360344	1.92668	0.389806	1.06757	3.23365	NA	NA	NA	NA	0.381114	NA	0.357746	3.11757	0.295767	1.95241	0.650367	NA	NA	0.566473	NA	NA	NA	1.77609	19.1273	2.7102	NA	0.214819	0.602161	2.26716	NA	0.525153	NA	0.175261
hsa-mir-615	2.00723	0.799601	0.733558	0.10905	1.03705	3.47429	4.06091	1.83322	0.551247	0.53799	5.20296	3.06162	0.904108	0.790576	2.51168	2.71213	1.08103	11.3849	1.36432	6.40544	2.37134	3.28627	0.666121	3.40772	3.09707	2.6678	2.4901	2.50422	2.07838	1.18307	0.867737	0.975551	0.380852	2.14481	3.02119	3.5333	1.73266	7.28079	3.10816	2.19167	3.12715	9.26185	NA	1.20432	1.64884	3.06782	6.65194	3.20955	7.7115
hsa-mir-943	NA	0.1999	0.183389	NA	NA	NA	NA	NA	NA	NA	NA	NA	NA	NA	0.193206	NA	NA	NA	NA	NA	NA	NA	NA	NA	0.154853	NA	NA	NA	NA	0.295767	NA	NA	0.253901	NA	NA	0.168252	NA	NA	0.222011	NA	0.208477	NA	NA	NA	NA	NA	NA	NA	NA
hsa-mir-941-4	NA	NA	NA	NA	NA	NA	NA	NA	NA	NA	NA	NA	NA	NA	NA	NA	NA	NA	NA	NA	NA	NA	NA	NA	NA	NA	NA	NA	NA	NA	NA	NA	NA	NA	NA	NA	NA	NA	NA	NA	NA	NA	NA	NA	NA	NA	NA	NA	NA
hsa-mir-941-3	NA	NA	NA	NA	NA	NA	NA	NA	NA	NA	NA	NA	NA	NA	NA	NA	NA	NA	NA	NA	NA	NA	NA	NA	NA	NA	NA	NA	NA	NA	NA	NA	NA	NA	NA	NA	NA	NA	NA	NA	NA	NA	NA	NA	NA	NA	NA	NA	NA
hsa-mir-941-1	NA	0.1999	NA	NA	NA	NA	NA	NA	NA	NA	NA	NA	NA	NA	NA	NA	NA	NA	NA	NA	NA	NA	NA	0.200454	NA	NA	NA	NA	NA	NA	NA	NA	NA	NA	NA	NA	NA	NA	NA	NA	0.208477	NA	NA	NA	NA	NA	NA	NA	NA
hsa-mir-933	NA	NA	NA	NA	NA	NA	0.198093	NA	NA	NA	NA	1.02054	NA	NA	NA	NA	NA	NA	NA	NA	0.215577	0.219085	NA	NA	NA	NA	NA	NA	NA	NA	NA	NA	NA	NA	NA	NA	0.346533	NA	0.222011	NA	NA	NA	NA	NA	NA	NA	NA	NA	NA
hsa-mir-924	NA	NA	NA	NA	NA	NA	NA	NA	NA	NA	NA	NA	NA	NA	NA	NA	NA	NA	NA	NA	NA	NA	NA	NA	NA	NA	NA	NA	NA	NA	NA	NA	NA	NA	NA	NA	NA	NA	NA	NA	NA	NA	NA	NA	NA	NA	NA	NA	NA
hsa-mir-922	NA	NA	NA	NA	NA	NA	0.198093	NA	NA	NA	NA	NA	NA	NA	NA	0.06027	NA	NA	NA	NA	NA	NA	NA	NA	NA	NA	NA	NA	NA	NA	NA	NA	NA	NA	NA	NA	NA	NA	NA	NA	NA	NA	NA	NA	NA	NA	NA	NA	NA
hsa-mir-921	NA	NA	NA	NA	NA	NA	NA	NA	NA	NA	NA	NA	NA	NA	NA	NA	NA	NA	NA	NA	NA	NA	NA	NA	NA	NA	NA	NA	NA	NA	NA	NA	NA	NA	NA	NA	NA	NA	NA	NA	NA	NA	NA	NA	NA	NA	NA	NA	NA
hsa-mir-920	NA	NA	NA	NA	NA	NA	NA	NA	NA	NA	NA	NA	NA	NA	NA	NA	NA	NA	NA	NA	NA	NA	NA	NA	NA	NA	NA	NA	NA	NA	NA	NA	NA	NA	NA	NA	NA	NA	NA	NA	NA	NA	NA	NA	NA	NA	NA	NA	NA
hsa-mir-890	NA	NA	NA	NA	NA	NA	NA	NA	NA	NA	NA	NA	NA	NA	NA	NA	NA	NA	NA	NA	NA	NA	NA	NA	NA	NA	NA	NA	NA	NA	NA	NA	NA	NA	NA	NA	NA	NA	NA	NA	NA	NA	NA	NA	NA	NA	NA	NA	NA
hsa-mir-224	185.334	46.9766	135.158	61.1772	133.779	279.101	116.38	516.601	14.608	205.243	141.027	220.436	28.0274	190.529	190.115	124.939	165.218	52.5458	106.027	130.244	94.8537	115.896	62.8818	110.049	366.383	120.051	108.195	276.537	8.57332	399.285	114.107	66.6627	249.331	123.739	185.803	12.7872	55.7917	237.708	141.865	95.8357	95.4825	39.4121	180.663	97.5501	64.0988	94.3355	53.5656	166.221	149.147
hsa-mir-876	NA	NA	NA	NA	NA	NA	NA	0.733288	NA	NA	NA	NA	NA	NA	NA	0.301348	NA	0.525458	0.194903	NA	NA	NA	0.666121	NA	NA	NA	NA	0.715491	0.259797	NA	0.650803	NA	NA	NA	NA	NA	NA	NA	0.222011	0.597728	NA	NA	0.214819	NA	NA	NA	0.525153	NA	NA
hsa-mir-875	NA	NA	NA	NA	NA	NA	NA	NA	NA	NA	NA	NA	0.129158	NA	NA	NA	NA	NA	NA	NA	NA	NA	NA	NA	NA	NA	NA	NA	NA	NA	NA	NA	NA	NA	NA	NA	NA	NA	NA	NA	NA	NA	NA	NA	NA	NA	NA	NA	NA
hsa-mir-802	NA	NA	NA	NA	NA	NA	NA	NA	NA	NA	NA	1.02054	NA	NA	NA	0.06027	NA	NA	NA	NA	NA	NA	NA	NA	NA	NA	NA	NA	NA	NA	NA	NA	NA	NA	NA	NA	NA	NA	NA	NA	NA	NA	NA	NA	NA	NA	NA	NA	NA
hsa-mir-764	NA	NA	NA	NA	NA	NA	NA	NA	NA	NA	NA	NA	NA	NA	NA	NA	NA	NA	NA	NA	NA	NA	NA	NA	NA	NA	NA	NA	NA	NA	NA	NA	NA	NA	NA	NA	NA	NA	NA	NA	NA	NA	NA	NA	NA	NA	NA	NA	NA
hsa-mir-762	NA	NA	NA	NA	NA	NA	NA	NA	NA	NA	NA	NA	NA	NA	NA	NA	NA	NA	NA	NA	NA	NA	NA	NA	NA	NA	NA	NA	NA	NA	NA	NA	NA	NA	NA	NA	NA	NA	NA	NA	NA	NA	NA	NA	NA	NA	NA	NA	NA
hsa-mir-761	NA	NA	NA	NA	NA	NA	NA	NA	NA	NA	NA	NA	NA	NA	NA	NA	NA	NA	NA	NA	NA	NA	NA	NA	NA	NA	NA	NA	NA	NA	NA	NA	NA	NA	NA	NA	NA	NA	NA	NA	NA	NA	NA	NA	NA	NA	NA	NA	NA
hsa-mir-759	NA	NA	NA	NA	NA	NA	NA	NA	NA	NA	NA	NA	NA	NA	NA	NA	NA	NA	NA	NA	NA	NA	NA	NA	NA	NA	NA	NA	NA	NA	NA	NA	NA	NA	NA	NA	NA	NA	NA	NA	NA	NA	NA	NA	NA	NA	NA	NA	NA
hsa-mir-718	NA	NA	NA	NA	NA	NA	NA	NA	NA	NA	NA	NA	NA	NA	NA	NA	NA	NA	NA	NA	NA	NA	NA	NA	NA	NA	NA	NA	NA	NA	NA	NA	NA	NA	NA	NA	NA	NA	NA	NA	NA	NA	NA	NA	NA	NA	NA	NA	NA
hsa-mir-711	NA	0.1999	NA	NA	NA	NA	NA	NA	NA	NA	NA	NA	NA	NA	NA	NA	NA	NA	NA	NA	NA	NA	NA	NA	NA	NA	NA	NA	NA	NA	NA	NA	NA	NA	NA	NA	NA	NA	NA	NA	NA	NA	NA	NA	NA	NA	NA	NA	NA
hsa-mir-670	NA	NA	NA	NA	NA	NA	NA	NA	NA	NA	NA	NA	NA	NA	NA	NA	NA	NA	NA	NA	NA	NA	NA	NA	NA	NA	NA	NA	NA	NA	NA	NA	NA	NA	NA	NA	NA	NA	NA	NA	NA	NA	NA	NA	NA	NA	NA	NA	NA
hsa-mir-662	NA	NA	NA	NA	NA	NA	NA	NA	NA	0.268995	NA	2.04108	NA	NA	NA	NA	NA	NA	NA	NA	NA	NA	NA	NA	0.154853	NA	NA	NA	0.519595	NA	NA	NA	NA	NA	NA	NA	NA	NA	NA	0.398485	NA	NA	NA	NA	NA	NA	NA	0.168924	NA
hsa-mir-661	NA	NA	NA	NA	NA	NA	NA	NA	NA	NA	NA	NA	NA	NA	NA	NA	NA	NA	NA	NA	NA	NA	NA	NA	NA	NA	NA	NA	NA	NA	NA	NA	NA	NA	NA	NA	NA	NA	NA	NA	NA	NA	NA	NA	NA	NA	NA	NA	NA
hsa-mir-657	NA	NA	NA	NA	NA	NA	NA	NA	NA	NA	NA	NA	NA	NA	0.193206	NA	NA	NA	NA	NA	NA	NA	NA	NA	NA	NA	NA	NA	NA	NA	NA	NA	NA	NA	NA	NA	NA	NA	NA	NA	NA	NA	NA	NA	NA	NA	NA	NA	NA
hsa-mir-649	NA	NA	NA	NA	NA	NA	NA	NA	NA	NA	NA	NA	NA	NA	NA	NA	NA	NA	NA	NA	NA	NA	NA	NA	NA	NA	NA	NA	NA	NA	NA	NA	NA	NA	NA	NA	NA	NA	NA	NA	NA	NA	NA	NA	NA	NA	NA	NA	NA
hsa-mir-648	NA	NA	NA	NA	NA	NA	NA	NA	NA	NA	NA	NA	NA	NA	NA	NA	NA	NA	NA	NA	NA	NA	NA	NA	NA	NA	NA	NA	NA	NA	NA	NA	NA	NA	NA	NA	NA	NA	NA	NA	NA	NA	NA	NA	NA	NA	NA	NA	NA
hsa-mir-647	NA	NA	NA	NA	NA	NA	0.099047	NA	0.275623	NA	NA	NA	NA	NA	NA	NA	NA	NA	NA	NA	NA	NA	NA	0.200454	NA	NA	NA	NA	NA	NA	NA	NA	NA	NA	NA	NA	NA	NA	NA	NA	0.208477	NA	NA	NA	NA	NA	NA	NA	NA
hsa-mir-646	NA	NA	NA	NA	NA	NA	NA	NA	NA	NA	NA	NA	NA	NA	NA	NA	NA	NA	NA	NA	NA	NA	NA	NA	NA	NA	NA	NA	NA	NA	NA	NA	NA	NA	NA	NA	NA	NA	NA	NA	NA	NA	NA	NA	NA	NA	NA	NA	NA
hsa-mir-645	NA	NA	NA	NA	NA	NA	NA	NA	NA	NA	NA	NA	NA	NA	NA	0.06027	NA	NA	NA	NA	NA	NA	NA	NA	NA	NA	NA	NA	NA	NA	NA	NA	NA	NA	NA	NA	NA	NA	NA	NA	NA	NA	NA	NA	NA	NA	NA	NA	NA
hsa-mir-644	NA	NA	NA	NA	NA	NA	NA	NA	NA	NA	NA	NA	NA	NA	NA	NA	NA	NA	NA	NA	NA	NA	NA	NA	NA	NA	NA	NA	NA	NA	NA	NA	NA	NA	NA	NA	NA	NA	NA	NA	NA	NA	NA	NA	NA	NA	NA	NA	NA
hsa-mir-642b	NA	NA	NA	NA	NA	NA	NA	0.366644	NA	NA	0.547679	NA	NA	NA	NA	NA	NA	NA	NA	NA	NA	NA	NA	NA	0.154853	0.381114	0.124505	NA	NA	NA	NA	NA	0.126951	NA	NA	NA	NA	NA	NA	NA	NA	NA	NA	NA	NA	NA	NA	NA	NA
hsa-mir-640	NA	NA	NA	NA	NA	NA	NA	NA	NA	NA	NA	NA	NA	NA	NA	NA	NA	NA	NA	NA	NA	NA	NA	NA	NA	NA	NA	NA	NA	NA	NA	NA	NA	NA	NA	NA	NA	NA	NA	NA	NA	NA	NA	NA	NA	NA	NA	NA	NA
hsa-mir-638	NA	NA	NA	NA	NA	NA	NA	NA	NA	NA	NA	NA	NA	NA	NA	NA	NA	NA	NA	NA	NA	NA	NA	NA	NA	NA	NA	NA	NA	NA	NA	NA	NA	NA	NA	NA	NA	NA	NA	NA	NA	NA	NA	NA	NA	NA	NA	NA	NA
hsa-mir-637	NA	NA	NA	NA	NA	NA	NA	NA	NA	NA	NA	NA	NA	NA	NA	NA	NA	NA	NA	NA	NA	NA	NA	NA	NA	NA	NA	NA	NA	NA	NA	NA	NA	NA	NA	NA	NA	NA	NA	NA	NA	NA	NA	NA	NA	NA	NA	NA	NA
hsa-mir-635	NA	NA	NA	NA	NA	NA	NA	NA	NA	NA	NA	NA	NA	NA	NA	NA	NA	NA	NA	NA	NA	NA	NA	NA	NA	NA	NA	NA	NA	NA	NA	NA	NA	NA	NA	NA	NA	NA	NA	NA	NA	NA	NA	NA	NA	NA	NA	NA	NA
hsa-mir-634	NA	NA	NA	NA	NA	NA	NA	NA	NA	NA	NA	NA	NA	NA	NA	NA	NA	NA	NA	NA	NA	NA	NA	NA	NA	NA	NA	NA	NA	NA	NA	NA	NA	NA	NA	NA	NA	NA	NA	NA	NA	NA	NA	NA	NA	NA	NA	NA	NA
hsa-mir-633	NA	NA	NA	NA	NA	NA	NA	NA	NA	NA	NA	NA	NA	NA	NA	NA	NA	NA	NA	NA	NA	NA	NA	NA	NA	NA	NA	NA	NA	NA	NA	NA	NA	NA	NA	NA	NA	NA	NA	NA	NA	NA	NA	NA	NA	NA	NA	NA	NA
hsa-mir-631	NA	NA	NA	NA	NA	NA	0.198093	NA	NA	NA	NA	NA	NA	NA	NA	NA	NA	NA	NA	NA	NA	NA	NA	NA	NA	NA	NA	NA	NA	NA	NA	NA	NA	NA	NA	NA	NA	NA	NA	NA	NA	NA	NA	NA	NA	NA	NA	NA	NA
hsa-mir-630	NA	NA	NA	NA	NA	NA	NA	NA	NA	NA	NA	NA	NA	NA	NA	NA	NA	NA	NA	NA	NA	NA	NA	NA	NA	NA	NA	NA	NA	NA	NA	NA	NA	NA	NA	NA	NA	NA	NA	NA	NA	NA	NA	NA	NA	NA	NA	NA	NA
hsa-mir-626	NA	NA	NA	NA	NA	NA	NA	NA	NA	NA	NA	NA	NA	NA	NA	NA	NA	NA	NA	NA	NA	NA	NA	NA	NA	NA	NA	NA	NA	NA	NA	NA	NA	NA	NA	NA	NA	NA	NA	NA	NA	NA	NA	NA	NA	NA	NA	NA	NA
hsa-mir-623	NA	NA	NA	NA	NA	NA	NA	NA	NA	NA	NA	NA	NA	NA	NA	NA	NA	NA	NA	NA	NA	NA	NA	NA	NA	NA	NA	NA	NA	NA	NA	NA	NA	NA	NA	NA	NA	NA	NA	NA	NA	NA	NA	NA	NA	NA	NA	NA	NA
hsa-mir-622	NA	NA	NA	NA	NA	NA	NA	NA	NA	NA	0.27384	NA	NA	NA	NA	NA	NA	NA	NA	NA	NA	NA	NA	NA	NA	NA	NA	NA	NA	NA	NA	NA	NA	NA	NA	NA	NA	NA	NA	NA	NA	NA	NA	NA	0.206106	NA	NA	NA	NA
hsa-mir-621	NA	NA	0.183389	NA	NA	NA	NA	NA	NA	NA	NA	NA	NA	NA	NA	NA	NA	NA	NA	NA	NA	NA	NA	NA	NA	NA	NA	NA	NA	0.295767	NA	NA	NA	NA	NA	NA	NA	NA	NA	NA	NA	NA	NA	0.602161	NA	NA	NA	NA	NA
hsa-mir-620	NA	NA	NA	NA	NA	NA	NA	NA	NA	NA	NA	NA	NA	NA	NA	NA	NA	NA	NA	NA	NA	NA	NA	NA	NA	NA	NA	NA	NA	NA	NA	NA	NA	NA	NA	NA	NA	NA	NA	NA	NA	NA	NA	NA	NA	NA	NA	NA	NA
hsa-mir-619	NA	NA	NA	NA	NA	NA	NA	NA	NA	NA	NA	NA	NA	NA	NA	NA	NA	NA	NA	NA	NA	NA	NA	NA	NA	NA	NA	NA	NA	NA	NA	NA	NA	NA	NA	NA	NA	NA	NA	NA	NA	NA	NA	NA	NA	NA	NA	NA	NA
hsa-mir-617	NA	NA	NA	NA	NA	NA	NA	NA	NA	NA	NA	NA	NA	NA	NA	NA	NA	NA	NA	NA	NA	NA	NA	NA	NA	NA	NA	NA	NA	NA	NA	NA	NA	NA	NA	NA	NA	NA	NA	NA	NA	NA	NA	NA	NA	NA	NA	NA	NA
hsa-mir-614	NA	NA	NA	NA	NA	NA	NA	NA	NA	NA	NA	NA	NA	NA	NA	NA	NA	NA	NA	NA	NA	NA	NA	NA	NA	NA	NA	NA	NA	NA	NA	NA	NA	NA	NA	NA	NA	NA	NA	NA	0.416954	NA	NA	NA	NA	NA	NA	NA	NA
hsa-mir-613	NA	NA	NA	NA	NA	NA	NA	NA	NA	NA	NA	NA	NA	NA	NA	NA	NA	NA	NA	NA	NA	NA	NA	NA	NA	NA	NA	NA	NA	NA	NA	NA	NA	NA	NA	NA	NA	NA	NA	NA	NA	NA	NA	NA	NA	NA	NA	NA	NA
hsa-mir-610	NA	NA	NA	NA	NA	NA	NA	NA	NA	NA	NA	NA	NA	NA	NA	NA	NA	NA	NA	NA	NA	NA	NA	NA	NA	NA	NA	NA	NA	NA	NA	NA	NA	NA	NA	NA	NA	NA	NA	NA	NA	NA	NA	NA	NA	NA	NA	NA	NA
hsa-mir-609	NA	NA	NA	NA	NA	NA	NA	NA	NA	NA	NA	NA	NA	NA	NA	NA	NA	NA	NA	NA	NA	NA	NA	NA	NA	NA	NA	NA	NA	NA	NA	NA	NA	NA	NA	NA	NA	NA	NA	NA	NA	NA	NA	NA	NA	NA	NA	NA	NA
hsa-mir-608	NA	NA	NA	NA	NA	NA	NA	NA	NA	NA	NA	NA	NA	NA	NA	NA	NA	NA	NA	NA	NA	NA	NA	NA	NA	NA	NA	NA	NA	NA	NA	NA	NA	NA	NA	NA	NA	NA	NA	NA	NA	NA	NA	NA	NA	NA	NA	NA	NA
hsa-mir-606	NA	NA	NA	NA	NA	NA	NA	NA	NA	0.268995	NA	NA	NA	NA	NA	NA	NA	NA	NA	NA	NA	NA	NA	NA	NA	NA	NA	NA	NA	NA	NA	NA	NA	NA	NA	NA	NA	NA	NA	NA	NA	NA	NA	NA	NA	NA	NA	NA	NA
hsa-mir-604	NA	NA	NA	NA	NA	NA	NA	NA	NA	NA	NA	NA	NA	NA	NA	NA	NA	NA	NA	NA	NA	NA	NA	NA	NA	NA	NA	NA	NA	NA	NA	NA	NA	NA	NA	NA	NA	NA	NA	NA	NA	NA	NA	NA	NA	NA	NA	NA	NA
hsa-mir-602	NA	NA	NA	NA	NA	NA	NA	NA	NA	NA	NA	NA	NA	NA	NA	0.06027	NA	NA	NA	NA	NA	NA	NA	NA	NA	NA	NA	NA	NA	NA	NA	NA	NA	NA	NA	NA	NA	NA	NA	NA	NA	NA	NA	NA	NA	NA	NA	NA	NA
hsa-mir-601	NA	NA	NA	NA	NA	NA	NA	NA	NA	NA	NA	NA	NA	NA	NA	NA	NA	NA	NA	NA	NA	NA	NA	NA	NA	NA	NA	NA	NA	NA	NA	NA	NA	NA	NA	NA	NA	NA	NA	NA	NA	NA	NA	NA	NA	NA	NA	NA	NA
hsa-mir-600	NA	NA	NA	0.10905	NA	NA	NA	NA	NA	NA	NA	NA	NA	NA	NA	NA	NA	NA	NA	NA	NA	NA	NA	0.200454	NA	0.190557	NA	0.357746	NA	NA	0.216934	NA	NA	0.164986	NA	NA	NA	NA	NA	NA	NA	NA	NA	NA	NA	0.191739	NA	NA	NA
hsa-mir-596	NA	NA	NA	NA	NA	NA	NA	NA	NA	NA	NA	NA	NA	NA	NA	NA	NA	NA	NA	NA	NA	NA	NA	NA	NA	NA	NA	NA	NA	NA	NA	NA	NA	NA	NA	NA	NA	NA	NA	NA	NA	NA	NA	NA	NA	NA	0.175051	NA	NA
hsa-mir-595	NA	NA	NA	NA	NA	NA	NA	NA	NA	NA	NA	NA	NA	NA	NA	NA	NA	NA	NA	NA	NA	NA	NA	NA	NA	NA	NA	NA	NA	NA	NA	NA	NA	NA	NA	NA	NA	NA	NA	NA	NA	NA	NA	NA	NA	NA	NA	NA	NA
hsa-mir-593	NA	NA	NA	NA	NA	NA	NA	NA	NA	NA	NA	NA	NA	NA	NA	NA	NA	NA	NA	NA	NA	NA	NA	NA	NA	NA	NA	NA	NA	NA	NA	NA	NA	NA	NA	NA	NA	NA	NA	NA	NA	NA	NA	NA	NA	NA	NA	NA	NA
hsa-mir-591	NA	NA	NA	NA	NA	NA	NA	NA	NA	NA	NA	NA	NA	NA	NA	NA	NA	NA	NA	NA	NA	NA	NA	NA	NA	NA	NA	NA	NA	NA	NA	NA	NA	NA	NA	NA	NA	NA	NA	NA	NA	NA	NA	NA	NA	NA	NA	NA	NA
hsa-mir-587	NA	NA	NA	NA	NA	NA	NA	NA	NA	NA	NA	NA	NA	NA	NA	NA	NA	NA	NA	NA	NA	NA	NA	NA	NA	NA	NA	NA	NA	NA	NA	NA	NA	NA	NA	NA	NA	NA	NA	NA	NA	NA	NA	NA	NA	NA	NA	NA	NA
hsa-mir-586	NA	NA	NA	NA	NA	NA	NA	NA	NA	NA	NA	NA	NA	NA	NA	NA	NA	NA	NA	NA	NA	NA	NA	NA	NA	NA	NA	NA	NA	NA	NA	NA	NA	0.164986	NA	NA	NA	NA	NA	0.199243	NA	NA	NA	NA	NA	NA	NA	NA	NA
hsa-mir-583	NA	NA	NA	NA	NA	NA	NA	NA	NA	NA	NA	NA	NA	NA	NA	NA	NA	NA	NA	NA	NA	NA	NA	NA	NA	NA	NA	NA	NA	NA	NA	NA	NA	NA	NA	NA	NA	NA	NA	NA	NA	NA	NA	NA	NA	NA	NA	NA	NA
hsa-mir-575	NA	NA	NA	NA	NA	NA	NA	NA	NA	NA	NA	NA	NA	NA	NA	NA	NA	NA	NA	NA	NA	NA	NA	NA	NA	NA	NA	NA	NA	NA	NA	NA	NA	NA	NA	NA	NA	NA	NA	NA	0.208477	NA	NA	NA	NA	NA	NA	NA	NA
hsa-mir-571	NA	NA	NA	NA	NA	NA	NA	NA	NA	NA	NA	NA	NA	NA	NA	NA	NA	NA	NA	NA	0.215577	NA	NA	NA	NA	NA	NA	NA	NA	NA	NA	NA	NA	NA	NA	NA	NA	NA	NA	NA	NA	NA	NA	NA	NA	NA	NA	NA	NA
hsa-mir-569	NA	NA	NA	NA	NA	NA	NA	NA	NA	NA	NA	NA	NA	NA	NA	NA	NA	NA	NA	NA	NA	NA	NA	NA	NA	NA	NA	NA	NA	NA	NA	NA	NA	NA	NA	NA	NA	NA	NA	NA	NA	NA	NA	NA	NA	NA	NA	NA	NA
hsa-mir-568	NA	NA	NA	NA	NA	NA	NA	NA	NA	NA	NA	NA	NA	NA	NA	NA	NA	NA	NA	NA	NA	NA	NA	NA	NA	NA	NA	NA	NA	NA	NA	NA	NA	NA	NA	NA	NA	NA	NA	NA	NA	NA	NA	NA	NA	NA	NA	NA	NA
hsa-mir-567	NA	NA	NA	NA	NA	NA	0.099047	NA	NA	NA	NA	NA	NA	NA	NA	NA	NA	NA	NA	NA	NA	NA	NA	NA	NA	NA	NA	NA	NA	NA	NA	NA	NA	NA	NA	NA	NA	NA	NA	NA	NA	NA	NA	NA	NA	0.191739	NA	0.168924	NA
hsa-mir-566	NA	NA	NA	NA	NA	NA	NA	NA	NA	NA	NA	NA	NA	NA	NA	NA	NA	NA	NA	NA	NA	NA	NA	NA	NA	NA	NA	NA	NA	NA	NA	NA	NA	NA	NA	NA	NA	NA	NA	NA	NA	NA	NA	NA	NA	NA	NA	NA	NA
hsa-mir-563	NA	NA	NA	NA	NA	NA	NA	NA	NA	NA	NA	NA	NA	NA	NA	NA	NA	NA	NA	NA	NA	NA	NA	NA	NA	NA	NA	NA	NA	NA	NA	NA	NA	NA	NA	NA	NA	NA	NA	NA	NA	NA	NA	NA	NA	NA	NA	NA	NA
hsa-mir-562	NA	NA	NA	NA	NA	NA	NA	NA	NA	NA	NA	NA	NA	NA	NA	NA	NA	NA	NA	NA	NA	NA	NA	NA	NA	NA	NA	NA	NA	NA	NA	NA	NA	NA	NA	NA	NA	NA	NA	NA	NA	NA	NA	NA	NA	NA	NA	NA	NA
hsa-mir-559	NA	NA	NA	NA	NA	NA	NA	NA	NA	NA	NA	NA	NA	NA	NA	NA	NA	NA	NA	NA	0.107788	NA	NA	NA	NA	NA	NA	NA	NA	NA	NA	NA	NA	0.164986	NA	NA	NA	NA	NA	NA	0.208477	NA	NA	NA	NA	NA	0.175051	0.168924	NA
hsa-mir-558	NA	NA	NA	NA	NA	NA	NA	NA	NA	NA	NA	NA	NA	NA	NA	NA	NA	NA	NA	NA	NA	NA	NA	NA	NA	NA	NA	NA	NA	NA	NA	NA	NA	NA	NA	NA	NA	NA	NA	NA	NA	NA	NA	NA	NA	NA	NA	NA	NA
hsa-mir-557	NA	NA	NA	NA	NA	NA	NA	NA	NA	NA	NA	NA	NA	NA	NA	NA	NA	NA	NA	NA	NA	NA	NA	NA	NA	NA	NA	NA	NA	NA	NA	NA	NA	NA	NA	NA	NA	NA	NA	NA	NA	NA	NA	NA	NA	NA	NA	NA	NA
hsa-mir-555	NA	0.1999	NA	NA	0.518523	NA	0.099047	NA	NA	NA	NA	NA	0.258317	NA	NA	NA	0.180172	0.175153	NA	NA	NA	NA	NA	NA	NA	NA	NA	0.357746	NA	NA	NA	NA	NA	NA	NA	NA	0.346533	0.393556	NA	0.199243	0.416954	0.197061	NA	NA	NA	NA	NA	NA	NA
hsa-mir-554	NA	NA	NA	NA	NA	NA	NA	NA	NA	NA	NA	NA	NA	NA	NA	NA	NA	NA	NA	NA	0.107788	NA	NA	NA	NA	NA	NA	NA	NA	NA	NA	NA	NA	NA	NA	NA	NA	NA	NA	NA	NA	NA	NA	NA	NA	NA	NA	NA	NA
hsa-mir-553	NA	NA	NA	NA	NA	NA	NA	NA	NA	NA	NA	NA	NA	NA	NA	NA	NA	NA	NA	NA	NA	NA	NA	NA	NA	NA	NA	NA	NA	NA	NA	NA	NA	NA	NA	NA	NA	NA	NA	NA	NA	NA	NA	NA	NA	NA	NA	NA	NA
hsa-mir-550b-2	NA	NA	NA	NA	0.518523	NA	NA	NA	NA	NA	NA	NA	NA	NA	NA	NA	NA	NA	NA	NA	NA	NA	NA	NA	NA	NA	NA	NA	NA	NA	NA	NA	NA	NA	NA	NA	NA	NA	NA	NA	NA	NA	NA	NA	NA	NA	NA	NA	NA
hsa-mir-550b-1	NA	NA	NA	NA	NA	NA	NA	NA	NA	NA	NA	NA	NA	NA	NA	NA	0.180172	NA	NA	NA	NA	NA	NA	NA	NA	NA	NA	NA	NA	NA	NA	NA	NA	NA	NA	NA	NA	NA	NA	NA	NA	NA	NA	NA	NA	NA	NA	NA	NA
hsa-mir-548z	NA	NA	NA	NA	NA	NA	NA	NA	NA	NA	NA	NA	NA	NA	NA	NA	NA	NA	NA	NA	NA	NA	NA	NA	NA	NA	NA	NA	NA	NA	NA	NA	NA	NA	NA	NA	NA	NA	NA	NA	NA	NA	NA	NA	NA	NA	NA	NA	NA
hsa-mir-548y	NA	NA	NA	NA	NA	NA	NA	NA	NA	NA	NA	NA	NA	NA	NA	NA	NA	3.85336	NA	NA	NA	NA	NA	NA	NA	NA	1.99208	0.357746	NA	NA	NA	NA	NA	NA	NA	NA	NA	NA	NA	NA	NA	NA	NA	NA	NA	NA	NA	NA	NA
hsa-mir-548x	NA	NA	NA	NA	NA	NA	NA	0.733288	NA	NA	NA	NA	NA	NA	NA	NA	NA	0.175153	NA	NA	NA	NA	NA	NA	NA	NA	0.24901	NA	NA	NA	NA	0.325184	NA	NA	NA	NA	NA	NA	NA	NA	NA	NA	NA	NA	NA	NA	NA	NA	NA
hsa-mir-548w	NA	NA	NA	NA	NA	NA	NA	NA	NA	NA	NA	NA	NA	NA	NA	NA	NA	NA	NA	NA	NA	NA	NA	NA	NA	NA	NA	NA	NA	NA	NA	NA	NA	NA	NA	NA	NA	NA	NA	NA	NA	NA	NA	NA	NA	NA	NA	NA	NA
hsa-mir-548u	NA	NA	NA	NA	NA	NA	NA	NA	NA	NA	NA	NA	NA	NA	NA	NA	NA	NA	0.194903	NA	NA	NA	NA	NA	NA	NA	NA	NA	NA	NA	NA	NA	NA	NA	NA	NA	NA	NA	NA	NA	NA	NA	NA	NA	NA	NA	NA	NA	NA
hsa-mir-548p	NA	NA	NA	NA	NA	NA	NA	NA	NA	NA	NA	NA	NA	NA	NA	NA	NA	NA	NA	NA	NA	NA	NA	NA	NA	NA	NA	NA	NA	NA	NA	NA	NA	NA	NA	NA	NA	NA	NA	NA	NA	NA	NA	NA	NA	NA	NA	NA	NA
hsa-mir-548n	NA	0.1999	NA	NA	NA	NA	NA	NA	NA	NA	NA	NA	NA	NA	NA	NA	NA	0.350305	NA	NA	0.215577	NA	NA	NA	NA	NA	0.124505	NA	NA	NA	NA	NA	NA	NA	NA	NA	NA	NA	NA	NA	0.208477	NA	NA	0.301081	NA	NA	NA	NA	NA
hsa-mir-548m	NA	NA	NA	NA	NA	NA	NA	NA	NA	NA	NA	NA	NA	NA	NA	NA	NA	NA	NA	NA	NA	NA	NA	NA	NA	NA	NA	NA	NA	NA	NA	NA	NA	NA	NA	NA	NA	NA	NA	NA	NA	NA	NA	NA	NA	NA	NA	NA	NA
hsa-mir-548i-4	NA	NA	NA	NA	NA	NA	NA	NA	NA	NA	NA	NA	NA	NA	NA	NA	NA	NA	NA	NA	NA	NA	NA	NA	NA	NA	NA	NA	NA	NA	NA	NA	NA	NA	NA	NA	NA	NA	NA	NA	NA	NA	NA	NA	NA	NA	NA	NA	NA
hsa-mir-548i-3	NA	NA	NA	NA	NA	NA	NA	NA	NA	NA	NA	NA	NA	NA	NA	NA	NA	NA	NA	NA	NA	NA	NA	NA	NA	NA	NA	NA	NA	NA	NA	NA	NA	NA	NA	NA	NA	NA	NA	NA	NA	NA	NA	NA	NA	NA	NA	NA	NA
hsa-mir-548i-2	NA	NA	NA	NA	NA	NA	NA	NA	NA	NA	NA	NA	NA	NA	NA	NA	NA	NA	NA	NA	NA	NA	NA	NA	NA	NA	NA	NA	NA	NA	NA	NA	NA	NA	NA	NA	NA	NA	NA	NA	NA	NA	NA	NA	NA	NA	NA	NA	NA
hsa-mir-548i-1	NA	NA	NA	NA	NA	NA	NA	NA	NA	NA	NA	NA	NA	NA	NA	NA	NA	NA	NA	NA	NA	NA	NA	NA	NA	NA	NA	NA	NA	NA	NA	NA	NA	NA	NA	NA	NA	NA	NA	NA	NA	NA	NA	NA	NA	NA	NA	NA	NA
hsa-mir-548h-4	NA	NA	NA	NA	NA	NA	NA	NA	NA	NA	NA	NA	NA	NA	NA	NA	NA	NA	NA	NA	NA	NA	NA	NA	NA	NA	NA	NA	NA	NA	NA	NA	NA	NA	NA	NA	NA	NA	NA	NA	NA	NA	NA	NA	NA	NA	NA	NA	NA
hsa-mir-548h-3	NA	NA	NA	NA	NA	NA	NA	NA	NA	NA	NA	NA	NA	NA	NA	NA	NA	NA	NA	NA	NA	NA	NA	NA	NA	NA	NA	NA	NA	NA	NA	NA	NA	NA	NA	NA	NA	NA	NA	NA	NA	NA	NA	NA	NA	NA	NA	NA	NA
hsa-mir-548h-2	NA	NA	NA	NA	NA	NA	NA	NA	NA	NA	NA	NA	NA	NA	NA	NA	NA	NA	NA	NA	NA	NA	NA	NA	NA	NA	NA	NA	NA	NA	NA	NA	NA	NA	NA	NA	NA	NA	NA	NA	NA	NA	NA	NA	NA	NA	NA	NA	NA
hsa-mir-548h-1	NA	NA	NA	NA	NA	NA	NA	NA	NA	NA	NA	NA	NA	NA	NA	NA	NA	NA	NA	NA	NA	NA	NA	NA	NA	NA	NA	NA	NA	NA	NA	NA	NA	NA	NA	NA	NA	NA	NA	NA	NA	NA	NA	NA	NA	NA	NA	NA	NA
hsa-mir-548g	NA	NA	NA	NA	NA	NA	NA	NA	NA	NA	NA	NA	NA	NA	NA	NA	NA	NA	NA	NA	NA	NA	NA	NA	NA	NA	NA	NA	NA	NA	NA	NA	NA	NA	NA	NA	NA	NA	NA	NA	NA	NA	NA	NA	NA	NA	NA	NA	NA
hsa-mir-548f-5	NA	NA	NA	NA	NA	NA	NA	NA	NA	NA	NA	NA	NA	NA	NA	NA	NA	NA	NA	NA	NA	NA	NA	NA	NA	NA	NA	NA	NA	NA	NA	NA	NA	NA	NA	NA	NA	NA	NA	NA	NA	NA	NA	NA	NA	NA	NA	NA	NA
hsa-mir-548f-4	NA	NA	NA	NA	NA	NA	NA	NA	NA	NA	NA	NA	NA	NA	NA	NA	NA	NA	NA	NA	NA	NA	NA	NA	NA	NA	NA	NA	NA	NA	NA	NA	NA	NA	NA	NA	NA	NA	NA	0.199243	NA	NA	NA	NA	NA	NA	NA	NA	NA
hsa-mir-548f-3	NA	NA	NA	NA	NA	NA	NA	NA	NA	NA	NA	NA	NA	NA	NA	NA	NA	NA	NA	NA	NA	NA	NA	NA	NA	NA	NA	NA	NA	NA	NA	NA	NA	NA	NA	NA	NA	NA	NA	NA	NA	NA	NA	NA	NA	NA	NA	NA	NA
hsa-mir-548f-2	NA	NA	NA	NA	NA	NA	NA	NA	NA	NA	NA	NA	NA	NA	NA	NA	NA	NA	NA	NA	NA	NA	NA	NA	NA	NA	NA	NA	NA	NA	NA	NA	NA	NA	NA	NA	NA	NA	NA	NA	NA	NA	NA	NA	NA	NA	NA	NA	NA
hsa-mir-548c	NA	NA	NA	NA	NA	NA	NA	NA	NA	NA	NA	NA	NA	NA	NA	NA	NA	NA	NA	NA	NA	NA	NA	NA	NA	NA	NA	NA	NA	NA	NA	NA	NA	NA	NA	NA	NA	NA	NA	NA	NA	NA	NA	NA	NA	NA	NA	NA	NA
hsa-mir-548aa-1	NA	NA	NA	NA	NA	NA	NA	NA	NA	NA	NA	NA	NA	NA	NA	NA	NA	NA	NA	NA	NA	NA	NA	NA	NA	NA	NA	NA	NA	NA	NA	NA	NA	NA	NA	NA	NA	NA	NA	NA	NA	NA	NA	NA	NA	NA	NA	NA	NA
hsa-mir-548a-2	NA	NA	NA	NA	NA	NA	NA	NA	NA	NA	NA	NA	NA	NA	NA	NA	NA	NA	NA	NA	NA	NA	NA	NA	NA	NA	NA	NA	NA	NA	NA	NA	NA	NA	NA	NA	NA	NA	NA	NA	NA	NA	NA	NA	NA	NA	NA	NA	NA
hsa-mir-548a-1	NA	NA	NA	NA	NA	NA	NA	NA	NA	NA	NA	NA	NA	NA	NA	NA	NA	NA	NA	NA	NA	NA	NA	NA	NA	NA	NA	NA	NA	NA	NA	NA	NA	NA	NA	NA	NA	NA	NA	NA	NA	NA	NA	NA	NA	NA	NA	NA	NA
hsa-mir-526a-2	0.669078	NA	NA	NA	NA	1.1581	NA	NA	NA	NA	NA	NA	NA	NA	NA	NA	NA	NA	NA	NA	NA	NA	NA	NA	NA	NA	NA	NA	NA	NA	NA	NA	NA	NA	NA	NA	NA	NA	NA	NA	NA	NA	NA	NA	NA	0.191739	NA	NA	NA
hsa-mir-526a-1	0.334539	NA	NA	NA	NA	NA	NA	NA	NA	NA	NA	NA	NA	NA	NA	NA	NA	NA	NA	NA	NA	NA	NA	NA	NA	NA	NA	NA	NA	0.295767	NA	NA	NA	NA	NA	NA	NA	NA	NA	NA	NA	NA	NA	NA	NA	NA	NA	NA	NA
hsa-mir-521-2	0.334539	NA	NA	NA	NA	NA	0.29714	NA	NA	NA	NA	NA	NA	0.395288	NA	0.241079	NA	0.175153	NA	NA	0.215577	NA	NA	0.200454	NA	NA	NA	NA	NA	NA	NA	NA	0.126951	NA	NA	0.504757	NA	NA	NA	NA	0.208477	NA	NA	NA	NA	0.191739	NA	0.168924	NA
hsa-mir-520e	3.34539	NA	NA	NA	0.518523	1.1581	0.29714	NA	NA	NA	NA	2.04108	NA	NA	NA	0.241079	0.540516	NA	0.389806	NA	0.215577	0.219085	NA	0.601363	NA	0.190557	NA	NA	NA	0.295767	1.08467	NA	0.126951	NA	NA	0.336504	NA	0.196778	NA	NA	0.625431	NA	NA	NA	NA	0.191739	NA	0.337848	NA
hsa-mir-519e	NA	NA	NA	NA	NA	NA	0.099047	NA	NA	NA	NA	NA	NA	NA	NA	0.120539	NA	NA	NA	NA	NA	NA	0.133224	NA	NA	NA	NA	NA	NA	NA	0.433869	NA	NA	NA	NA	NA	NA	0.393556	NA	NA	NA	NA	NA	NA	NA	NA	NA	NA	NA
hsa-mir-510	NA	NA	NA	NA	NA	NA	NA	NA	NA	NA	NA	NA	NA	NA	NA	NA	NA	NA	NA	NA	NA	NA	NA	NA	NA	NA	NA	NA	NA	NA	NA	NA	NA	NA	NA	NA	NA	NA	NA	NA	NA	NA	NA	NA	NA	NA	NA	NA	NA
hsa-mir-492	NA	NA	NA	NA	NA	NA	NA	NA	NA	NA	NA	NA	NA	NA	NA	NA	NA	NA	NA	NA	NA	NA	NA	NA	NA	NA	NA	NA	NA	NA	NA	NA	NA	NA	NA	NA	NA	NA	NA	0.398485	NA	NA	NA	NA	NA	NA	NA	NA	NA
hsa-mir-4330	NA	NA	NA	NA	NA	NA	NA	NA	NA	NA	NA	NA	NA	NA	NA	NA	NA	NA	NA	NA	NA	NA	NA	NA	NA	NA	NA	NA	NA	NA	NA	NA	NA	NA	NA	NA	NA	NA	NA	NA	NA	NA	NA	NA	NA	NA	NA	NA	NA
hsa-mir-4329	NA	NA	NA	NA	NA	NA	NA	NA	NA	NA	NA	NA	NA	NA	NA	NA	NA	NA	NA	NA	NA	NA	NA	NA	NA	NA	NA	NA	NA	NA	NA	NA	NA	NA	NA	NA	NA	NA	NA	NA	NA	NA	NA	NA	NA	NA	NA	NA	NA
hsa-mir-4328	NA	NA	NA	NA	NA	NA	NA	NA	NA	NA	NA	NA	NA	NA	NA	NA	NA	NA	NA	NA	NA	NA	NA	NA	NA	NA	NA	NA	NA	NA	NA	NA	NA	NA	NA	NA	NA	NA	NA	NA	NA	NA	NA	NA	NA	NA	NA	NA	NA
hsa-mir-4327	NA	NA	NA	NA	NA	NA	NA	NA	NA	NA	NA	NA	NA	NA	NA	NA	NA	NA	NA	NA	NA	NA	NA	NA	NA	NA	NA	NA	NA	NA	NA	NA	NA	NA	NA	NA	NA	NA	NA	NA	NA	NA	NA	NA	NA	NA	NA	NA	NA
hsa-mir-4325	NA	NA	NA	NA	NA	NA	NA	NA	NA	NA	NA	NA	NA	NA	NA	NA	NA	NA	NA	NA	NA	NA	NA	NA	NA	NA	NA	NA	NA	NA	NA	NA	NA	NA	NA	NA	NA	NA	NA	NA	NA	NA	NA	NA	NA	NA	NA	NA	NA
hsa-mir-4324	NA	NA	NA	NA	NA	NA	NA	NA	NA	NA	NA	NA	NA	NA	NA	NA	NA	NA	NA	NA	NA	NA	NA	NA	NA	NA	NA	NA	NA	NA	NA	NA	NA	NA	NA	NA	NA	NA	NA	NA	NA	NA	NA	NA	NA	NA	NA	NA	NA
hsa-mir-4323	NA	NA	NA	NA	NA	NA	NA	NA	NA	NA	NA	NA	NA	NA	NA	NA	NA	NA	NA	NA	NA	NA	NA	NA	NA	NA	NA	NA	NA	NA	NA	NA	NA	NA	NA	NA	NA	NA	NA	NA	NA	NA	NA	NA	NA	NA	NA	NA	NA
hsa-mir-4322	NA	NA	NA	NA	NA	NA	NA	NA	NA	NA	NA	NA	NA	NA	NA	NA	NA	NA	NA	NA	NA	NA	NA	NA	NA	NA	NA	NA	NA	NA	NA	NA	NA	NA	NA	NA	NA	NA	NA	NA	NA	NA	NA	NA	NA	NA	NA	NA	NA
hsa-mir-4321	NA	NA	NA	NA	NA	NA	NA	NA	NA	NA	NA	NA	NA	NA	NA	NA	NA	NA	NA	NA	NA	NA	NA	NA	NA	NA	NA	NA	NA	NA	NA	NA	NA	NA	NA	NA	NA	NA	NA	NA	NA	NA	NA	NA	NA	NA	NA	NA	NA
hsa-mir-4320	NA	NA	NA	NA	NA	NA	NA	NA	NA	NA	NA	NA	NA	NA	NA	NA	NA	NA	NA	NA	NA	NA	NA	NA	NA	NA	NA	NA	NA	NA	NA	NA	NA	NA	NA	NA	NA	NA	NA	NA	NA	NA	NA	NA	NA	NA	NA	NA	NA
hsa-mir-4319	NA	NA	NA	NA	NA	NA	NA	NA	NA	NA	NA	NA	NA	NA	NA	NA	NA	NA	NA	NA	NA	NA	NA	NA	NA	NA	NA	NA	NA	NA	NA	NA	NA	NA	NA	NA	NA	NA	NA	NA	NA	NA	NA	NA	NA	NA	NA	NA	NA
hsa-mir-4318	NA	NA	NA	NA	NA	NA	NA	NA	NA	NA	NA	NA	NA	NA	NA	NA	NA	NA	NA	NA	NA	NA	NA	NA	NA	NA	NA	NA	NA	NA	NA	NA	NA	NA	NA	NA	NA	NA	NA	NA	NA	NA	NA	NA	NA	NA	NA	NA	NA
hsa-mir-4317	NA	NA	NA	NA	NA	NA	NA	NA	NA	NA	NA	NA	NA	NA	NA	NA	NA	NA	NA	NA	NA	NA	NA	NA	NA	NA	NA	NA	NA	NA	NA	NA	NA	NA	NA	NA	NA	NA	NA	NA	NA	NA	NA	NA	NA	NA	NA	NA	NA
hsa-mir-4316	NA	NA	NA	NA	NA	NA	NA	NA	NA	NA	NA	NA	NA	NA	NA	NA	NA	NA	NA	NA	NA	NA	NA	NA	NA	NA	NA	NA	NA	NA	NA	NA	NA	NA	NA	NA	NA	NA	NA	NA	NA	NA	NA	NA	NA	NA	NA	NA	NA
hsa-mir-4315-2	0.334539	NA	NA	NA	NA	NA	NA	NA	NA	NA	NA	NA	NA	NA	NA	NA	NA	NA	NA	NA	NA	NA	NA	NA	NA	NA	NA	NA	NA	NA	NA	NA	NA	NA	NA	NA	NA	NA	NA	NA	NA	NA	0.214819	NA	NA	NA	0.175051	NA	NA
hsa-mir-4314	NA	NA	NA	NA	NA	NA	NA	NA	NA	NA	NA	NA	NA	NA	NA	NA	NA	NA	NA	NA	NA	NA	NA	NA	NA	NA	NA	NA	NA	NA	NA	NA	NA	NA	NA	NA	NA	NA	NA	NA	NA	NA	NA	NA	NA	NA	NA	NA	NA
hsa-mir-4313	NA	NA	NA	NA	NA	NA	NA	NA	NA	NA	NA	NA	NA	NA	NA	NA	NA	NA	NA	NA	NA	NA	NA	NA	NA	NA	NA	NA	NA	NA	NA	NA	NA	NA	NA	NA	NA	NA	NA	NA	NA	NA	NA	NA	NA	NA	NA	NA	NA
hsa-mir-4312	NA	NA	NA	NA	NA	NA	NA	NA	NA	NA	NA	NA	NA	NA	NA	NA	NA	NA	NA	NA	NA	NA	NA	NA	NA	NA	NA	NA	NA	NA	NA	NA	NA	NA	NA	NA	NA	NA	NA	NA	NA	NA	NA	NA	NA	NA	NA	NA	NA
hsa-mir-4311	NA	NA	NA	NA	NA	NA	NA	NA	NA	NA	NA	NA	NA	NA	NA	NA	NA	NA	NA	NA	NA	NA	NA	NA	NA	NA	NA	NA	NA	NA	NA	NA	NA	NA	NA	NA	NA	NA	NA	NA	NA	NA	NA	NA	NA	NA	NA	NA	NA
hsa-mir-4310	NA	NA	NA	NA	NA	NA	NA	NA	NA	NA	NA	NA	NA	NA	NA	NA	NA	NA	NA	NA	NA	NA	NA	0.200454	NA	NA	NA	NA	NA	NA	NA	NA	NA	NA	NA	NA	NA	NA	NA	NA	NA	NA	NA	NA	NA	NA	NA	NA	NA
hsa-mir-4309	NA	NA	NA	NA	NA	NA	NA	NA	NA	NA	NA	NA	NA	NA	NA	NA	NA	NA	NA	NA	NA	NA	NA	NA	NA	NA	NA	NA	NA	NA	NA	NA	NA	NA	NA	NA	NA	NA	NA	NA	NA	NA	NA	NA	NA	NA	NA	NA	NA
hsa-mir-4308	NA	NA	NA	NA	NA	NA	NA	NA	NA	NA	NA	NA	NA	NA	NA	NA	NA	NA	NA	NA	NA	NA	NA	NA	NA	NA	NA	NA	NA	NA	NA	NA	NA	NA	NA	NA	NA	NA	NA	NA	NA	NA	NA	NA	NA	NA	NA	NA	NA
hsa-mir-4307	NA	NA	NA	NA	NA	NA	NA	NA	NA	NA	NA	NA	NA	NA	NA	NA	NA	NA	NA	NA	NA	NA	NA	NA	NA	NA	NA	NA	NA	NA	NA	NA	NA	NA	NA	NA	NA	NA	NA	NA	NA	NA	NA	NA	NA	NA	NA	NA	NA
hsa-mir-4305	NA	NA	NA	NA	NA	NA	NA	NA	NA	NA	NA	NA	NA	NA	NA	NA	NA	NA	NA	NA	NA	NA	NA	NA	NA	NA	NA	NA	NA	NA	NA	NA	NA	NA	NA	NA	NA	NA	NA	NA	NA	NA	NA	NA	NA	NA	NA	NA	NA
hsa-mir-4304	NA	NA	NA	NA	NA	NA	NA	NA	NA	NA	NA	NA	NA	NA	NA	NA	NA	NA	NA	NA	NA	NA	NA	NA	NA	NA	NA	NA	NA	NA	NA	NA	NA	NA	NA	NA	NA	NA	NA	NA	NA	NA	NA	NA	NA	NA	NA	NA	NA
hsa-mir-4303	NA	NA	NA	NA	NA	NA	NA	NA	NA	NA	NA	NA	NA	NA	NA	NA	NA	NA	NA	NA	NA	NA	NA	NA	NA	NA	NA	NA	NA	NA	NA	NA	NA	NA	NA	NA	NA	NA	NA	NA	NA	NA	NA	NA	NA	NA	NA	NA	NA
hsa-mir-4302	NA	NA	NA	NA	NA	NA	NA	NA	NA	NA	NA	NA	NA	NA	NA	NA	NA	NA	NA	NA	NA	NA	NA	NA	NA	NA	NA	NA	NA	NA	NA	NA	NA	NA	NA	NA	NA	NA	NA	NA	NA	NA	NA	NA	NA	NA	NA	NA	NA
hsa-mir-4301	NA	NA	NA	NA	NA	NA	NA	NA	NA	NA	NA	NA	NA	NA	NA	NA	NA	NA	NA	NA	NA	NA	NA	NA	NA	NA	NA	NA	NA	NA	NA	NA	NA	NA	NA	NA	NA	NA	NA	NA	NA	NA	NA	NA	NA	NA	NA	NA	NA
hsa-mir-4300	NA	NA	NA	NA	NA	NA	NA	NA	NA	NA	NA	NA	NA	NA	NA	NA	NA	NA	NA	NA	NA	NA	NA	NA	NA	NA	NA	NA	NA	NA	NA	NA	NA	NA	NA	NA	NA	NA	NA	NA	NA	NA	NA	NA	NA	NA	NA	NA	NA
hsa-mir-4299	NA	NA	NA	NA	NA	NA	NA	NA	NA	NA	NA	NA	NA	NA	NA	NA	NA	NA	NA	NA	NA	NA	NA	NA	NA	NA	NA	NA	NA	NA	NA	NA	NA	NA	NA	NA	NA	NA	NA	NA	NA	NA	NA	NA	NA	NA	NA	NA	NA
hsa-mir-4298	NA	NA	NA	NA	NA	NA	NA	NA	NA	NA	NA	NA	NA	NA	NA	NA	NA	NA	NA	NA	NA	NA	NA	NA	NA	NA	NA	NA	NA	NA	NA	NA	NA	NA	NA	NA	NA	NA	NA	NA	NA	NA	NA	NA	NA	NA	NA	NA	NA
hsa-mir-4297	NA	NA	NA	NA	NA	NA	NA	NA	NA	NA	NA	NA	NA	NA	NA	NA	NA	NA	NA	NA	NA	NA	NA	NA	NA	NA	NA	NA	NA	NA	NA	NA	NA	NA	NA	NA	NA	NA	NA	NA	NA	NA	NA	NA	NA	NA	NA	NA	NA
hsa-mir-4296	NA	NA	NA	NA	NA	NA	NA	NA	NA	NA	NA	NA	NA	NA	NA	NA	NA	NA	NA	NA	NA	NA	NA	NA	NA	NA	NA	NA	NA	NA	NA	NA	NA	NA	NA	NA	NA	NA	NA	NA	NA	NA	NA	NA	NA	NA	NA	NA	NA
hsa-mir-4295	NA	NA	NA	NA	NA	NA	NA	NA	NA	NA	NA	NA	NA	NA	NA	NA	NA	NA	NA	NA	NA	NA	NA	NA	NA	NA	NA	NA	NA	NA	NA	NA	NA	NA	NA	NA	NA	NA	NA	NA	NA	NA	NA	NA	NA	NA	NA	NA	NA
hsa-mir-4294	NA	NA	NA	NA	NA	NA	NA	NA	NA	NA	NA	NA	NA	NA	NA	NA	NA	NA	NA	NA	NA	NA	NA	NA	NA	NA	NA	NA	NA	NA	NA	NA	NA	NA	NA	NA	NA	NA	NA	NA	NA	NA	NA	NA	NA	NA	NA	NA	NA
hsa-mir-4293	NA	NA	NA	NA	NA	NA	NA	NA	NA	NA	NA	NA	NA	NA	NA	NA	NA	NA	NA	NA	NA	NA	NA	NA	NA	NA	NA	NA	NA	NA	NA	NA	NA	NA	NA	NA	NA	NA	NA	NA	NA	NA	NA	NA	NA	NA	NA	NA	NA
hsa-mir-4292	NA	NA	NA	NA	NA	NA	NA	NA	NA	NA	NA	NA	NA	NA	NA	NA	NA	NA	NA	NA	NA	NA	NA	NA	NA	NA	NA	NA	NA	NA	NA	NA	NA	NA	NA	NA	NA	NA	NA	NA	NA	NA	NA	NA	NA	NA	NA	NA	NA
hsa-mir-4291	NA	NA	NA	NA	NA	NA	NA	NA	NA	NA	NA	NA	NA	NA	NA	NA	NA	NA	NA	NA	NA	NA	NA	NA	NA	NA	NA	NA	NA	NA	NA	NA	NA	NA	NA	NA	NA	NA	NA	NA	NA	NA	NA	NA	NA	NA	NA	NA	NA
hsa-mir-4290	NA	NA	NA	NA	NA	NA	NA	NA	NA	NA	NA	NA	NA	NA	NA	NA	NA	NA	NA	NA	NA	NA	NA	NA	NA	NA	NA	NA	NA	NA	NA	NA	NA	NA	NA	NA	NA	NA	NA	NA	NA	NA	NA	NA	NA	NA	NA	NA	NA
hsa-mir-4289	NA	NA	NA	NA	NA	NA	NA	NA	NA	NA	NA	NA	NA	NA	NA	NA	NA	NA	NA	NA	NA	NA	NA	NA	NA	NA	NA	NA	NA	NA	NA	NA	NA	NA	NA	NA	NA	NA	NA	NA	NA	NA	NA	NA	NA	NA	NA	NA	NA
hsa-mir-4288	NA	NA	NA	NA	NA	NA	NA	NA	NA	NA	NA	NA	NA	NA	NA	NA	NA	NA	NA	NA	NA	NA	NA	NA	NA	NA	NA	NA	NA	NA	NA	NA	NA	NA	NA	NA	NA	NA	NA	NA	NA	NA	NA	NA	NA	NA	NA	NA	NA
hsa-mir-4287	NA	NA	NA	NA	NA	NA	NA	NA	NA	NA	NA	NA	NA	NA	NA	NA	NA	NA	NA	NA	NA	NA	NA	NA	NA	NA	NA	NA	NA	NA	NA	NA	NA	NA	NA	NA	NA	NA	NA	NA	NA	NA	NA	NA	NA	NA	NA	NA	NA
hsa-mir-4285	NA	NA	NA	NA	NA	NA	NA	NA	NA	NA	NA	NA	NA	NA	NA	NA	NA	NA	NA	NA	NA	NA	NA	NA	NA	NA	NA	NA	NA	NA	NA	NA	NA	NA	NA	NA	NA	NA	NA	NA	NA	NA	NA	NA	NA	NA	NA	NA	NA
hsa-mir-4284	NA	0.1999	NA	NA	NA	NA	NA	NA	NA	NA	NA	NA	NA	NA	NA	NA	NA	NA	NA	NA	NA	NA	0.266448	NA	NA	NA	NA	NA	NA	NA	NA	NA	NA	NA	NA	NA	NA	NA	NA	0.199243	NA	NA	NA	NA	NA	NA	NA	NA	NA
hsa-mir-4283-2	NA	NA	NA	NA	NA	NA	NA	NA	NA	NA	NA	NA	NA	NA	NA	NA	NA	NA	NA	NA	NA	NA	NA	NA	NA	NA	NA	NA	NA	NA	NA	NA	NA	NA	NA	NA	NA	NA	NA	NA	NA	NA	NA	NA	NA	NA	NA	NA	NA
hsa-mir-4283-1	NA	NA	NA	NA	NA	NA	NA	NA	NA	NA	NA	NA	NA	NA	NA	NA	NA	NA	NA	NA	NA	NA	NA	NA	NA	NA	NA	NA	NA	NA	0.216934	NA	NA	NA	NA	NA	NA	NA	NA	NA	NA	NA	NA	NA	NA	NA	NA	NA	NA
hsa-mir-4282	NA	NA	NA	NA	NA	NA	NA	NA	NA	NA	NA	NA	NA	NA	NA	NA	NA	NA	NA	NA	NA	NA	NA	NA	NA	NA	NA	NA	NA	NA	NA	NA	NA	NA	NA	NA	NA	NA	NA	NA	NA	NA	NA	NA	NA	NA	NA	NA	NA
hsa-mir-4281	NA	NA	NA	NA	NA	NA	NA	NA	NA	NA	NA	NA	NA	NA	NA	NA	NA	NA	NA	NA	NA	NA	NA	NA	NA	NA	NA	NA	NA	NA	NA	NA	NA	NA	NA	NA	NA	NA	NA	NA	NA	NA	NA	NA	NA	NA	NA	NA	NA
hsa-mir-4280	NA	NA	NA	NA	NA	NA	NA	NA	NA	NA	NA	NA	NA	NA	NA	NA	NA	NA	NA	0.355858	NA	NA	NA	NA	NA	NA	NA	NA	NA	NA	NA	NA	NA	NA	NA	NA	NA	NA	NA	NA	NA	NA	NA	NA	NA	NA	NA	NA	NA
hsa-mir-4279	NA	NA	NA	NA	NA	NA	NA	NA	NA	NA	NA	NA	NA	NA	NA	NA	NA	NA	NA	NA	NA	NA	NA	NA	NA	NA	NA	NA	NA	NA	NA	NA	NA	NA	NA	NA	NA	NA	NA	NA	NA	NA	NA	NA	NA	NA	NA	NA	NA
hsa-mir-4278	NA	NA	NA	NA	NA	NA	NA	NA	NA	NA	NA	NA	NA	NA	NA	NA	NA	NA	NA	NA	NA	NA	NA	NA	NA	NA	NA	NA	NA	NA	NA	NA	NA	NA	NA	NA	NA	NA	NA	NA	NA	NA	NA	NA	NA	NA	NA	NA	NA
hsa-mir-4277	NA	NA	NA	NA	NA	NA	NA	NA	NA	NA	NA	NA	NA	NA	NA	NA	NA	NA	NA	NA	NA	NA	NA	NA	NA	NA	NA	NA	NA	NA	NA	NA	NA	NA	NA	NA	NA	NA	NA	NA	NA	NA	NA	NA	NA	NA	NA	NA	NA
hsa-mir-4276	NA	NA	NA	NA	NA	NA	NA	NA	NA	NA	NA	NA	NA	NA	NA	NA	NA	NA	NA	NA	NA	NA	NA	NA	NA	NA	NA	NA	NA	NA	NA	NA	NA	NA	NA	NA	NA	NA	NA	NA	NA	NA	NA	NA	NA	NA	NA	NA	NA
hsa-mir-4275	NA	NA	NA	NA	NA	NA	NA	NA	NA	NA	NA	NA	NA	NA	NA	NA	NA	NA	NA	NA	NA	NA	NA	NA	NA	NA	NA	NA	NA	NA	NA	NA	NA	NA	NA	NA	NA	NA	NA	NA	NA	NA	NA	NA	NA	NA	NA	NA	NA
hsa-mir-4274	NA	NA	NA	NA	NA	NA	NA	NA	NA	NA	NA	NA	NA	NA	NA	NA	NA	NA	NA	NA	NA	NA	NA	NA	NA	NA	NA	NA	NA	NA	NA	NA	NA	NA	NA	NA	NA	NA	NA	NA	NA	NA	NA	NA	NA	NA	NA	NA	NA
hsa-mir-4273	NA	NA	NA	NA	NA	NA	NA	NA	NA	NA	NA	NA	NA	NA	NA	NA	NA	NA	NA	NA	NA	NA	NA	NA	NA	NA	NA	NA	NA	NA	NA	NA	NA	NA	NA	NA	NA	NA	NA	NA	NA	NA	NA	NA	NA	NA	NA	NA	NA
hsa-mir-4272	NA	NA	NA	NA	NA	NA	NA	NA	NA	NA	NA	NA	NA	NA	NA	NA	NA	NA	NA	NA	NA	NA	NA	NA	NA	NA	NA	NA	NA	NA	NA	NA	NA	NA	NA	NA	NA	NA	NA	NA	NA	NA	NA	NA	NA	NA	NA	NA	NA
hsa-mir-4271	NA	NA	NA	NA	NA	NA	NA	NA	NA	NA	NA	NA	NA	NA	NA	NA	NA	NA	NA	NA	NA	NA	NA	NA	NA	NA	NA	NA	NA	NA	NA	NA	NA	NA	NA	NA	NA	NA	NA	NA	NA	NA	NA	NA	NA	NA	NA	NA	NA
hsa-mir-4270	NA	0.1999	NA	NA	NA	NA	NA	NA	NA	NA	NA	NA	NA	NA	NA	NA	NA	NA	NA	NA	NA	NA	NA	NA	NA	NA	NA	NA	NA	NA	NA	NA	NA	NA	NA	NA	NA	NA	NA	NA	NA	NA	NA	NA	NA	NA	NA	NA	NA
hsa-mir-4269	NA	NA	NA	NA	NA	NA	NA	NA	NA	NA	NA	NA	NA	NA	NA	NA	NA	NA	NA	NA	NA	NA	NA	NA	NA	NA	NA	NA	NA	NA	NA	NA	NA	NA	NA	NA	NA	NA	NA	NA	NA	NA	NA	NA	NA	NA	NA	NA	NA
hsa-mir-4268	NA	NA	NA	NA	NA	NA	NA	NA	NA	NA	NA	NA	NA	NA	NA	NA	NA	NA	NA	NA	NA	NA	NA	NA	NA	NA	NA	NA	NA	NA	NA	NA	NA	NA	NA	NA	NA	NA	NA	NA	NA	NA	NA	NA	NA	NA	NA	NA	NA
hsa-mir-4267	NA	NA	NA	NA	NA	NA	NA	NA	NA	NA	NA	NA	NA	NA	NA	NA	NA	NA	NA	NA	NA	NA	NA	NA	NA	NA	NA	NA	NA	NA	NA	NA	NA	NA	NA	NA	NA	NA	NA	NA	NA	NA	NA	NA	NA	NA	NA	NA	NA
hsa-mir-4266	NA	NA	NA	NA	NA	NA	NA	NA	NA	NA	NA	NA	NA	NA	NA	NA	NA	NA	NA	NA	NA	NA	NA	NA	NA	NA	NA	NA	NA	NA	NA	NA	NA	NA	NA	NA	NA	NA	NA	NA	NA	NA	NA	NA	NA	NA	NA	NA	NA
hsa-mir-4265	NA	NA	NA	NA	NA	NA	NA	NA	NA	NA	NA	NA	NA	NA	NA	NA	NA	NA	NA	NA	NA	NA	NA	NA	NA	NA	NA	NA	NA	NA	NA	NA	NA	NA	NA	NA	NA	NA	NA	NA	NA	NA	NA	NA	NA	NA	NA	NA	NA
hsa-mir-4264	0.334539	NA	NA	NA	NA	NA	NA	NA	NA	NA	NA	NA	NA	NA	NA	NA	NA	NA	NA	NA	NA	NA	NA	NA	NA	NA	NA	NA	NA	NA	NA	NA	NA	NA	NA	NA	NA	NA	NA	NA	NA	NA	NA	NA	NA	NA	NA	NA	NA
hsa-mir-4263	NA	NA	NA	NA	NA	NA	NA	NA	NA	NA	NA	NA	NA	NA	NA	NA	NA	NA	NA	NA	NA	NA	NA	NA	NA	NA	NA	NA	NA	NA	NA	NA	NA	NA	NA	NA	NA	NA	NA	NA	NA	NA	NA	NA	NA	NA	NA	NA	NA
hsa-mir-4262	NA	NA	NA	NA	NA	NA	NA	NA	NA	NA	NA	NA	NA	NA	NA	NA	NA	NA	NA	NA	NA	NA	NA	NA	NA	NA	NA	NA	NA	NA	NA	NA	NA	NA	NA	NA	NA	NA	NA	NA	NA	NA	NA	NA	NA	NA	NA	NA	NA
hsa-mir-4261	NA	NA	NA	NA	NA	NA	NA	NA	NA	NA	NA	NA	NA	NA	NA	NA	NA	NA	NA	NA	NA	NA	NA	NA	NA	NA	NA	NA	NA	NA	NA	NA	NA	NA	NA	NA	NA	NA	NA	NA	NA	NA	NA	NA	NA	NA	NA	NA	NA
hsa-mir-4260	NA	NA	NA	NA	NA	NA	NA	NA	NA	NA	NA	NA	NA	NA	NA	NA	NA	NA	NA	NA	NA	NA	NA	NA	NA	NA	NA	NA	NA	NA	NA	NA	NA	NA	NA	NA	NA	NA	NA	NA	NA	NA	NA	NA	NA	NA	NA	NA	NA
hsa-mir-4259	NA	NA	NA	NA	NA	NA	NA	NA	NA	NA	NA	NA	NA	NA	NA	NA	NA	NA	NA	NA	NA	NA	NA	NA	NA	NA	NA	NA	NA	NA	NA	NA	NA	NA	NA	NA	NA	NA	NA	NA	NA	NA	NA	NA	NA	NA	NA	NA	NA
hsa-mir-4258	NA	NA	NA	NA	NA	NA	NA	NA	NA	NA	NA	NA	NA	NA	NA	NA	NA	NA	NA	NA	NA	NA	NA	NA	NA	NA	NA	NA	NA	NA	NA	NA	NA	NA	NA	NA	NA	NA	NA	NA	NA	NA	NA	NA	NA	NA	NA	NA	NA
hsa-mir-4257	NA	NA	NA	NA	NA	NA	NA	NA	NA	NA	NA	NA	NA	NA	NA	NA	NA	NA	NA	NA	NA	NA	NA	NA	NA	NA	NA	0.357746	NA	NA	NA	NA	NA	NA	NA	NA	NA	NA	NA	NA	NA	NA	NA	NA	NA	NA	NA	NA	NA
hsa-mir-4256	NA	NA	NA	NA	NA	NA	NA	NA	NA	NA	NA	NA	NA	NA	NA	NA	NA	NA	NA	NA	NA	NA	NA	NA	NA	NA	NA	NA	NA	NA	NA	NA	NA	NA	NA	NA	NA	NA	NA	NA	NA	NA	NA	NA	NA	NA	NA	NA	NA
hsa-mir-4255	NA	NA	NA	NA	NA	NA	NA	NA	NA	NA	NA	NA	NA	NA	NA	NA	NA	NA	NA	NA	NA	NA	NA	NA	NA	NA	NA	NA	NA	NA	NA	NA	NA	NA	NA	NA	NA	NA	NA	NA	NA	NA	NA	NA	NA	NA	NA	NA	NA
hsa-mir-4254	NA	NA	NA	NA	NA	NA	NA	NA	NA	NA	NA	NA	NA	NA	NA	NA	NA	0.175153	NA	NA	NA	NA	NA	NA	NA	NA	NA	NA	NA	NA	NA	NA	NA	NA	NA	NA	NA	NA	NA	NA	NA	NA	NA	NA	NA	NA	NA	NA	NA
hsa-mir-4253	NA	NA	NA	NA	NA	NA	NA	NA	NA	NA	NA	NA	NA	NA	NA	NA	NA	NA	NA	NA	NA	NA	NA	NA	NA	NA	NA	NA	NA	NA	NA	NA	NA	NA	NA	NA	NA	NA	NA	NA	NA	NA	NA	NA	NA	NA	NA	NA	NA
hsa-mir-4252	NA	NA	NA	NA	NA	NA	NA	NA	NA	NA	NA	NA	NA	NA	NA	NA	NA	NA	NA	NA	NA	NA	NA	NA	NA	NA	NA	NA	NA	NA	NA	NA	NA	NA	NA	NA	NA	NA	NA	NA	NA	NA	NA	NA	NA	NA	NA	NA	NA
hsa-mir-4251	NA	NA	NA	NA	NA	NA	NA	NA	NA	NA	NA	NA	NA	NA	NA	NA	NA	NA	NA	NA	NA	NA	NA	NA	NA	NA	NA	NA	NA	NA	NA	NA	NA	NA	NA	NA	NA	NA	NA	NA	NA	NA	NA	NA	NA	NA	NA	NA	NA
hsa-mir-3939	NA	0.1999	NA	NA	NA	NA	NA	NA	NA	NA	NA	NA	NA	NA	NA	0.180809	0.180172	0.175153	NA	NA	NA	NA	NA	0.200454	NA	NA	NA	NA	NA	NA	NA	NA	NA	NA	NA	0.168252	NA	0.196778	NA	NA	NA	NA	NA	NA	NA	0.191739	NA	0.168924	NA
hsa-mir-3938	NA	NA	NA	NA	NA	NA	NA	NA	NA	NA	NA	NA	NA	NA	NA	NA	NA	NA	NA	NA	NA	NA	NA	NA	NA	NA	NA	NA	NA	NA	NA	NA	NA	NA	NA	NA	NA	NA	NA	NA	NA	NA	NA	NA	NA	NA	NA	NA	NA
hsa-mir-3937	NA	NA	NA	0.10905	NA	NA	NA	NA	NA	NA	NA	NA	NA	NA	NA	NA	NA	NA	NA	NA	NA	NA	NA	NA	NA	NA	NA	NA	NA	NA	NA	NA	NA	NA	NA	NA	NA	NA	NA	NA	NA	NA	NA	NA	NA	NA	NA	NA	NA
hsa-mir-3935	NA	NA	NA	NA	NA	NA	0.198093	NA	NA	0.806985	0.27384	NA	NA	NA	NA	0.241079	NA	NA	NA	NA	NA	NA	NA	NA	NA	NA	NA	NA	0.259797	NA	NA	NA	NA	NA	0.188824	0.168252	NA	NA	0.444023	1.19546	NA	NA	NA	NA	0.206106	NA	NA	NA	NA
hsa-mir-3929	NA	0.1999	NA	NA	NA	NA	NA	NA	NA	NA	NA	NA	NA	NA	NA	0.180809	NA	NA	0.194903	NA	0.107788	NA	0.133224	NA	NA	NA	NA	NA	NA	NA	NA	NA	NA	0.164986	NA	NA	NA	NA	NA	0.398485	NA	NA	NA	NA	NA	NA	NA	NA	NA
hsa-mir-3927	0.669078	1.5992	NA	NA	1.55557	NA	NA	NA	NA	NA	0.27384	NA	NA	0.395288	0.386412	NA	NA	0.875763	NA	0.355858	0.107788	NA	0.133224	0.200454	NA	NA	0.24901	0.357746	NA	0.591533	NA	NA	NA	NA	NA	NA	0.346533	NA	NA	NA	0.208477	NA	NA	NA	NA	NA	NA	NA	NA
hsa-mir-3924	NA	NA	NA	NA	NA	NA	NA	NA	NA	NA	NA	NA	NA	NA	NA	NA	NA	NA	NA	NA	NA	NA	NA	NA	NA	NA	NA	NA	NA	NA	NA	NA	NA	NA	NA	NA	NA	NA	NA	NA	NA	NA	NA	NA	NA	NA	NA	NA	NA
hsa-mir-3921	NA	NA	NA	NA	NA	NA	NA	NA	NA	NA	NA	NA	NA	NA	NA	NA	NA	0.175153	NA	NA	NA	NA	NA	NA	NA	NA	NA	NA	NA	NA	NA	NA	NA	NA	NA	NA	NA	NA	NA	NA	NA	NA	NA	NA	NA	0.191739	NA	NA	NA
hsa-mir-3915	NA	NA	NA	NA	NA	NA	NA	NA	NA	NA	NA	NA	NA	NA	NA	NA	NA	NA	NA	NA	NA	NA	NA	NA	NA	NA	NA	NA	NA	NA	NA	NA	NA	NA	NA	NA	NA	NA	NA	NA	NA	NA	NA	NA	NA	NA	NA	NA	NA
hsa-mir-3914-2	NA	NA	NA	NA	NA	NA	NA	NA	NA	NA	NA	NA	NA	NA	NA	NA	NA	NA	NA	NA	NA	NA	NA	NA	NA	NA	NA	NA	NA	NA	NA	NA	NA	NA	NA	NA	NA	NA	NA	NA	NA	NA	NA	NA	NA	NA	NA	NA	NA
hsa-mir-3914-1	NA	NA	NA	NA	NA	NA	NA	NA	NA	NA	NA	NA	NA	NA	NA	NA	NA	NA	NA	NA	NA	NA	NA	NA	NA	NA	NA	NA	NA	NA	NA	NA	NA	NA	NA	NA	NA	NA	NA	NA	NA	NA	NA	NA	NA	NA	NA	NA	NA
hsa-mir-3913-2	NA	NA	NA	NA	NA	NA	NA	NA	NA	NA	NA	NA	NA	NA	NA	NA	NA	NA	NA	NA	NA	NA	NA	NA	NA	NA	NA	NA	NA	NA	NA	NA	NA	NA	NA	NA	NA	NA	NA	NA	NA	NA	NA	NA	NA	NA	NA	NA	NA
hsa-mir-3910-1	NA	NA	NA	NA	NA	NA	NA	NA	NA	NA	NA	NA	NA	NA	NA	NA	NA	NA	NA	NA	NA	NA	NA	NA	NA	NA	NA	NA	NA	NA	NA	NA	NA	NA	NA	NA	NA	NA	NA	NA	NA	NA	NA	NA	NA	NA	NA	NA	NA
hsa-mir-3908	NA	NA	NA	NA	NA	NA	NA	NA	NA	NA	NA	NA	NA	NA	NA	NA	NA	NA	NA	NA	NA	NA	NA	NA	NA	NA	NA	NA	NA	NA	NA	NA	NA	NA	NA	0.168252	NA	NA	NA	NA	NA	NA	NA	NA	NA	NA	NA	NA	NA
hsa-mir-3907	NA	NA	NA	NA	NA	NA	NA	NA	NA	NA	NA	NA	NA	NA	NA	NA	NA	NA	NA	NA	NA	NA	NA	NA	NA	NA	NA	NA	NA	NA	NA	NA	NA	NA	NA	NA	NA	NA	NA	NA	NA	NA	NA	NA	NA	NA	NA	NA	NA
hsa-mir-384	NA	NA	NA	NA	NA	NA	NA	NA	NA	NA	NA	NA	NA	NA	NA	NA	NA	NA	NA	NA	NA	NA	NA	NA	NA	NA	NA	NA	NA	NA	NA	NA	NA	NA	NA	NA	NA	NA	NA	NA	NA	NA	NA	NA	NA	NA	NA	NA	NA
hsa-mir-3714	NA	NA	NA	NA	NA	NA	NA	NA	NA	NA	NA	NA	NA	NA	NA	NA	NA	NA	NA	NA	NA	NA	NA	NA	NA	NA	NA	NA	NA	NA	NA	NA	NA	NA	NA	NA	NA	NA	NA	NA	NA	NA	NA	NA	NA	NA	NA	NA	NA
hsa-mir-3713	NA	NA	NA	NA	NA	NA	NA	NA	NA	NA	NA	NA	NA	NA	NA	NA	NA	NA	NA	NA	NA	NA	NA	NA	NA	NA	NA	NA	NA	NA	NA	NA	NA	NA	NA	NA	NA	NA	NA	NA	NA	NA	NA	NA	NA	NA	NA	NA	NA
hsa-mir-3692	NA	NA	NA	NA	NA	NA	0.198093	NA	NA	NA	NA	NA	0.129158	NA	NA	NA	NA	NA	NA	NA	NA	NA	NA	NA	NA	NA	0.124505	NA	NA	NA	NA	0.325184	NA	NA	NA	NA	NA	NA	NA	NA	NA	NA	NA	NA	NA	NA	NA	NA	NA
hsa-mir-3689b	NA	NA	NA	NA	NA	NA	NA	NA	NA	NA	NA	NA	NA	NA	NA	NA	NA	0.175153	NA	NA	NA	NA	NA	NA	NA	NA	NA	NA	NA	NA	NA	NA	NA	NA	NA	NA	NA	NA	NA	NA	NA	NA	NA	NA	NA	NA	NA	NA	NA
hsa-mir-3689a	NA	NA	NA	NA	NA	NA	NA	NA	NA	NA	NA	NA	NA	NA	NA	NA	NA	0.175153	NA	NA	NA	NA	NA	NA	NA	NA	NA	NA	NA	NA	NA	NA	NA	NA	NA	NA	NA	NA	NA	NA	NA	NA	NA	NA	NA	NA	NA	NA	NA
hsa-mir-3686	NA	NA	NA	NA	NA	NA	NA	NA	NA	NA	NA	NA	NA	NA	NA	NA	NA	NA	NA	NA	NA	NA	0.133224	NA	NA	NA	NA	NA	NA	NA	NA	NA	NA	NA	NA	NA	NA	NA	NA	NA	NA	NA	NA	NA	NA	NA	NA	NA	NA
hsa-mir-3685	NA	NA	NA	NA	NA	NA	NA	NA	NA	NA	NA	NA	NA	NA	NA	NA	NA	NA	NA	NA	NA	NA	NA	NA	NA	NA	NA	NA	NA	NA	NA	NA	NA	NA	NA	NA	NA	NA	NA	NA	NA	NA	NA	NA	NA	NA	NA	NA	NA
hsa-mir-3683	NA	NA	NA	NA	NA	NA	NA	NA	NA	NA	NA	NA	NA	NA	NA	NA	NA	NA	NA	NA	NA	NA	NA	NA	NA	NA	NA	NA	NA	NA	NA	NA	NA	NA	NA	NA	NA	NA	NA	NA	NA	NA	NA	NA	NA	NA	NA	NA	NA
hsa-mir-3674	NA	NA	NA	NA	NA	NA	NA	NA	NA	NA	NA	NA	NA	NA	NA	NA	NA	NA	NA	NA	NA	NA	NA	NA	NA	NA	NA	NA	NA	NA	NA	NA	NA	NA	NA	NA	NA	NA	NA	NA	NA	NA	NA	NA	NA	NA	NA	NA	NA
hsa-mir-3673	NA	NA	NA	NA	NA	NA	NA	NA	NA	NA	NA	NA	NA	NA	NA	NA	NA	NA	NA	NA	NA	NA	NA	NA	NA	NA	NA	NA	NA	NA	NA	NA	NA	NA	NA	NA	NA	NA	NA	NA	NA	NA	NA	NA	NA	NA	NA	NA	NA
hsa-mir-3672	NA	NA	NA	NA	NA	NA	NA	NA	NA	NA	NA	NA	NA	NA	NA	NA	NA	NA	NA	NA	NA	NA	NA	NA	NA	NA	NA	NA	NA	NA	NA	NA	NA	NA	NA	NA	NA	NA	NA	NA	NA	NA	NA	NA	NA	NA	NA	NA	NA
hsa-mir-3671	NA	NA	NA	NA	NA	NA	NA	NA	NA	NA	NA	NA	NA	NA	NA	NA	NA	NA	NA	NA	NA	NA	NA	NA	NA	NA	NA	NA	NA	NA	NA	NA	NA	NA	NA	NA	NA	NA	NA	NA	NA	NA	NA	NA	NA	NA	NA	NA	NA
hsa-mir-3670	NA	NA	NA	NA	NA	NA	NA	NA	NA	NA	NA	NA	NA	NA	NA	NA	NA	NA	NA	NA	NA	NA	NA	NA	NA	NA	NA	NA	NA	NA	NA	NA	NA	NA	NA	NA	NA	NA	NA	NA	NA	NA	NA	NA	NA	NA	NA	NA	NA
hsa-mir-367	NA	NA	NA	NA	NA	NA	NA	NA	NA	NA	NA	NA	NA	NA	NA	NA	NA	NA	NA	NA	NA	NA	NA	NA	NA	NA	NA	NA	NA	NA	NA	NA	NA	NA	NA	NA	NA	NA	NA	NA	NA	NA	NA	NA	NA	NA	NA	NA	NA
hsa-mir-3669	NA	NA	NA	NA	NA	NA	NA	NA	NA	NA	NA	NA	NA	NA	NA	NA	NA	NA	NA	NA	NA	NA	NA	NA	NA	NA	NA	NA	NA	NA	NA	NA	NA	NA	NA	NA	NA	NA	NA	NA	NA	NA	NA	NA	NA	NA	NA	NA	NA
hsa-mir-3668	NA	NA	NA	NA	NA	NA	NA	NA	NA	NA	NA	NA	NA	NA	NA	NA	NA	NA	NA	NA	NA	NA	NA	NA	NA	NA	NA	NA	NA	NA	NA	NA	NA	NA	NA	NA	NA	NA	NA	NA	NA	NA	NA	NA	NA	NA	NA	NA	NA
hsa-mir-3666	NA	NA	NA	NA	NA	NA	NA	NA	NA	NA	NA	NA	NA	NA	NA	NA	NA	NA	NA	NA	NA	NA	NA	NA	NA	NA	NA	NA	NA	NA	NA	NA	NA	NA	NA	NA	NA	NA	NA	NA	NA	NA	NA	NA	NA	NA	NA	NA	NA
hsa-mir-3665	NA	NA	NA	NA	NA	NA	NA	NA	NA	NA	NA	NA	NA	NA	NA	NA	NA	NA	NA	NA	NA	NA	NA	NA	NA	NA	NA	NA	NA	NA	NA	NA	NA	NA	NA	NA	NA	NA	NA	NA	NA	NA	NA	NA	NA	NA	NA	NA	NA
hsa-mir-3660	0.334539	NA	0.183389	NA	NA	NA	NA	0.733288	NA	NA	0.27384	NA	NA	NA	NA	NA	NA	NA	NA	NA	NA	NA	NA	NA	NA	NA	NA	NA	NA	NA	NA	NA	NA	NA	NA	NA	NA	NA	NA	NA	NA	NA	NA	NA	NA	NA	NA	NA	NA
hsa-mir-3658	NA	NA	NA	NA	NA	NA	0.099047	NA	NA	NA	NA	NA	0.258317	0.395288	NA	NA	NA	NA	NA	NA	NA	NA	NA	NA	NA	NA	NA	NA	NA	NA	NA	NA	NA	NA	NA	NA	NA	NA	NA	NA	NA	NA	NA	NA	NA	NA	NA	NA	NA
hsa-mir-3650	NA	NA	NA	NA	NA	NA	NA	NA	NA	NA	NA	NA	NA	NA	NA	NA	NA	NA	NA	NA	NA	NA	NA	NA	NA	0.190557	NA	NA	NA	NA	NA	NA	NA	NA	NA	NA	NA	NA	NA	NA	NA	NA	NA	NA	NA	NA	NA	NA	NA
hsa-mir-3649	NA	NA	NA	NA	NA	NA	NA	NA	NA	NA	NA	NA	NA	NA	NA	NA	NA	NA	NA	NA	NA	NA	NA	NA	NA	NA	NA	NA	NA	NA	NA	NA	NA	NA	NA	NA	NA	NA	NA	NA	NA	NA	NA	NA	NA	NA	NA	NA	NA
hsa-mir-3646	1.00362	NA	NA	NA	NA	NA	NA	NA	NA	NA	NA	NA	NA	0.395288	NA	0.06027	NA	NA	0.194903	NA	NA	NA	NA	0.400908	0.154853	0.381114	0.124505	NA	0.259797	0.295767	NA	NA	NA	NA	0.566473	NA	NA	NA	0.444023	NA	NA	0.197061	NA	NA	NA	NA	0.175051	NA	NA
hsa-mir-3621	NA	NA	NA	NA	NA	NA	NA	NA	NA	NA	NA	NA	NA	NA	NA	NA	NA	NA	NA	NA	NA	NA	NA	NA	NA	NA	NA	NA	NA	NA	NA	NA	NA	NA	NA	NA	NA	NA	NA	NA	NA	NA	NA	NA	NA	NA	NA	NA	NA
hsa-mir-3617	NA	NA	NA	NA	NA	NA	NA	NA	NA	NA	NA	NA	NA	NA	NA	0.06027	NA	0.175153	NA	NA	NA	NA	NA	NA	0.154853	NA	NA	NA	NA	NA	NA	NA	NA	NA	NA	NA	NA	NA	NA	NA	NA	0.197061	NA	NA	NA	NA	NA	NA	NA
hsa-mir-325	NA	NA	NA	NA	NA	NA	NA	NA	NA	NA	NA	NA	NA	NA	NA	NA	NA	NA	NA	NA	NA	NA	NA	NA	NA	NA	NA	NA	NA	NA	NA	NA	NA	NA	NA	NA	NA	NA	NA	NA	NA	NA	NA	NA	NA	NA	NA	NA	NA
hsa-mir-320b-1	NA	NA	NA	NA	NA	NA	NA	NA	NA	NA	NA	NA	NA	NA	NA	NA	NA	NA	NA	NA	NA	NA	NA	NA	NA	NA	NA	NA	NA	NA	NA	NA	NA	NA	NA	NA	NA	NA	NA	NA	NA	NA	NA	NA	NA	NA	NA	NA	NA
hsa-mir-3201	NA	NA	NA	NA	NA	NA	NA	NA	NA	NA	NA	NA	NA	NA	NA	NA	NA	NA	NA	NA	NA	NA	NA	NA	NA	NA	NA	NA	NA	NA	NA	NA	NA	NA	NA	NA	NA	NA	NA	NA	NA	NA	NA	NA	NA	NA	NA	NA	NA
hsa-mir-3197	NA	NA	NA	NA	NA	NA	NA	NA	NA	NA	NA	NA	NA	0.395288	NA	NA	NA	NA	NA	NA	NA	NA	NA	NA	NA	NA	NA	NA	NA	NA	NA	NA	NA	NA	NA	NA	NA	NA	NA	NA	NA	NA	NA	NA	0.206106	NA	NA	NA	NA
hsa-mir-3196	NA	0.599701	NA	NA	NA	NA	NA	NA	NA	0.268995	NA	NA	NA	NA	NA	0.06027	NA	NA	NA	NA	NA	0.219085	NA	NA	NA	NA	0.124505	NA	NA	NA	NA	NA	NA	NA	NA	NA	NA	NA	0.444023	NA	NA	NA	NA	NA	NA	NA	NA	NA	NA
hsa-mir-3189	NA	NA	NA	NA	NA	NA	NA	NA	NA	NA	NA	NA	NA	NA	NA	NA	NA	NA	NA	0.711716	NA	NA	NA	NA	NA	NA	NA	NA	NA	NA	NA	NA	NA	NA	NA	NA	NA	NA	NA	0.199243	0.208477	NA	NA	NA	NA	NA	NA	NA	NA
hsa-mir-3186	NA	NA	NA	NA	NA	NA	NA	NA	NA	NA	NA	NA	NA	NA	NA	NA	NA	0.175153	NA	NA	NA	NA	NA	NA	NA	NA	NA	NA	NA	NA	0.216934	NA	NA	NA	NA	NA	NA	NA	NA	0.199243	NA	NA	NA	NA	NA	NA	NA	NA	NA
hsa-mir-3185	NA	NA	NA	NA	NA	NA	NA	NA	NA	NA	NA	NA	NA	NA	NA	NA	NA	NA	NA	NA	NA	NA	NA	NA	NA	NA	NA	NA	NA	NA	NA	NA	NA	NA	NA	NA	NA	NA	NA	NA	NA	NA	NA	NA	NA	NA	NA	NA	NA
hsa-mir-3184	NA	NA	NA	NA	NA	NA	NA	NA	NA	NA	NA	NA	NA	NA	NA	NA	NA	NA	NA	NA	NA	NA	NA	NA	NA	NA	NA	NA	NA	NA	NA	NA	NA	NA	NA	NA	NA	NA	NA	NA	0.208477	NA	NA	NA	NA	NA	NA	NA	NA
hsa-mir-3182	NA	NA	NA	NA	NA	NA	NA	NA	NA	NA	NA	NA	NA	NA	NA	NA	NA	NA	NA	NA	NA	NA	NA	NA	NA	NA	NA	NA	NA	NA	NA	NA	NA	NA	NA	NA	NA	NA	NA	NA	NA	NA	NA	NA	NA	NA	NA	NA	NA
hsa-mir-3181	NA	NA	NA	NA	NA	NA	0.29714	NA	NA	NA	NA	NA	NA	0.395288	0.772824	0.06027	NA	NA	NA	0.355858	NA	NA	NA	0.200454	NA	NA	NA	NA	NA	NA	NA	NA	NA	NA	NA	NA	NA	0.196778	0.222011	0.398485	NA	NA	NA	NA	NA	0.191739	NA	0.168924	0.350523
hsa-mir-3180-5	NA	NA	NA	NA	NA	NA	NA	NA	NA	NA	NA	NA	NA	NA	NA	NA	NA	NA	NA	NA	NA	NA	NA	NA	NA	NA	NA	NA	NA	NA	NA	NA	NA	NA	NA	NA	NA	NA	NA	NA	NA	NA	NA	NA	NA	NA	NA	NA	NA
hsa-mir-3180-4	NA	NA	NA	NA	NA	NA	NA	NA	NA	0.268995	NA	NA	NA	NA	NA	NA	NA	0.175153	NA	NA	NA	NA	NA	0.200454	0.154853	NA	0.24901	NA	NA	0.295767	0.216934	NA	NA	NA	NA	0.168252	NA	NA	0.222011	NA	NA	NA	NA	NA	NA	NA	NA	0.337848	0.350523
hsa-mir-3180-3	NA	NA	NA	NA	NA	NA	NA	NA	NA	NA	NA	NA	NA	NA	NA	NA	NA	0.175153	NA	NA	NA	NA	NA	NA	NA	NA	NA	NA	NA	NA	NA	NA	NA	NA	NA	NA	NA	NA	NA	NA	NA	NA	NA	NA	NA	NA	NA	NA	NA
hsa-mir-3180-2	NA	NA	NA	NA	NA	NA	NA	NA	NA	NA	NA	NA	NA	NA	NA	NA	NA	NA	NA	NA	NA	NA	NA	NA	NA	NA	NA	NA	NA	NA	NA	NA	NA	NA	NA	NA	NA	NA	NA	NA	NA	NA	NA	NA	NA	NA	NA	NA	NA
hsa-mir-3180-1	NA	NA	NA	NA	NA	NA	NA	NA	NA	NA	0.27384	NA	NA	NA	NA	NA	NA	NA	NA	NA	NA	NA	NA	NA	NA	NA	NA	NA	NA	NA	NA	NA	NA	NA	NA	NA	NA	NA	NA	NA	NA	NA	NA	NA	NA	NA	NA	NA	NA
hsa-mir-3179-3	NA	NA	NA	NA	NA	NA	NA	NA	NA	NA	NA	NA	0.129158	NA	0.193206	NA	0.180172	NA	NA	NA	NA	NA	0.133224	NA	NA	NA	NA	NA	NA	NA	NA	0.325184	NA	NA	NA	NA	NA	NA	NA	NA	NA	NA	NA	NA	NA	NA	NA	NA	NA
hsa-mir-3179-2	NA	NA	NA	NA	NA	NA	NA	NA	NA	NA	NA	NA	0.129158	NA	NA	NA	NA	NA	NA	NA	NA	NA	NA	NA	NA	NA	NA	NA	NA	NA	NA	NA	NA	NA	NA	NA	NA	NA	NA	NA	NA	NA	NA	NA	NA	NA	NA	NA	NA
hsa-mir-3179-1	NA	NA	NA	NA	NA	NA	NA	NA	NA	NA	NA	NA	NA	NA	0.193206	NA	NA	NA	NA	NA	NA	NA	NA	NA	NA	NA	NA	NA	NA	NA	NA	NA	NA	NA	NA	NA	NA	NA	NA	NA	NA	NA	NA	NA	NA	NA	NA	NA	NA
hsa-mir-3175	NA	NA	NA	NA	NA	NA	NA	NA	NA	NA	NA	NA	NA	NA	0.193206	NA	NA	NA	NA	NA	NA	0.219085	NA	NA	NA	NA	NA	NA	NA	NA	NA	NA	NA	NA	NA	NA	NA	NA	NA	NA	NA	NA	0.214819	NA	NA	NA	NA	NA	NA
hsa-mir-3171	NA	NA	NA	NA	NA	NA	NA	NA	NA	NA	NA	NA	NA	NA	NA	NA	NA	NA	NA	NA	NA	NA	NA	NA	NA	NA	NA	NA	NA	NA	NA	NA	NA	NA	NA	NA	NA	NA	NA	NA	NA	NA	0.644456	NA	NA	NA	NA	NA	NA
hsa-mir-3169	NA	NA	NA	NA	NA	NA	NA	NA	NA	NA	NA	NA	NA	NA	NA	NA	NA	NA	NA	NA	NA	NA	NA	NA	NA	NA	NA	NA	NA	NA	NA	NA	NA	NA	NA	NA	NA	NA	NA	NA	NA	NA	NA	NA	NA	NA	NA	NA	0.175261
hsa-mir-3167	NA	NA	NA	NA	NA	NA	0.099047	NA	NA	NA	NA	NA	NA	NA	NA	NA	NA	NA	NA	NA	NA	NA	NA	NA	NA	NA	NA	NA	NA	NA	NA	NA	NA	NA	NA	NA	NA	NA	NA	NA	NA	NA	NA	NA	NA	NA	NA	NA	NA
hsa-mir-3165	NA	NA	NA	NA	NA	NA	NA	NA	NA	NA	NA	NA	NA	NA	NA	0.06027	NA	NA	NA	NA	NA	NA	NA	NA	NA	NA	NA	NA	NA	NA	NA	NA	0.126951	NA	NA	NA	NA	NA	0.222011	NA	NA	NA	NA	NA	NA	NA	NA	NA	NA
hsa-mir-3162	NA	NA	NA	NA	NA	NA	NA	NA	NA	NA	NA	NA	NA	NA	NA	NA	NA	NA	0.194903	NA	0.107788	NA	NA	NA	NA	NA	NA	NA	NA	NA	NA	NA	NA	NA	NA	NA	NA	NA	NA	NA	NA	NA	NA	NA	0.206106	NA	NA	NA	NA
hsa-mir-3160-2	NA	NA	NA	NA	NA	NA	NA	NA	NA	NA	NA	NA	NA	NA	NA	NA	NA	NA	NA	NA	NA	NA	NA	NA	NA	NA	NA	NA	NA	NA	NA	NA	NA	NA	NA	NA	NA	NA	NA	NA	NA	NA	NA	NA	NA	NA	NA	NA	NA
hsa-mir-3156-3	NA	NA	NA	NA	NA	NA	NA	NA	NA	NA	NA	NA	NA	NA	NA	NA	NA	NA	NA	NA	NA	NA	NA	NA	NA	NA	NA	NA	NA	NA	NA	NA	NA	NA	NA	NA	NA	NA	NA	NA	NA	NA	NA	NA	NA	NA	NA	NA	NA
hsa-mir-3156-2	NA	NA	NA	NA	NA	NA	NA	NA	NA	NA	NA	NA	NA	NA	NA	NA	NA	NA	NA	NA	NA	NA	NA	NA	NA	NA	NA	NA	NA	NA	NA	NA	NA	NA	NA	NA	NA	NA	NA	NA	NA	NA	NA	NA	NA	NA	NA	NA	NA
hsa-mir-3156-1	NA	NA	NA	NA	NA	NA	NA	NA	NA	NA	NA	NA	NA	NA	NA	NA	NA	NA	NA	NA	NA	NA	NA	NA	NA	NA	NA	NA	NA	NA	NA	NA	NA	NA	NA	NA	NA	NA	NA	NA	NA	NA	NA	NA	NA	NA	NA	NA	NA
hsa-mir-3153	NA	NA	NA	NA	NA	NA	NA	NA	NA	NA	NA	NA	NA	NA	NA	NA	NA	NA	NA	NA	NA	NA	NA	NA	NA	NA	NA	NA	NA	NA	NA	NA	NA	NA	NA	NA	NA	NA	NA	NA	NA	NA	NA	NA	NA	NA	NA	NA	NA
hsa-mir-301a	22.4141	7.19641	4.95152	3.70771	46.6671	18.5295	21.3941	11.366	19.8449	39.8113	20.8118	31.6367	2.19569	22.9267	3.67092	13.3799	5.94568	23.2953	15.7871	2.84686	12.5034	7.44887	3.73027	13.0295	30.8158	8.19396	10.3339	11.8056	35.3325	17.746	26.8999	7.47922	9.90216	2.3098	2.45472	0.841261	1.38613	18.4971	8.43643	14.1462	3.54411	9.65597	4.51119	6.92485	3.50379	5.36869	4.55133	9.62866	13.6704
hsa-mir-3151	NA	NA	NA	NA	NA	NA	NA	NA	NA	NA	NA	NA	NA	NA	NA	NA	NA	NA	NA	NA	NA	NA	NA	NA	NA	NA	NA	NA	NA	NA	NA	NA	NA	NA	NA	0.168252	NA	NA	NA	NA	NA	NA	NA	NA	NA	NA	NA	NA	NA
hsa-mir-3149	NA	NA	NA	NA	NA	NA	NA	NA	NA	NA	NA	NA	NA	NA	0.386412	NA	NA	NA	NA	NA	0.107788	NA	NA	NA	NA	NA	NA	NA	NA	NA	NA	NA	NA	NA	NA	0.168252	NA	NA	NA	NA	NA	NA	NA	NA	NA	NA	NA	NA	NA
hsa-mir-3148	NA	NA	NA	NA	NA	NA	NA	NA	NA	NA	NA	NA	NA	NA	NA	NA	NA	NA	NA	NA	NA	NA	NA	NA	NA	NA	0.124505	NA	NA	NA	NA	NA	NA	NA	NA	NA	NA	NA	NA	0.199243	NA	NA	NA	NA	NA	NA	NA	NA	NA
hsa-mir-3147	NA	NA	NA	NA	NA	NA	NA	NA	NA	NA	NA	NA	NA	NA	NA	NA	NA	0.175153	NA	NA	NA	NA	NA	NA	NA	NA	0.124505	NA	NA	NA	NA	NA	NA	NA	NA	NA	NA	NA	NA	NA	NA	NA	NA	NA	NA	NA	NA	NA	NA
hsa-mir-3145	0.334539	0.1999	NA	NA	0.518523	NA	0.099047	NA	0.551247	0.268995	NA	NA	NA	NA	NA	0.241079	NA	NA	NA	0.355858	NA	0.219085	0.133224	NA	0.154853	NA	NA	NA	NA	NA	NA	0.325184	NA	NA	0.188824	NA	NA	NA	0.666034	NA	NA	NA	NA	NA	NA	NA	NA	NA	NA
hsa-mir-3142	NA	NA	NA	NA	NA	NA	NA	NA	NA	NA	NA	NA	NA	NA	NA	NA	0.180172	NA	NA	NA	NA	NA	NA	NA	NA	NA	NA	NA	NA	NA	NA	NA	NA	NA	NA	NA	NA	NA	NA	NA	NA	NA	NA	NA	NA	NA	NA	NA	NA
hsa-mir-3141	NA	NA	NA	NA	NA	NA	NA	NA	NA	NA	NA	NA	NA	NA	NA	NA	NA	NA	NA	NA	NA	NA	NA	NA	NA	NA	NA	NA	NA	NA	NA	NA	NA	NA	NA	NA	NA	NA	NA	NA	NA	NA	NA	NA	NA	NA	NA	NA	NA
hsa-mir-3139	NA	NA	NA	NA	0.518523	NA	0.198093	NA	NA	0.268995	NA	NA	NA	NA	NA	NA	NA	0.350305	NA	NA	NA	NA	NA	NA	0.309706	NA	NA	NA	NA	NA	NA	NA	NA	NA	NA	NA	NA	NA	NA	NA	NA	NA	0.214819	NA	0.206106	NA	NA	NA	NA
hsa-mir-3134	NA	NA	NA	NA	NA	NA	NA	NA	NA	NA	NA	NA	NA	NA	NA	NA	NA	NA	NA	NA	NA	NA	NA	NA	NA	NA	NA	NA	NA	NA	NA	NA	NA	NA	NA	NA	NA	NA	NA	NA	NA	NA	NA	NA	NA	NA	NA	NA	NA
hsa-mir-3128	NA	NA	NA	0.10905	NA	NA	NA	NA	NA	NA	NA	NA	NA	NA	NA	NA	NA	NA	NA	NA	NA	0.219085	0.133224	NA	0.154853	NA	NA	NA	NA	NA	NA	NA	NA	NA	NA	NA	NA	NA	NA	0.199243	NA	0.197061	NA	NA	NA	NA	NA	NA	NA
hsa-mir-3123	NA	NA	NA	NA	NA	NA	NA	NA	NA	NA	NA	NA	NA	NA	NA	NA	NA	NA	NA	NA	NA	NA	NA	NA	NA	NA	NA	NA	NA	NA	NA	NA	NA	NA	NA	NA	NA	NA	NA	NA	NA	NA	NA	NA	NA	NA	NA	NA	NA
hsa-mir-3122	NA	NA	NA	NA	NA	NA	NA	NA	NA	NA	NA	NA	NA	NA	NA	NA	NA	NA	NA	NA	NA	NA	NA	NA	NA	NA	NA	NA	NA	NA	0.216934	NA	NA	NA	NA	NA	NA	NA	NA	0.199243	NA	NA	NA	NA	NA	NA	NA	NA	NA
hsa-mir-3121	NA	NA	NA	NA	NA	NA	NA	NA	NA	NA	NA	NA	NA	NA	NA	NA	0.180172	NA	NA	NA	NA	NA	NA	NA	NA	NA	NA	NA	NA	NA	NA	NA	NA	NA	NA	NA	NA	0.196778	NA	NA	NA	NA	NA	NA	NA	NA	NA	NA	NA
hsa-mir-3120	NA	0.1999	NA	NA	NA	NA	NA	NA	NA	NA	NA	NA	NA	NA	NA	NA	NA	NA	NA	NA	NA	NA	NA	NA	NA	NA	0.124505	NA	NA	NA	NA	NA	NA	NA	NA	0.336504	NA	NA	NA	NA	NA	NA	NA	0.301081	NA	NA	NA	NA	NA
hsa-mir-3119-2	NA	NA	NA	NA	NA	NA	NA	NA	0.275623	NA	NA	NA	NA	NA	NA	NA	NA	NA	NA	NA	NA	NA	NA	NA	NA	NA	NA	NA	NA	NA	NA	NA	NA	NA	NA	NA	NA	NA	NA	NA	NA	NA	NA	NA	NA	NA	NA	NA	NA
hsa-mir-3119-1	NA	NA	NA	NA	NA	NA	NA	NA	NA	NA	NA	NA	NA	NA	NA	NA	NA	NA	NA	NA	NA	NA	NA	NA	NA	NA	NA	NA	NA	NA	NA	NA	NA	NA	NA	NA	NA	NA	NA	NA	NA	NA	NA	NA	NA	NA	NA	NA	NA
hsa-mir-3118-6	NA	NA	NA	NA	NA	NA	NA	NA	NA	NA	NA	NA	NA	NA	NA	NA	NA	NA	NA	NA	NA	NA	NA	NA	NA	NA	NA	NA	NA	NA	NA	NA	NA	NA	NA	NA	NA	NA	NA	NA	NA	NA	NA	NA	NA	NA	NA	NA	NA
hsa-mir-3118-5	NA	NA	NA	NA	NA	NA	NA	NA	NA	NA	NA	NA	NA	NA	NA	NA	NA	NA	NA	NA	NA	NA	NA	NA	NA	NA	NA	NA	NA	NA	NA	NA	NA	NA	NA	NA	NA	NA	NA	NA	NA	NA	NA	NA	NA	NA	NA	NA	NA
hsa-mir-3118-4	NA	NA	NA	NA	NA	NA	NA	NA	NA	NA	NA	NA	NA	NA	NA	NA	NA	NA	NA	NA	NA	NA	NA	NA	NA	NA	NA	NA	NA	NA	NA	NA	NA	NA	NA	NA	NA	NA	NA	NA	NA	NA	NA	NA	NA	NA	NA	NA	NA
hsa-mir-3118-3	NA	NA	NA	NA	NA	NA	NA	NA	NA	NA	NA	NA	NA	NA	NA	NA	NA	NA	NA	NA	NA	NA	NA	NA	NA	NA	NA	NA	NA	NA	NA	NA	NA	NA	NA	NA	NA	NA	NA	NA	NA	NA	NA	NA	NA	NA	NA	NA	NA
hsa-mir-3118-2	NA	NA	NA	NA	NA	NA	NA	NA	NA	NA	NA	NA	NA	NA	NA	NA	NA	NA	NA	NA	NA	NA	NA	NA	NA	NA	NA	NA	NA	NA	NA	NA	NA	NA	NA	NA	NA	NA	NA	NA	NA	NA	NA	NA	NA	NA	NA	NA	NA
hsa-mir-3118-1	NA	NA	NA	NA	NA	NA	NA	NA	NA	NA	NA	NA	NA	NA	NA	NA	NA	NA	NA	NA	NA	NA	NA	NA	NA	NA	NA	NA	NA	NA	NA	NA	NA	NA	NA	NA	NA	NA	NA	NA	NA	NA	NA	NA	NA	NA	NA	NA	NA
hsa-mir-3116-1	NA	NA	NA	NA	NA	NA	NA	NA	NA	NA	NA	NA	NA	NA	NA	NA	NA	NA	NA	NA	NA	NA	NA	NA	NA	NA	NA	NA	NA	NA	NA	NA	NA	NA	NA	NA	NA	NA	NA	NA	NA	NA	NA	NA	NA	NA	NA	NA	NA
hsa-mir-302f	NA	NA	NA	NA	NA	NA	NA	NA	NA	NA	NA	NA	NA	NA	NA	NA	NA	NA	NA	NA	NA	NA	NA	NA	NA	NA	NA	NA	NA	NA	NA	NA	NA	NA	NA	NA	NA	NA	NA	NA	NA	NA	NA	NA	NA	NA	NA	NA	NA
hsa-mir-302e	NA	NA	NA	NA	NA	NA	NA	NA	NA	NA	NA	NA	NA	NA	NA	NA	NA	NA	NA	NA	NA	NA	NA	NA	NA	NA	NA	NA	NA	NA	NA	NA	NA	NA	NA	NA	NA	NA	NA	NA	NA	NA	NA	NA	NA	NA	NA	NA	NA
hsa-mir-302d	NA	NA	NA	NA	NA	NA	NA	NA	NA	NA	NA	NA	NA	NA	NA	NA	NA	NA	NA	NA	NA	NA	NA	NA	NA	NA	NA	NA	NA	NA	NA	NA	NA	NA	NA	NA	NA	NA	NA	NA	NA	NA	NA	NA	NA	NA	NA	NA	NA
hsa-mir-302c	NA	NA	NA	NA	NA	NA	NA	NA	NA	NA	NA	NA	NA	NA	NA	NA	NA	NA	NA	NA	NA	NA	NA	NA	NA	NA	NA	NA	NA	NA	NA	NA	NA	NA	NA	NA	NA	NA	NA	NA	NA	NA	NA	NA	NA	NA	NA	NA	NA
hsa-mir-300	NA	NA	NA	NA	NA	NA	NA	NA	NA	NA	NA	NA	NA	NA	NA	NA	NA	NA	NA	NA	NA	NA	NA	NA	NA	NA	NA	NA	NA	NA	NA	NA	NA	NA	NA	NA	NA	NA	NA	NA	NA	NA	NA	NA	NA	NA	NA	NA	NA
hsa-mir-298	NA	NA	NA	NA	NA	NA	NA	NA	NA	NA	NA	NA	NA	NA	NA	NA	NA	NA	NA	NA	NA	NA	NA	NA	NA	NA	NA	NA	NA	NA	NA	NA	NA	NA	NA	NA	NA	NA	NA	NA	NA	NA	NA	NA	NA	NA	NA	NA	NA
hsa-mir-297	NA	NA	NA	NA	NA	NA	NA	NA	NA	NA	NA	NA	NA	NA	NA	NA	NA	NA	NA	NA	NA	NA	NA	NA	NA	NA	NA	NA	NA	NA	NA	NA	NA	NA	NA	NA	NA	NA	NA	NA	NA	NA	NA	NA	NA	NA	NA	NA	NA
hsa-mir-2909	NA	NA	NA	NA	NA	NA	NA	NA	NA	NA	NA	NA	NA	NA	NA	NA	NA	NA	NA	NA	NA	NA	NA	NA	NA	NA	NA	NA	NA	NA	NA	NA	NA	NA	NA	NA	NA	NA	NA	NA	NA	NA	NA	NA	NA	NA	NA	NA	NA
hsa-mir-2861	NA	NA	NA	NA	NA	NA	NA	NA	NA	NA	NA	NA	NA	NA	NA	NA	NA	NA	NA	NA	NA	NA	NA	NA	NA	NA	NA	NA	NA	NA	NA	NA	NA	NA	NA	NA	NA	NA	NA	NA	NA	NA	NA	NA	NA	NA	NA	NA	NA
hsa-mir-2117	NA	0.399801	NA	NA	NA	NA	0.495233	NA	NA	NA	NA	NA	0.129158	NA	NA	0.06027	NA	NA	NA	NA	NA	NA	NA	NA	0.154853	NA	NA	NA	0.259797	NA	NA	NA	NA	NA	NA	NA	NA	NA	0.222011	0.398485	NA	NA	NA	NA	NA	NA	NA	NA	NA
hsa-mir-2113	NA	NA	NA	NA	NA	NA	NA	NA	NA	NA	NA	NA	NA	NA	NA	NA	NA	0.350305	NA	NA	NA	NA	NA	NA	NA	NA	0.124505	NA	NA	NA	NA	NA	NA	NA	0.188824	0.336504	NA	NA	NA	NA	NA	NA	NA	NA	0.206106	NA	NA	NA	0.175261
hsa-mir-2054	NA	NA	NA	NA	NA	NA	NA	NA	NA	NA	NA	NA	NA	NA	NA	NA	NA	NA	NA	NA	NA	NA	NA	NA	NA	NA	NA	NA	NA	NA	NA	NA	NA	NA	NA	NA	NA	NA	NA	NA	NA	NA	NA	NA	NA	NA	NA	NA	NA
hsa-mir-2053	NA	NA	NA	NA	NA	NA	NA	NA	NA	NA	NA	NA	NA	NA	NA	NA	NA	NA	NA	NA	NA	NA	NA	NA	NA	NA	NA	NA	NA	NA	NA	NA	NA	NA	NA	NA	NA	NA	NA	NA	NA	NA	NA	NA	NA	NA	NA	NA	NA
hsa-mir-2052	NA	NA	NA	NA	NA	NA	NA	NA	NA	NA	NA	NA	NA	NA	NA	NA	NA	NA	NA	NA	NA	NA	NA	NA	NA	NA	NA	NA	NA	NA	NA	NA	NA	NA	NA	NA	NA	NA	NA	NA	NA	NA	NA	NA	NA	NA	NA	NA	NA
hsa-mir-198	NA	NA	NA	0.10905	NA	NA	NA	NA	NA	NA	NA	NA	NA	NA	NA	NA	NA	NA	NA	NA	0.107788	NA	NA	NA	NA	NA	NA	NA	NA	NA	NA	NA	NA	NA	NA	NA	NA	NA	NA	NA	0.208477	0.197061	NA	NA	NA	NA	0.175051	NA	NA
hsa-mir-1973	NA	NA	NA	NA	0.518523	NA	NA	NA	NA	NA	NA	NA	NA	NA	NA	NA	NA	NA	NA	NA	NA	NA	NA	NA	NA	NA	NA	NA	NA	NA	NA	NA	NA	NA	NA	NA	NA	NA	NA	NA	NA	NA	NA	NA	NA	NA	NA	NA	NA
hsa-mir-1972-2	NA	NA	NA	NA	NA	NA	NA	NA	NA	NA	NA	NA	NA	NA	NA	NA	NA	NA	NA	NA	NA	NA	NA	NA	NA	NA	NA	NA	NA	NA	NA	NA	NA	NA	NA	NA	NA	NA	NA	NA	NA	NA	NA	NA	NA	NA	NA	NA	NA
hsa-mir-1972-1	NA	NA	NA	NA	NA	NA	NA	NA	NA	NA	NA	NA	NA	NA	NA	NA	NA	NA	NA	NA	NA	NA	NA	NA	NA	NA	NA	NA	NA	NA	NA	NA	NA	NA	NA	NA	NA	NA	NA	NA	NA	NA	NA	NA	NA	NA	NA	NA	NA
hsa-mir-1909	0.669078	NA	NA	NA	NA	NA	0.198093	NA	0.275623	NA	NA	NA	NA	NA	NA	NA	NA	NA	NA	0.711716	0.107788	NA	NA	NA	NA	NA	0.124505	NA	NA	0.295767	NA	NA	NA	0.164986	0.188824	0.336504	NA	NA	NA	NA	NA	NA	0.214819	0.301081	NA	NA	NA	NA	0.175261
hsa-mir-1827	NA	NA	NA	NA	NA	NA	NA	NA	NA	NA	NA	NA	NA	NA	NA	NA	NA	NA	NA	NA	NA	NA	NA	NA	NA	NA	NA	NA	NA	NA	NA	NA	NA	NA	NA	NA	NA	NA	NA	NA	NA	NA	NA	NA	NA	NA	NA	NA	NA
hsa-mir-1825	NA	0.599701	NA	NA	NA	NA	NA	NA	NA	NA	NA	NA	NA	NA	NA	NA	NA	NA	NA	NA	NA	NA	NA	NA	NA	NA	NA	NA	NA	NA	NA	NA	NA	NA	NA	NA	NA	NA	NA	NA	NA	NA	NA	NA	NA	NA	NA	NA	NA
hsa-mir-1471	NA	NA	NA	NA	NA	NA	NA	NA	NA	NA	NA	NA	NA	NA	NA	NA	NA	NA	NA	NA	NA	NA	NA	NA	NA	NA	NA	NA	NA	NA	NA	NA	NA	NA	NA	NA	NA	NA	NA	NA	NA	NA	NA	NA	NA	NA	NA	NA	NA
hsa-mir-1470	NA	NA	NA	NA	NA	NA	NA	NA	NA	NA	NA	NA	NA	NA	NA	NA	NA	NA	NA	NA	NA	NA	NA	NA	NA	NA	NA	NA	NA	NA	NA	NA	NA	NA	NA	NA	NA	NA	NA	NA	NA	NA	NA	NA	NA	NA	NA	NA	NA
hsa-mir-147	NA	NA	NA	NA	NA	NA	NA	NA	NA	NA	NA	NA	NA	NA	NA	NA	NA	NA	NA	NA	NA	NA	NA	NA	NA	NA	NA	NA	NA	NA	NA	NA	NA	NA	NA	NA	NA	NA	NA	NA	NA	NA	NA	NA	NA	NA	NA	NA	NA
hsa-mir-1469	NA	NA	NA	NA	NA	NA	NA	NA	NA	NA	NA	NA	NA	NA	NA	NA	NA	NA	NA	NA	NA	NA	NA	NA	NA	NA	NA	NA	NA	NA	NA	NA	NA	NA	NA	NA	NA	NA	NA	NA	NA	NA	NA	NA	NA	NA	NA	NA	NA
hsa-mir-1324	NA	NA	NA	NA	NA	NA	NA	NA	NA	NA	NA	NA	NA	NA	NA	NA	NA	NA	NA	NA	NA	NA	NA	NA	NA	NA	NA	NA	NA	NA	NA	NA	NA	NA	NA	NA	NA	NA	NA	NA	NA	NA	NA	NA	NA	NA	NA	NA	NA
hsa-mir-1322	NA	NA	NA	NA	NA	NA	NA	NA	NA	NA	NA	NA	NA	NA	NA	NA	NA	NA	NA	NA	NA	NA	NA	NA	NA	NA	NA	NA	NA	NA	NA	NA	NA	NA	NA	NA	NA	NA	NA	NA	0.208477	NA	NA	NA	NA	NA	NA	NA	NA
hsa-mir-1321	NA	NA	NA	NA	NA	NA	NA	NA	NA	NA	NA	NA	NA	NA	NA	NA	NA	NA	NA	NA	NA	NA	NA	NA	NA	NA	NA	NA	NA	NA	NA	NA	NA	NA	NA	NA	NA	NA	NA	NA	NA	NA	NA	NA	NA	NA	NA	NA	NA
hsa-mir-1303	NA	NA	NA	NA	NA	NA	NA	NA	NA	NA	0.27384	NA	NA	NA	NA	NA	NA	NA	NA	NA	NA	NA	NA	NA	NA	NA	NA	NA	NA	NA	NA	NA	NA	NA	NA	NA	NA	NA	NA	NA	NA	NA	NA	NA	NA	NA	NA	NA	NA
hsa-mir-1302-9	NA	NA	NA	NA	NA	NA	NA	NA	NA	NA	NA	NA	NA	NA	NA	NA	NA	NA	NA	NA	NA	NA	NA	NA	NA	NA	NA	NA	NA	NA	NA	NA	NA	NA	NA	NA	NA	NA	NA	NA	NA	NA	NA	NA	NA	NA	NA	NA	NA
hsa-mir-1302-8	NA	NA	NA	NA	NA	NA	NA	NA	NA	NA	NA	NA	NA	NA	NA	NA	NA	NA	NA	NA	NA	NA	NA	NA	NA	NA	NA	NA	NA	NA	NA	NA	NA	NA	NA	NA	NA	NA	NA	NA	NA	NA	NA	NA	NA	NA	NA	NA	NA
hsa-mir-1302-7	NA	NA	NA	NA	NA	NA	NA	NA	NA	NA	NA	NA	NA	NA	NA	NA	NA	NA	NA	NA	NA	NA	NA	NA	NA	NA	NA	NA	NA	NA	NA	NA	NA	NA	NA	NA	NA	NA	NA	NA	NA	NA	NA	NA	NA	NA	NA	NA	NA
hsa-mir-1302-6	NA	NA	NA	NA	NA	NA	NA	NA	NA	NA	NA	NA	NA	NA	NA	NA	NA	NA	NA	NA	NA	NA	NA	NA	NA	NA	NA	NA	NA	NA	NA	NA	NA	NA	NA	NA	NA	NA	NA	NA	NA	NA	NA	NA	NA	NA	NA	NA	NA
hsa-mir-1302-5	NA	NA	NA	NA	NA	NA	NA	NA	NA	NA	NA	NA	NA	NA	NA	NA	NA	NA	NA	NA	NA	NA	NA	NA	NA	NA	NA	NA	NA	NA	NA	NA	NA	NA	NA	NA	NA	NA	NA	NA	NA	NA	NA	NA	NA	NA	NA	NA	NA
hsa-mir-1302-4	NA	NA	NA	NA	NA	NA	NA	NA	NA	NA	NA	NA	NA	NA	NA	NA	NA	NA	NA	NA	NA	NA	NA	NA	NA	NA	NA	NA	NA	NA	NA	NA	NA	NA	NA	NA	NA	NA	NA	NA	NA	NA	NA	NA	NA	NA	NA	NA	NA
hsa-mir-1302-3	NA	NA	NA	NA	NA	NA	NA	NA	NA	NA	NA	NA	NA	NA	NA	NA	NA	NA	NA	NA	NA	0.219085	NA	NA	NA	NA	NA	NA	NA	NA	NA	NA	NA	NA	NA	NA	NA	NA	NA	NA	NA	NA	NA	NA	NA	NA	NA	NA	NA
hsa-mir-1302-2	NA	NA	NA	NA	NA	NA	NA	NA	NA	NA	NA	NA	NA	NA	NA	NA	NA	NA	NA	NA	NA	NA	NA	NA	NA	NA	NA	NA	NA	NA	NA	NA	NA	NA	NA	NA	NA	NA	NA	NA	NA	NA	NA	NA	NA	NA	NA	NA	NA
hsa-mir-1302-11	NA	NA	NA	NA	NA	NA	NA	NA	NA	NA	NA	NA	NA	NA	NA	NA	NA	NA	NA	NA	NA	NA	NA	NA	NA	NA	NA	NA	NA	NA	NA	NA	NA	NA	NA	NA	NA	NA	NA	NA	NA	NA	NA	NA	NA	NA	NA	NA	NA
hsa-mir-1302-10	NA	NA	NA	NA	NA	NA	NA	NA	NA	NA	NA	NA	NA	NA	NA	NA	NA	NA	NA	NA	NA	NA	NA	NA	NA	NA	NA	NA	NA	NA	NA	NA	NA	NA	NA	NA	NA	NA	NA	NA	NA	NA	NA	NA	NA	NA	NA	NA	NA
hsa-mir-1302-1	NA	NA	NA	NA	NA	NA	NA	NA	NA	NA	NA	NA	NA	NA	NA	NA	NA	NA	NA	NA	NA	NA	NA	NA	NA	NA	NA	NA	NA	NA	NA	NA	NA	NA	NA	NA	NA	NA	NA	NA	NA	NA	NA	NA	NA	NA	NA	NA	NA
hsa-mir-1299	NA	NA	NA	NA	NA	NA	NA	NA	NA	NA	NA	NA	NA	NA	NA	NA	NA	NA	NA	NA	NA	NA	NA	NA	NA	NA	NA	NA	NA	NA	NA	NA	NA	NA	NA	NA	NA	NA	NA	NA	NA	NA	NA	NA	NA	NA	NA	NA	NA
hsa-mir-1297	NA	NA	NA	NA	NA	NA	NA	NA	NA	NA	NA	NA	NA	NA	NA	NA	NA	NA	NA	NA	NA	NA	NA	NA	NA	NA	NA	NA	NA	NA	NA	NA	NA	NA	NA	NA	NA	NA	NA	NA	NA	NA	NA	NA	NA	NA	NA	NA	NA
hsa-mir-1289-2	NA	NA	NA	NA	NA	NA	NA	NA	NA	NA	NA	NA	NA	NA	NA	NA	NA	NA	NA	NA	NA	NA	NA	NA	NA	NA	NA	NA	NA	NA	NA	NA	NA	NA	NA	NA	NA	NA	NA	NA	NA	NA	NA	NA	NA	NA	NA	NA	NA
hsa-mir-1286	0.334539	NA	NA	NA	NA	1.1581	NA	NA	NA	NA	NA	NA	NA	NA	NA	NA	NA	0.70061	NA	NA	NA	NA	NA	0.200454	NA	NA	NA	NA	NA	NA	NA	NA	NA	NA	NA	NA	NA	NA	NA	NA	NA	0.394121	0.214819	NA	NA	NA	NA	NA	0.175261
hsa-mir-1285-2	NA	NA	NA	NA	NA	NA	NA	NA	NA	NA	NA	NA	NA	NA	NA	NA	NA	NA	NA	NA	NA	NA	NA	NA	NA	NA	NA	NA	NA	NA	NA	NA	NA	NA	NA	NA	NA	NA	NA	NA	NA	NA	NA	NA	NA	NA	NA	NA	NA
hsa-mir-1285-1	NA	0.1999	NA	NA	NA	NA	NA	NA	NA	NA	NA	NA	NA	NA	NA	NA	NA	NA	NA	NA	NA	NA	NA	NA	NA	NA	NA	NA	NA	NA	NA	NA	NA	NA	NA	NA	NA	NA	NA	NA	NA	NA	NA	NA	NA	NA	NA	NA	NA
hsa-mir-1282	NA	NA	NA	NA	NA	NA	NA	NA	NA	NA	NA	NA	NA	NA	NA	NA	NA	NA	NA	NA	NA	NA	NA	NA	NA	NA	NA	NA	NA	NA	NA	NA	NA	NA	NA	NA	NA	NA	NA	NA	NA	NA	NA	NA	NA	NA	NA	NA	NA
hsa-mir-1281	NA	NA	NA	NA	NA	NA	NA	NA	NA	NA	NA	NA	NA	NA	NA	NA	NA	NA	NA	NA	NA	NA	NA	NA	NA	NA	NA	NA	NA	NA	NA	NA	NA	NA	NA	NA	NA	NA	NA	NA	NA	NA	NA	NA	NA	NA	NA	NA	NA
hsa-mir-1280	NA	NA	NA	NA	NA	NA	NA	NA	NA	NA	NA	NA	NA	NA	NA	NA	NA	NA	NA	NA	NA	NA	NA	NA	NA	NA	NA	NA	NA	NA	NA	NA	NA	NA	NA	NA	NA	NA	NA	NA	NA	NA	NA	NA	NA	NA	NA	NA	NA
hsa-mir-1279	NA	NA	NA	NA	NA	NA	NA	NA	NA	NA	NA	NA	NA	NA	NA	NA	NA	NA	NA	NA	NA	NA	NA	NA	NA	NA	NA	NA	NA	NA	NA	NA	NA	NA	NA	NA	NA	NA	NA	NA	NA	NA	NA	NA	NA	NA	NA	NA	NA
hsa-mir-1274a	NA	NA	NA	NA	NA	NA	NA	NA	NA	NA	NA	NA	NA	NA	NA	NA	NA	NA	NA	NA	NA	NA	NA	NA	NA	NA	NA	NA	NA	NA	NA	NA	NA	NA	NA	NA	NA	NA	NA	NA	NA	NA	NA	NA	NA	NA	NA	NA	NA
hsa-mir-1273d	NA	NA	NA	NA	NA	NA	NA	NA	NA	NA	NA	NA	NA	NA	NA	NA	NA	NA	NA	NA	NA	NA	NA	NA	NA	NA	NA	NA	NA	NA	NA	NA	NA	NA	NA	NA	NA	NA	NA	NA	NA	NA	NA	NA	NA	NA	NA	NA	NA
hsa-mir-1273c	NA	NA	0.183389	NA	NA	NA	NA	NA	NA	NA	NA	NA	NA	NA	NA	NA	NA	NA	NA	NA	NA	NA	NA	NA	NA	NA	NA	NA	NA	NA	NA	NA	NA	NA	NA	NA	NA	NA	NA	NA	NA	NA	NA	NA	NA	NA	NA	NA	NA
hsa-mir-1273	NA	NA	NA	NA	NA	NA	NA	NA	NA	NA	NA	NA	NA	NA	NA	NA	NA	NA	NA	NA	NA	NA	NA	NA	NA	NA	NA	NA	NA	NA	NA	NA	NA	NA	NA	NA	NA	NA	NA	NA	NA	NA	NA	NA	NA	NA	NA	NA	NA
hsa-mir-1272	NA	NA	NA	NA	NA	NA	NA	NA	NA	NA	NA	NA	NA	NA	NA	NA	NA	NA	NA	NA	NA	NA	NA	NA	NA	NA	NA	NA	NA	NA	NA	NA	NA	NA	NA	NA	NA	NA	NA	NA	NA	NA	NA	NA	NA	NA	NA	NA	NA
hsa-mir-1268	NA	NA	NA	NA	NA	NA	NA	NA	NA	NA	NA	NA	NA	NA	NA	NA	NA	NA	NA	NA	NA	NA	NA	NA	NA	NA	NA	NA	NA	NA	NA	NA	NA	NA	NA	NA	NA	NA	NA	NA	NA	NA	NA	NA	NA	NA	NA	NA	NA
hsa-mir-1267	NA	0.1999	NA	NA	NA	NA	NA	NA	NA	NA	NA	NA	NA	NA	NA	NA	NA	NA	NA	NA	NA	NA	NA	NA	NA	NA	NA	NA	NA	NA	NA	NA	NA	NA	NA	NA	NA	NA	NA	NA	NA	NA	NA	NA	NA	NA	NA	NA	NA
hsa-mir-1265	NA	NA	NA	NA	NA	NA	NA	NA	NA	NA	NA	NA	NA	NA	NA	NA	NA	NA	NA	NA	NA	NA	NA	NA	NA	NA	NA	NA	NA	NA	NA	NA	NA	NA	NA	NA	NA	NA	NA	NA	NA	NA	NA	NA	NA	NA	NA	NA	NA
hsa-mir-1264	NA	NA	NA	NA	NA	NA	NA	NA	NA	NA	NA	NA	NA	NA	NA	NA	NA	NA	NA	NA	NA	NA	NA	NA	NA	NA	NA	NA	NA	NA	NA	NA	NA	NA	NA	NA	NA	NA	NA	NA	NA	NA	NA	NA	NA	NA	NA	NA	NA
hsa-mir-1263	NA	NA	NA	NA	NA	NA	NA	NA	NA	NA	NA	NA	NA	NA	NA	NA	NA	NA	NA	NA	NA	NA	NA	NA	NA	NA	NA	NA	NA	NA	NA	NA	NA	NA	NA	NA	NA	NA	NA	NA	NA	NA	NA	NA	NA	NA	NA	NA	NA
hsa-mir-1261	NA	NA	NA	NA	NA	NA	NA	NA	NA	NA	NA	NA	NA	NA	NA	NA	NA	NA	NA	NA	NA	NA	NA	NA	NA	NA	NA	NA	NA	NA	NA	NA	NA	NA	NA	NA	NA	NA	NA	NA	NA	NA	NA	NA	NA	NA	NA	NA	NA
hsa-mir-1257	NA	NA	NA	NA	NA	NA	NA	NA	NA	NA	NA	NA	0.258317	NA	NA	NA	NA	NA	NA	NA	NA	NA	NA	NA	NA	NA	NA	NA	NA	NA	NA	0.325184	NA	NA	0.188824	0.168252	NA	NA	NA	0.398485	NA	NA	NA	0.301081	0.206106	NA	NA	NA	NA
hsa-mir-1255b-2	NA	NA	NA	NA	NA	NA	NA	NA	NA	NA	NA	NA	NA	NA	NA	NA	NA	NA	NA	NA	NA	NA	NA	NA	NA	NA	NA	NA	NA	NA	NA	NA	NA	NA	NA	NA	NA	NA	NA	NA	NA	NA	NA	NA	NA	NA	NA	NA	NA
hsa-mir-1255b-1	NA	NA	NA	NA	NA	NA	NA	NA	NA	NA	NA	NA	NA	NA	NA	NA	NA	NA	NA	NA	NA	NA	NA	NA	NA	NA	NA	NA	NA	NA	NA	NA	NA	NA	NA	NA	NA	NA	NA	NA	NA	NA	NA	NA	NA	NA	NA	NA	NA
hsa-mir-1253	NA	NA	NA	NA	NA	NA	NA	NA	NA	NA	NA	NA	NA	NA	NA	NA	NA	NA	NA	NA	NA	NA	NA	NA	NA	NA	NA	NA	NA	NA	NA	NA	NA	NA	NA	NA	NA	NA	NA	NA	NA	NA	NA	NA	NA	NA	NA	NA	NA
hsa-mir-1252	NA	NA	NA	0.10905	NA	NA	NA	NA	NA	NA	NA	NA	NA	NA	NA	NA	NA	NA	NA	NA	NA	NA	NA	NA	NA	NA	NA	NA	NA	NA	NA	NA	NA	NA	NA	NA	NA	NA	NA	NA	NA	NA	NA	NA	NA	NA	NA	NA	NA
hsa-mir-1244-3	NA	NA	NA	NA	NA	NA	NA	NA	NA	NA	NA	NA	NA	NA	NA	NA	NA	NA	NA	NA	NA	NA	NA	NA	NA	NA	NA	NA	NA	NA	NA	NA	NA	NA	NA	NA	NA	NA	NA	NA	NA	NA	NA	NA	NA	NA	NA	NA	NA
hsa-mir-1244-2	NA	NA	NA	NA	NA	NA	NA	NA	NA	NA	NA	NA	NA	NA	NA	NA	0.180172	NA	NA	NA	NA	NA	NA	NA	NA	NA	NA	NA	NA	NA	NA	NA	NA	NA	NA	NA	NA	NA	NA	NA	NA	0.197061	NA	NA	NA	NA	NA	NA	NA
hsa-mir-1244-1	NA	0.1999	NA	NA	NA	NA	NA	NA	NA	NA	NA	NA	NA	NA	NA	NA	NA	NA	NA	NA	NA	NA	NA	NA	NA	NA	NA	NA	NA	NA	NA	NA	NA	NA	NA	NA	NA	NA	NA	NA	NA	NA	NA	NA	NA	NA	NA	NA	NA
hsa-mir-124-3	NA	NA	NA	NA	NA	NA	NA	NA	NA	NA	NA	NA	NA	NA	NA	NA	NA	NA	NA	NA	NA	NA	NA	NA	NA	NA	NA	NA	NA	NA	NA	NA	NA	NA	NA	NA	NA	NA	NA	NA	NA	NA	NA	NA	NA	NA	NA	NA	NA
hsa-mir-1236	NA	NA	NA	NA	NA	NA	NA	NA	0.275623	NA	NA	NA	NA	NA	NA	NA	0.180172	0.175153	NA	NA	0.107788	0.219085	NA	NA	NA	NA	0.124505	NA	0.259797	NA	NA	NA	NA	NA	NA	NA	NA	NA	NA	NA	NA	0.197061	NA	NA	NA	NA	NA	0.168924	NA
hsa-mir-1233-2	NA	NA	NA	NA	NA	NA	NA	NA	NA	NA	NA	NA	NA	NA	NA	NA	NA	NA	NA	NA	NA	NA	NA	NA	NA	NA	NA	NA	NA	NA	NA	NA	NA	NA	NA	NA	NA	NA	NA	NA	NA	NA	NA	NA	NA	NA	NA	NA	NA
hsa-mir-1233-1	NA	NA	NA	NA	NA	NA	NA	NA	NA	NA	NA	NA	NA	NA	NA	NA	NA	NA	NA	NA	NA	NA	NA	NA	NA	NA	NA	NA	NA	NA	NA	NA	NA	NA	NA	NA	NA	NA	NA	NA	NA	NA	NA	NA	NA	NA	NA	NA	NA
hsa-mir-1231	NA	NA	0.183389	NA	NA	1.1581	NA	0.366644	NA	NA	0.27384	NA	NA	NA	NA	0.482157	NA	NA	NA	NA	0.107788	NA	NA	0.200454	NA	NA	0.124505	NA	NA	NA	NA	NA	NA	NA	NA	NA	NA	NA	NA	0.199243	0.208477	NA	0.214819	NA	NA	0.383478	NA	0.168924	0.175261
hsa-mir-1208	NA	NA	NA	NA	NA	NA	NA	NA	NA	NA	NA	NA	NA	NA	NA	NA	NA	NA	NA	NA	NA	NA	NA	NA	NA	NA	NA	NA	NA	NA	NA	NA	NA	NA	NA	NA	NA	NA	NA	NA	NA	NA	NA	NA	NA	NA	NA	NA	NA
hsa-mir-1207	NA	NA	NA	NA	NA	NA	NA	NA	NA	NA	NA	NA	NA	NA	NA	NA	NA	NA	NA	NA	NA	NA	NA	NA	NA	NA	NA	NA	NA	NA	NA	NA	NA	NA	NA	NA	NA	NA	NA	NA	NA	NA	NA	NA	NA	NA	NA	NA	NA
hsa-mir-1206	NA	NA	NA	NA	NA	NA	NA	NA	NA	NA	NA	NA	NA	NA	NA	NA	NA	NA	NA	NA	NA	NA	NA	NA	NA	NA	NA	NA	NA	NA	NA	NA	NA	NA	NA	NA	NA	NA	NA	NA	NA	NA	NA	NA	NA	NA	NA	NA	NA
hsa-mir-1205	NA	NA	NA	NA	NA	NA	NA	NA	NA	NA	NA	NA	NA	NA	NA	NA	NA	NA	NA	NA	NA	NA	NA	NA	NA	NA	NA	NA	NA	NA	NA	NA	NA	NA	NA	NA	NA	NA	NA	NA	NA	NA	NA	NA	NA	NA	NA	NA	NA
hsa-mir-450a-2	3.01085	4.39781	1.8339	4.25296	3.11114	1.1581	5.64566	8.43281	3.30748	9.95282	4.92912	4.08215	0.645792	7.11519	1.35244	4.45995	4.86465	3.6782	11.3044	3.55858	2.26355	2.8481	2.13159	8.61953	4.33589	0.762229	2.86361	5.00844	7.53413	8.57723	13.8838	NA	4.69718	1.31988	3.58766	5.04757	2.07919	3.542	11.7666	6.17652	1.87629	9.85303	2.14819	0.903242	4.32822	2.49261	8.5775	3.5474	3.68049
hsa-mir-1204	NA	NA	NA	NA	NA	NA	NA	NA	NA	NA	NA	NA	NA	NA	NA	NA	NA	NA	NA	NA	NA	NA	NA	NA	NA	NA	NA	NA	NA	NA	NA	NA	NA	NA	NA	NA	NA	NA	NA	NA	NA	NA	NA	NA	NA	NA	NA	NA	NA
hsa-mir-1203	NA	NA	NA	NA	NA	NA	NA	NA	NA	NA	NA	NA	NA	NA	NA	NA	NA	NA	NA	NA	NA	NA	NA	NA	NA	NA	NA	NA	NA	NA	NA	NA	NA	NA	NA	NA	NA	NA	NA	NA	NA	NA	NA	NA	NA	NA	NA	NA	NA
hsa-mir-1202	NA	NA	NA	NA	NA	NA	NA	NA	NA	NA	NA	NA	NA	NA	NA	NA	NA	NA	NA	NA	NA	NA	NA	NA	NA	NA	NA	NA	NA	NA	NA	NA	NA	NA	NA	NA	NA	NA	NA	NA	NA	NA	NA	NA	NA	NA	NA	NA	NA
hsa-mir-1200	NA	NA	NA	NA	NA	NA	0.099047	NA	NA	NA	NA	NA	NA	NA	NA	NA	NA	NA	NA	NA	NA	NA	NA	NA	NA	NA	NA	NA	NA	NA	NA	NA	NA	NA	NA	NA	NA	NA	NA	NA	NA	NA	NA	NA	NA	NA	NA	NA	NA
hsa-mir-1184-3	NA	NA	NA	NA	NA	NA	NA	NA	NA	NA	NA	NA	NA	NA	NA	NA	NA	NA	NA	NA	NA	NA	NA	NA	NA	NA	NA	NA	NA	NA	NA	NA	NA	NA	NA	NA	NA	NA	NA	NA	NA	NA	NA	NA	NA	NA	NA	NA	NA
hsa-mir-1184-2	NA	NA	NA	NA	NA	NA	NA	NA	NA	NA	NA	NA	NA	NA	NA	NA	NA	NA	NA	NA	NA	NA	NA	NA	NA	NA	NA	NA	NA	NA	NA	NA	NA	NA	NA	NA	NA	NA	NA	NA	NA	NA	NA	NA	NA	NA	NA	NA	NA
hsa-mir-1184-1	NA	NA	NA	NA	NA	NA	NA	NA	NA	NA	NA	NA	NA	NA	NA	NA	NA	NA	NA	NA	NA	NA	NA	NA	NA	NA	NA	NA	NA	NA	NA	NA	NA	NA	NA	NA	NA	NA	NA	NA	NA	NA	NA	NA	NA	NA	NA	NA	NA
hsa-mir-1183	NA	NA	NA	NA	NA	NA	NA	NA	NA	NA	NA	NA	NA	NA	NA	NA	NA	NA	NA	NA	NA	NA	NA	NA	NA	NA	NA	NA	NA	NA	NA	NA	NA	NA	NA	NA	NA	NA	NA	NA	NA	NA	NA	NA	NA	NA	NA	NA	NA
hsa-mir-1182	NA	NA	NA	NA	NA	NA	NA	NA	NA	NA	NA	NA	NA	NA	NA	NA	NA	NA	NA	NA	NA	NA	NA	NA	NA	NA	NA	NA	NA	NA	NA	NA	NA	NA	NA	NA	NA	NA	NA	NA	NA	NA	NA	NA	NA	NA	NA	NA	NA
hsa-mir-1178	NA	NA	NA	NA	NA	NA	NA	NA	NA	NA	NA	NA	NA	NA	NA	NA	NA	NA	NA	NA	NA	NA	NA	NA	NA	NA	NA	NA	NA	NA	NA	NA	NA	NA	NA	NA	NA	NA	NA	NA	NA	NA	NA	NA	NA	NA	NA	NA	NA
hsa-mir-103-2-as	NA	NA	NA	NA	NA	NA	NA	NA	NA	NA	NA	NA	NA	NA	NA	NA	NA	NA	NA	NA	NA	NA	NA	NA	NA	NA	NA	NA	NA	NA	NA	NA	NA	NA	NA	NA	NA	NA	NA	NA	NA	NA	NA	NA	NA	NA	NA	NA	NA
hsa-mir-103-1-as	NA	NA	NA	NA	NA	NA	NA	NA	NA	NA	NA	NA	NA	NA	NA	NA	NA	NA	NA	NA	NA	NA	NA	NA	NA	NA	NA	NA	NA	NA	NA	NA	NA	NA	NA	NA	NA	NA	NA	NA	NA	NA	NA	NA	NA	NA	NA	NA	NA
hsa-mir-135a-1	NA	NA	NA	0.2181	0.518523	NA	0.198093	0.733288	NA	NA	NA	NA	NA	NA	NA	0.241079	0.180172	0.350305	NA	0.355858	NA	0.219085	0.133224	NA	NA	NA	NA	NA	NA	NA	NA	NA	0.507803	0.164986	NA	0.168252	NA	NA	0.222011	NA	1.87629	NA	NA	NA	0.206106	NA	NA	NA	NA
hsa-mir-204	1.67269	NA	0.366779	4.79821	1.55557	NA	0.59428	1.46657	1.10249	0.268995	1.91688	1.02054	1.03327	3.1623	0.966031	1.08485	3.2431	1.57637	4.09296	3.20272	0.323365	NA	0.266448	NA	0.774266	0.190557	0.124505	0.357746	NA	0.8873	1.95241	NA	3.42767	0.494957	0.188824	0.168252	22.8711	1.37745	0.666034	NA	3.54411	1.77355	0.214819	6.02161	2.47327	3.25956	4.55133	1.18247	8.76306
hsa-mir-99a	26.094	36.7817	28.0586	355.067	115.112	207.299	146.292	63.796	171.438	37.9283	65.9954	108.177	389.8	281.84	162.486	211.908	134.949	903.962	210.105	126.685	43.8698	70.1071	157.204	128.491	78.046	788.716	114.918	100.884	164.192	133.982	67.6835	192.509	182.682	269.091	119.148	278.962	1013.95	163.129	33.7457	75.3137	1104.51	346.433	496.446	272.478	413.654	308.124	334.172	358.963	297.594
hsa-mir-101-1	3687.62	5397.71	5102.26	14524.4	4624.71	6244.45	16789.8	2193.26	3219	11919.4	4440.31	5051.66	15600.5	5972.8	5877.72	4137.57	12726.3	5129.52	7482.9	6942.43	4827.84	6344.91	9575.35	5070.49	2738.42	7078.06	4590	2204.07	5666.7	3081.3	6257.91	7581.01	6150.63	4230.56	4960.04	11295.8	6268.77	1945.94	2776.47	3301.65	17161.8	11092	8699.3	8568.45	15338.4	12825.4	15822	5755.07	6212.14
hsa-mir-599	0.334539	NA	NA	0.10905	NA	NA	0.099047	NA	NA	NA	NA	NA	0.129158	NA	NA	NA	NA	NA	NA	NA	NA	NA	NA	NA	NA	NA	NA	NA	NA	NA	NA	NA	NA	NA	NA	0.336504	NA	NA	NA	NA	NA	NA	0.214819	NA	NA	0.191739	NA	NA	0.175261
hsa-mir-29c	595.814	313.444	1025.33	1973.7	584.894	870.887	3312.61	379.476	761.823	521.582	1445.6	639.878	8916.06	593.328	4145.24	736.194	1885.14	581.682	1844.76	2163.62	618.597	1490.43	2504.61	1436.25	388.837	560.619	605.716	723.362	745.619	1146.39	1090.53	2566.35	721.207	545.442	944.499	1628.34	1424.6	341.016	424.486	606.494	4657.38	8571.15	4583.16	1955.22	1890.61	2237.4	6726.16	625.356	1331.81
hsa-let-7c	466.347	401	384.935	1362.15	580.746	548.937	604.481	519.168	1153.76	183.455	217.155	480.674	2042.77	994.94	857.255	2007.94	786.812	3156.95	736.928	723.103	346	371.129	881.011	384.872	397.044	2733.92	314.375	927.992	689.762	1121.55	393.953	1081.24	609.871	2427.76	1441.48	2414.08	7675.7	1240.29	307.486	614.066	7683.63	2004.5	2925.19	1787.21	2264.07	1409.86	1492.31	3376.11	2449.1
hsa-mir-30a	3095.15	2700.05	4350.73	16295	4335.89	2976.3	6038.57	2740.66	9687.06	3017.05	9404.75	9376.71	6813.23	7202.94	2866.02	9544.72	4594.21	5667.41	11280.2	5661.7	6275.54	2613.24	6082.21	2568.82	3464.38	2714.87	3171.76	5339	12524.1	5474.64	5193.41	3112.01	6734.35	4190.3	3268.36	5418.9	17774.7	2835.96	12962.4	4017.73	22393.1	4916.07	1435.63	5586.55	11900.1	11302.6	9216.61	6497.83	4679.48
hsa-mir-489	NA	NA	NA	0.436201	1.03705	NA	0.29714	NA	NA	NA	0.821519	NA	NA	0.395288	0.386412	0.06027	NA	NA	NA	0.355858	0.107788	0.219085	0.133224	0.200454	NA	NA	0.24901	NA	0.259797	0.295767	0.216934	NA	NA	NA	NA	NA	0.346533	NA	NA	NA	NA	0.591182	NA	NA	NA	0.191739	0.525153	0.168924	0.175261
hsa-mir-488	NA	NA	NA	0.10905	NA	NA	0.396186	NA	NA	NA	NA	NA	0.387475	NA	NA	NA	NA	0.175153	NA	NA	NA	NA	NA	NA	0.154853	NA	NA	NA	NA	NA	NA	NA	0.253901	NA	NA	NA	NA	NA	NA	NA	0.625431	NA	NA	NA	0.206106	0.575217	0.350102	NA	NA
hsa-mir-101-2	40.1447	39.5803	24.2074	95.3099	25.4077	6.94857	15.2532	23.8318	44.0997	66.7108	18.3473	5.10269	35.1311	7.51047	46.5627	89.6812	46.8447	33.4541	40.3449	49.4642	28.7795	22.3466	34.3718	12.6286	20.5955	41.732	13.322	35.7746	31.1757	18.0418	67.6835	20.8118	44.1788	19.3033	24.9248	21.1998	46.7819	17.5132	24.6433	32.4765	68.5889	60.1035	32.6524	26.7962	50.9081	31.8286	28.7084	23.4804	15.423
hsa-mir-195	12.3779	5.59721	13.3874	17.8842	25.9262	10.4229	44.7691	10.6327	30.0429	3.49694	11.5013	7.14377	38.36	15.4162	30.3334	30.0745	16.756	18.7413	26.8966	29.5362	20.4798	30.0146	36.1037	28.0636	8.36208	6.6695	18.1777	8.5859	11.6909	10.9434	27.3337	16.9096	9.90216	17.8184	13.973	42.5678	29.1087	5.70656	15.3188	57.5811	26.0596	37.8356	14.3929	35.8286	47.8165	25.5013	43.2376	24.325	19.9798
hsa-mir-3130-2	NA	NA	NA	0.10905	NA	NA	NA	NA	NA	NA	NA	NA	NA	NA	NA	NA	NA	NA	NA	NA	0.107788	NA	NA	NA	NA	NA	NA	0.357746	NA	NA	NA	NA	NA	NA	0.188824	NA	NA	NA	0.222011	NA	NA	NA	NA	NA	NA	NA	NA	NA	NA
hsa-mir-135a-2	NA	NA	NA	NA	NA	NA	NA	NA	NA	NA	NA	NA	NA	NA	NA	NA	NA	NA	NA	NA	NA	NA	NA	NA	NA	NA	NA	NA	NA	NA	NA	NA	0.253901	NA	NA	NA	0.346533	NA	NA	NA	0.208477	NA	NA	NA	NA	0.191739	NA	NA	NA
hsa-mir-100	654.692	473.564	714.119	3912.83	844.156	1229.9	1660.32	963.54	762.65	1423.79	840.962	1735.94	3473.84	2023.08	910.967	1591.54	1471.11	3509.18	2699.21	2014.87	3114.54	1046.35	1444.42	1094.48	3314.63	702.966	4611.41	636.787	2346.23	951.777	1304.86	1924.44	2122.36	2113.13	1795.53	5554.85	4989.72	535.039	1586.27	2174.73	4366.76	2828.61	674.531	1336.8	5633.28	3944.26	2525.64	2792.99	2031.28
hsa-mir-561	NA	NA	NA	0.2181	0.518523	NA	0.198093	0.366644	NA	NA	NA	NA	NA	NA	NA	NA	0.360344	0.525458	0.194903	NA	0.107788	0.219085	0.133224	NA	NA	0.381114	NA	NA	NA	NA	0.216934	NA	0.126951	NA	0.188824	NA	0.346533	NA	NA	NA	0.833908	0.197061	NA	NA	NA	NA	0.350102	NA	NA
hsa-mir-375	1847.66	2559.92	609.953	1333.68	211.039	641.585	185.514	77.3618	625.941	173.502	116.656	339.839	16.2739	1670.09	351.828	1266.02	114.049	36.2566	177.946	115.298	45.4866	357.108	141.218	185.821	189.386	111.095	187.255	211.07	1104.14	1184.25	48.3764	252.343	141.423	327.991	137.842	7.7396	19295.3	170.016	59.9431	227.336	5055.57	939.979	545.854	2254.49	26.3815	153.199	231.067	745.799	270.779
hsa-mir-125b-2	2.34177	7.59621	3.30101	11.4503	5.70376	20.8457	9.50847	1.83322	14.0568	5.6489	2.7384	9.18484	18.728	23.7173	9.4671	26.7597	9.54912	51.4948	6.43179	7.82887	2.04798	4.81986	7.1941	5.01136	4.9553	68.2195	9.08886	8.22815	13.2497	11.5349	3.47095	22.4377	7.23619	32.3372	8.87474	59.8978	56.4848	13.1841	5.7723	5.97728	91.9383	14.1884	62.0826	18.3659	14.8396	17.8317	16.1047	49.6636	36.4544
hsa-mir-1193	NA	NA	NA	NA	NA	NA	NA	NA	NA	NA	NA	NA	NA	NA	NA	0.120539	NA	NA	NA	NA	NA	NA	NA	NA	NA	NA	0.24901	NA	0.259797	NA	NA	NA	0.253901	NA	NA	0.168252	NA	NA	NA	NA	NA	NA	0.214819	NA	NA	0.191739	NA	0.337848	NA
hsa-mir-29a	3485.56	3341.93	5121.7	7309.09	3036.47	3038.84	15120.7	4073.05	4394.81	3434.8	8441.11	4705.7	15612.9	3483.67	12994.3	5174.93	8304.67	3292.69	7896.1	12430.8	6576.81	10455.6	12511.7	6701.38	3737.23	3565.52	3785.07	3432.93	5340.14	4063.54	6831.7	7759.86	4220.48	2457.62	3772.33	8411.94	9395.88	3994.2	7000.24	6398.88	11765.2	23707.2	8293.94	10045.9	8347.27	8749.43	18486.6	4088.8	6888.3
hsa-mir-3115	NA	1.3993	NA	NA	0.518523	NA	NA	NA	0.275623	NA	NA	NA	NA	NA	NA	NA	0.180172	NA	NA	NA	NA	NA	NA	0.200454	NA	NA	0.124505	NA	NA	NA	NA	NA	0.126951	NA	NA	0.168252	NA	0.393556	NA	0.199243	0.208477	NA	0.214819	NA	NA	NA	NA	NA	NA
hsa-mir-499	NA	0.399801	NA	1.5267	1.03705	NA	2.77331	NA	NA	0.53799	0.27384	4.08215	0.77495	1.97644	0.966031	0.241079	3.78361	NA	0.779611	1.77929	0.64673	0.219085	2.26481	0.200454	0.154853	NA	NA	NA	NA	NA	NA	NA	1.90426	0.164986	NA	1.00951	NA	NA	0.666034	0.199243	0.833908	0.394121	0.214819	0.301081	4.12211	9.20346	3.32597	2.36493	NA
hsa-mir-378	1440.86	958.722	636.362	826.819	374.374	550.095	342.998	193.221	519.55	573.498	360.373	702.13	385.796	577.121	875.803	521.272	1598.85	411.608	739.461	1129.85	815.741	1721.57	812.001	343.979	552.981	262.969	120.645	713.703	248.107	597.744	621.734	1517.63	705.846	916.165	867.081	344.412	1226.38	374.272	458.676	327.356	1199.99	510.19	1265.07	874.037	2128.45	1599.29	809.961	489.541	561.362
hsa-mir-3202-1	NA	NA	NA	0.10905	NA	NA	NA	NA	NA	NA	NA	NA	NA	NA	NA	NA	NA	NA	NA	NA	NA	NA	NA	NA	NA	NA	NA	NA	NA	NA	NA	NA	NA	NA	NA	0.168252	NA	NA	NA	NA	NA	NA	NA	NA	NA	NA	NA	NA	NA
hsa-mir-411	4.01447	5.99701	4.21796	10.796	3.11114	5.79047	10.3008	7.33288	3.03186	1.34498	2.19072	9.18484	17.6947	10.6728	5.60298	16.3933	19.0982	11.7352	5.65218	7.82887	13.258	20.1558	9.32569	6.21408	3.09707	0.571672	5.60272	3.9352	10.3919	3.5492	11.7145	6.82886	10.5369	11.714	20.5819	28.7711	10.0494	2.55811	12.4326	10.1614	12.0917	13.7942	4.29637	6.02161	8.03811	44.4834	22.5816	28.2103	10.6909
hsa-mir-656	NA	NA	0.916947	0.436201	NA	1.1581	1.38665	0.366644	NA	NA	0.547679	1.02054	0.387475	0.395288	NA	1.26566	0.180172	2.27698	0.779611	0.355858	0.538941	2.19084	0.133224	1.40318	0.154853	NA	0.622525	1.07324	0.519595	NA	1.51854	0.975551	0.507803	1.1549	0.755297	1.17777	NA	NA	0.666034	0.398485	1.04238	1.18236	NA	NA	0.206106	0.958694	2.27566	1.68924	0.350523
hsa-mir-139	89.6564	22.5887	64.5531	112.867	29.5558	44.0076	66.5593	15.0324	41.8947	35.5074	62.4355	52.0475	69.6163	62.8508	27.8217	43.7557	53.1508	29.7759	80.1051	51.9552	29.534	33.5199	52.2238	46.1045	68.1354	33.5381	49.3039	14.6676	320.07	56.7872	67.4666	29.9169	91.0237	71.1088	24.5472	119.796	206.533	14.3648	61.4972	63.9569	78.3873	41.9739	32.6524	66.5388	128.404	94.719	67.0445	43.0756	43.4648
hsa-mir-376c	0.669078	1.3993	2.56745	8.94212	4.66671	6.94857	7.52754	7.33288	3.30748	0.806985	4.38144	14.2875	3.35812	8.30105	3.0913	8.37748	11.1707	13.6619	4.09296	6.04958	7.11402	16.4313	5.32896	6.01363	2.47765	0.381114	6.34975	3.57746	7.27433	5.91533	11.2806	2.92665	6.47449	2.14481	9.06357	5.55232	2.42573	1.37745	5.32827	5.37955	7.29669	8.86773	3.4371	2.10756	5.56485	12.6548	11.7284	15.2031	5.08258
hsa-mir-26a-2	1615.49	1549.03	1355.62	1549.49	1687.28	812.983	3335.79	727.421	1372.88	1182.77	3085.9	970.532	3835.87	877.54	3170.51	1642.71	3430.66	1467.25	1482.04	2661.82	1639.89	2092.91	2919.47	1747.96	1053.47	1401.93	1257.13	1132.98	889.547	991.114	1942.65	1411.95	1078.19	1345.79	1212.25	3972.6	3375.57	960.867	1482.15	2569.43	4455.15	4311.69	2388.35	1988.94	2025.6	2826.23	4043.85	1385.68	1605.92
hsa-mir-369	4.01447	8.59571	7.33558	13.8494	3.62966	1.1581	17.9274	9.53274	8.81995	2.68995	8.76287	12.2465	8.39529	8.69634	7.92145	13.7415	15.8551	38.7087	10.5248	9.96402	9.48537	22.1275	9.19246	12.2277	10.0655	3.04892	4.73119	7.8704	16.8868	6.80263	15.6193	12.6822	15.9958	5.11455	22.0924	14.4697	5.89105	3.542	14.8748	13.7477	10.0069	15.3707	4.29637	8.43026	10.9236	16.6813	18.2053	33.6158	7.53624
hsa-mir-30e	8963.97	10622.7	7907.76	9548.76	10947.1	6216.65	11862.9	6767.51	7168.14	8065.82	10809.3	8275.55	11334.7	7635.39	7770.75	7781.65	6428.36	8674.78	11096.6	11554	7903.14	4224.61	6393.16	5677.86	6356.57	6491.14	5398.41	8034.25	7134.04	6908.22	11876.3	9362.69	6525.65	4218.85	6362.62	8342.11	12767.6	6807.34	11960	6140.66	14733.9	9934.62	6891.38	7149.46	6421.84	9982.31	14671.5	5017.71	8131.95
hsa-mir-136	9.03255	11.5942	7.15219	44.2744	15.0372	20.8457	68.8374	31.1647	16.2618	12.3738	47.6481	51.0269	28.1565	41.9005	9.4671	27.0611	38.737	84.0732	45.2175	15.3019	26.8393	28.7001	16.7862	32.2731	14.0916	11.8145	20.2943	17.1718	37.6706	18.3375	22.995	23.088	39.7356	14.5187	24.1695	39.5393	9.00985	2.16456	17.9829	16.1387	23.5579	35.865	8.59275	14.4519	49.4653	44.0999	35.3603	48.4811	21.0314
hsa-mir-1247	1.67269	56.5718	26.7749	77.6437	174.224	3.47429	409.161	54.9966	1.10249	2.68995	125.419	28.5751	74.1369	30.0419	79.7941	203.892	96.3921	15.9389	143.059	127.041	149.933	65.9444	19.8504	184.217	67.6709	108.046	36.1064	17.1718	1.55879	33.7174	30.1539	28.9413	27.1675	11.219	173.907	283.841	347.919	1.96778	9.99051	351.663	193.258	240.808	13.9632	105.378	91.0986	884.108	155.095	214.364	37.6812
hsa-mir-611	NA	NA	NA	NA	NA	NA	NA	NA	NA	NA	NA	NA	NA	0.395288	NA	NA	NA	NA	NA	0.355858	NA	NA	NA	NA	NA	NA	NA	NA	NA	0.295767	NA	0.325184	NA	NA	NA	0.168252	NA	NA	NA	NA	NA	NA	NA	NA	NA	NA	NA	NA	NA
hsa-mir-650	NA	NA	NA	NA	NA	NA	NA	NA	NA	NA	NA	NA	NA	NA	NA	NA	NA	NA	NA	NA	NA	NA	NA	NA	NA	NA	NA	NA	NA	NA	NA	NA	NA	NA	NA	NA	NA	NA	NA	NA	0.208477	NA	NA	NA	NA	NA	NA	NA	NA
hsa-mir-486	579.421	2453.98	975.449	131.624	53.4079	40.5333	632.71	220.353	173.367	80.4296	101.595	274.525	78.7866	140.723	136.21	199.794	379.082	28.0244	363.884	94.3023	74.1583	215.579	248.996	116.664	412.994	108.427	446.599	354.526	77.4197	36.9708	95.2342	62.4353	88.1038	295.654	117.826	68.6469	154.554	41.5202	184.491	53.7955	84.2247	85.3273	400.207	822.552	618.11	242.166	152.819	64.0221	172.457
hsa-mir-140	888.87	848.377	643.514	1156.48	349.485	449.341	727.992	523.201	521.204	305.041	438.144	373.517	1560.23	442.723	929.128	1339.79	1298.68	1117.65	908.442	1056.19	685.21	729.552	828.121	773.753	617.245	622.36	603.475	654.317	721.977	714.868	2115.54	1229.52	1120.72	908.08	617.456	1229.08	1655.04	294.97	942.216	636.58	2905.13	949.241	962.388	1260.62	1466.85	1011.04	1267.54	513.022	718.046
hsa-mir-3926-1	NA	NA	NA	0.981452	0.518523	NA	0.59428	NA	0.82687	NA	NA	1.02054	0.387475	NA	0.966031	0.542427	NA	0.525458	1.55922	NA	0.64673	NA	0.399672	0.601363	0.309706	0.190557	1.49406	NA	0.519595	0.295767	NA	NA	0.888655	0.824928	1.13295	0.168252	1.38613	0.196778	0.222011	0.398485	0.625431	0.788243	0.214819	0.301081	1.03053	0.383478	1.75051	0.675695	0.525784
hsa-mir-1258	NA	0.1999	NA	0.545251	0.518523	1.1581	0.396186	NA	NA	0.268995	0.547679	NA	0.129158	1.18586	0.386412	1.80809	0.180172	NA	1.36432	1.42343	0.970094	NA	0.399672	0.801817	NA	NA	1.36955	NA	NA	NA	NA	NA	0.507803	0.329971	NA	NA	0.346533	0.196778	NA	0.199243	0.416954	1.18236	NA	0.602161	NA	0.383478	0.175051	0.337848	0.175261
hsa-mir-381	17.7306	23.3883	24.7576	189.42	14.5187	45.1657	97.6599	31.1647	19.8449	20.4436	30.9439	80.6225	116.372	34.7854	31.1062	67.9239	232.602	102.464	66.267	62.2751	91.62	156.426	45.8291	99.4253	23.0731	16.9596	71.8393	27.9042	132.237	16.8587	44.9054	88.45	108.543	44.5461	117.071	127.199	48.168	6.88723	57.723	49.8107	73.1754	75.2772	25.5634	31.0113	186.732	732.442	109.582	154.227	55.7331
hsa-mir-487b	NA	1.3993	2.01728	5.34346	1.55557	6.94857	4.259	5.13301	2.75623	0.268995	1.64304	13.267	4.26222	7.11519	2.70488	5.24346	3.2431	11.3849	4.09296	5.33787	3.98816	7.0107	2.93093	4.20954	3.09707	0.571672	2.36559	3.21971	6.49494	4.73227	6.07416	5.52812	10.6639	3.4647	7.36415	6.22533	5.54452	0.787112	3.77419	4.1841	5.83735	8.07949	2.36301	1.80648	7.4198	12.2713	8.40245	7.7705	4.55679
hsa-mir-497	6.69078	0.599701	2.93423	9.59642	7.77785	18.5295	22.1864	8.06616	12.6787	4.57292	6.02447	12.2465	11.1076	10.2775	4.63695	10.9691	7.20688	8.93278	9.74514	10.6757	4.95826	7.44887	12.7895	13.4304	5.72957	3.43003	10.7074	6.43942	7.53413	5.61957	22.995	9.75551	6.09363	6.76441	4.72061	8.74911	7.27718	1.771	1.55408	10.1614	11.0493	11.4295	5.15565	12.9465	11.3358	7.09434	14.1791	8.10834	8.06202
hsa-mir-27b	2013.25	1063.87	1516.26	1863.67	3770.18	2003.5	2373.65	538.233	1051.78	2726	3791.86	2662.58	1101.98	1975.65	2375.08	1649.7	2612.14	2834.67	1096.33	1136.61	1530.59	2143.74	2829.41	1619.47	1470.33	1527.89	987.324	1145.14	1159.22	2183.05	1076.43	2501.64	1281.95	1578.58	1682.05	1612.02	3222.75	1198.97	1718.37	1278.14	4329.86	1747.14	4374.35	2798.85	1623.7	3184.4	2882.39	1585.52	1231.91
hsa-mir-548b	NA	0.399801	0.183389	0.10905	NA	2.31619	0.59428	NA	NA	0.53799	0.27384	NA	NA	NA	0.386412	0.06027	1.2612	NA	0.194903	0.711716	0.323365	0.219085	0.799345	0.400908	NA	0.571672	0.124505	0.357746	0.519595	NA	0.867737	0.325184	0.253901	0.164986	NA	0.168252	NA	NA	0.222011	0.398485	1.25086	0.985303	0.214819	1.20432	0.824422	0.191739	0.875255	NA	NA
hsa-mir-337	6.35624	20.3898	4.58474	30.8612	6.7408	11.5809	16.3427	47.297	13.7812	2.15196	9.31055	77.5609	11.1076	47.0393	5.60298	38.5726	16.5758	36.782	27.8711	11.7433	25.2225	25.6329	10.3915	7.81771	8.82663	0.571672	19.4228	14.3098	8.31352	20.1121	40.1329	13.0073	25.771	11.219	49.2831	11.1046	39.5047	3.34523	17.3169	4.78182	18.5544	12.6119	3.86674	17.4627	15.2518	45.0586	36.0605	55.5759	22.0829
hsa-mir-125b-1	204.069	89.1555	110.584	522.023	105.26	244.358	242.169	299.915	373.194	135.036	221.81	266.361	300.81	508.341	146.45	347.394	170.623	600.073	491.155	170.1	275.722	114.362	213.425	206.067	344.703	513.552	376.378	231.461	268.111	494.818	367.921	227.629	494.092	375.012	198.266	451.757	1000.09	179.855	208.469	275.353	690.684	404.171	260.36	198.111	409.119	337.077	519.026	403.052	312.14
hsa-mir-302b	NA	NA	NA	NA	NA	NA	NA	NA	NA	NA	NA	NA	NA	NA	NA	NA	NA	NA	NA	NA	NA	NA	NA	NA	NA	NA	NA	NA	NA	NA	NA	NA	0.126951	NA	NA	NA	NA	NA	NA	NA	NA	NA	NA	NA	NA	0.191739	NA	NA	NA
hsa-mir-377	2.34177	1.5992	1.10034	7.30636	1.03705	2.31619	5.15042	3.29979	3.85873	NA	1.64304	6.12323	3.35812	1.97644	0.772824	4.52022	4.5043	7.53156	3.31335	2.84686	6.35951	7.0107	4.3964	4.00908	1.08397	1.3339	6.10074	1.43098	7.27433	2.95767	5.85723	3.25184	4.69718	2.3098	7.17532	6.73009	2.77226	0.393556	4.44023	1.79318	6.46279	6.89712	1.28891	3.01081	4.12211	9.58694	7.70224	8.61512	3.50523
hsa-mir-202	0.334539	0.1999	NA	0.763351	NA	1.1581	0.099047	NA	0.275623	NA	NA	NA	1.29158	NA	0.772824	NA	0.540516	0.350305	0.974514	2.84686	NA	0.219085	0.266448	NA	0.774266	NA	NA	0.357746	NA	0.295767	NA	NA	NA	0.329971	0.566473	0.336504	NA	NA	NA	NA	2.50172	0.985303	0.429637	0.602161	0.824422	0.191739	2.27566	NA	0.175261
hsa-mir-410	2.00723	6.99651	7.70236	15.4851	2.59262	8.10666	9.60752	7.69952	1.65374	2.42096	3.28608	31.6367	26.7358	9.09163	4.44374	17.1166	22.3413	55.8737	7.40631	13.5226	36.0013	60.0292	5.19574	13.6309	16.5693	3.04892	35.3594	5.00844	14.2889	1.47883	9.97898	17.5599	30.0873	11.549	45.8843	34.66	10.7425	1.771	26.8634	10.7591	19.5968	11.8236	5.37047	6.32269	31.1219	35.0882	14.5292	84.7998	13.1446
hsa-mir-218-2	8.02893	13.7931	8.61931	29.6617	6.7408	11.5809	8.22087	16.499	97.5707	12.6428	10.9536	4.08215	27.8982	16.9974	11.206	39.1753	15.3146	109.47	28.066	20.2839	17.3539	13.1451	22.6481	15.2345	4.49074	6.28839	10.9564	10.3746	50.1409	10.0561	12.5822	9.75551	13.8376	19.3033	13.7842	25.5743	20.0989	14.9551	12.6547	10.5599	30.4376	38.8209	11.6002	18.9681	42.2516	13.0382	32.0343	32.2645	45.2174
hsa-mir-379	316.808	806.798	576.577	1262.15	275.854	543.147	985.514	825.315	338.465	88.7684	235.228	832.759	1311.99	803.226	551.217	1855.64	1434.17	1310.67	719.581	1100.67	1962.61	1725.07	936.166	735.066	246.836	128.626	720.136	475.444	939.168	484.17	975.554	1179.44	710.035	1321.86	2689.42	2933.81	1298.8	136.761	1749.89	1038.05	1296.73	1426.52	282.057	787.627	1214.99	3807.55	1988.58	3569.87	1521.62
hsa-mir-127	226.148	344.428	320.932	705.882	192.372	562.834	1146.56	526.5	262.669	66.9798	251.385	737.849	1043.21	695.312	377.332	1017.11	1113.64	1080.52	675.923	602.111	836.868	934.615	620.958	791.393	273.626	132.437	789.859	264.732	738.604	360.54	767.948	931.326	717.145	730.886	1551	1512.92	1084.3	99.9632	1176.22	545.725	1290.06	1006.78	266.375	543.752	1178.1	2015.75	1168.64	2083.68	847.213
hsa-mir-378b	NA	NA	NA	0.10905	NA	NA	0.099047	NA	NA	NA	NA	NA	NA	NA	NA	NA	0.180172	NA	0.194903	NA	NA	0.219085	NA	NA	NA	NA	NA	NA	NA	NA	NA	0.325184	NA	NA	NA	0.168252	NA	NA	NA	NA	NA	NA	NA	NA	NA	0.575217	NA	0.168924	NA
hsa-mir-190	3.01085	11.994	5.13491	3.48961	2.07409	2.31619	4.4571	2.19986	3.30748	3.76593	2.19072	7.14377	2.71232	4.74346	2.31847	4.64076	7.20688	3.50305	2.72864	0.711716	1.94019	1.75268	4.92929	1.40318	2.78736	2.47724	4.23317	2.86197	1.81858	1.18307	2.38628	0.975551	2.53901	4.28962	3.58766	4.54281	0.693065	0.590334	4.66224	5.18031	2.50172	3.15297	2.79264	6.62377	5.15264	2.10913	4.02617	3.04063	3.32997
hsa-mir-548l	NA	0.1999	NA	0.2181	NA	1.1581	0.099047	NA	NA	NA	0.27384	NA	NA	NA	NA	0.06027	NA	NA	NA	NA	NA	0.219085	NA	NA	0.309706	NA	0.24901	0.357746	NA	NA	0.216934	NA	NA	NA	0.188824	NA	NA	0.196778	NA	0.199243	NA	NA	NA	NA	NA	NA	0.350102	NA	0.175261
hsa-mir-3135	NA	NA	NA	NA	NA	NA	NA	NA	NA	NA	NA	NA	NA	NA	NA	NA	NA	NA	NA	NA	NA	NA	0.133224	NA	NA	NA	NA	NA	NA	NA	NA	NA	NA	NA	NA	NA	NA	NA	NA	NA	NA	NA	NA	NA	NA	NA	0.175051	NA	NA
hsa-mir-216b	NA	NA	0.183389	NA	NA	NA	0.099047	NA	NA	NA	NA	NA	0.129158	0.395288	NA	0.120539	0.180172	0.175153	0.194903	NA	NA	NA	0.666121	NA	NA	NA	0.124505	NA	NA	NA	NA	0.325184	NA	0.164986	NA	0.168252	NA	NA	0.222011	NA	0.416954	0.197061	NA	NA	1.03053	NA	NA	NA	NA
hsa-mir-450a-1	3.34539	3.59821	2.38406	5.23441	5.70376	2.31619	6.53707	9.89938	5.23684	6.18689	7.11983	2.04108	1.42074	7.11519	1.35244	3.49564	3.96379	4.02851	12.8636	2.13515	2.69471	3.50535	3.99672	7.41681	4.02618	0.571672	4.23317	6.08168	5.45575	6.2111	14.5346	1.9511	4.69718	1.97983	2.64354	4.37456	1.73266	3.34523	7.54839	7.77046	1.04238	11.6266	1.71855	1.5054	2.67937	2.68434	7.17709	4.89879	2.62892
hsa-mir-552	NA	NA	0.183389	NA	0.518523	NA	0.59428	NA	NA	NA	NA	NA	NA	0.790576	0.386412	NA	0.180172	0.175153	NA	0.711716	NA	NA	NA	NA	0.154853	NA	NA	NA	NA	NA	0.216934	NA	0.126951	NA	NA	0.168252	0.346533	0.196778	NA	0.199243	0.208477	NA	0.214819	NA	0.206106	0.191739	0.350102	NA	0.175261
hsa-mir-3678	1.00362	0.799601	1.46712	0.327151	1.03705	2.31619	0.495233	NA	0.275623	0.53799	NA	1.02054	0.258317	3.1623	0.386412	0.421887	0.720688	0.175153	0.584708	1.06757	0.215577	0.438169	0.399672	0.801817	0.154853	NA	0.124505	0.357746	0.259797	0.591533	0.650803	NA	NA	0.164986	0.566473	NA	1.38613	0.98389	1.11006	0.199243	0.416954	0.394121	1.07409	0.903242	0.412211	0.575217	0.350102	NA	0.876307
hsa-mir-378c	8.36347	4.19791	6.9688	16.0304	8.29638	5.79047	7.52754	0.733288	5.78809	3.22794	5.75063	11.2259	9.55771	11.4634	10.2399	4.64076	28.287	1.92668	13.8381	15.3019	5.60499	14.8977	11.1908	7.81771	2.78736	9.33731	1.61856	2.50422	7.53413	2.6619	3.47095	21.4621	5.45888	8.24928	7.17532	12.6189	10.7425	1.96778	4.66224	4.98107	19.8053	8.86773	9.66684	5.41945	35.4501	49.8521	12.7787	7.7705	7.53624
hsa-mir-3919	NA	NA	NA	NA	NA	NA	NA	NA	NA	NA	NA	NA	NA	NA	NA	NA	NA	NA	NA	NA	NA	NA	NA	NA	NA	NA	NA	NA	NA	NA	NA	NA	NA	NA	NA	NA	NA	NA	NA	NA	NA	NA	NA	NA	NA	NA	NA	NA	NA
hsa-mir-208a	NA	NA	NA	0.2181	NA	NA	NA	NA	NA	NA	NA	NA	0.387475	0.790576	NA	NA	0.540516	NA	0.194903	NA	0.107788	NA	0.133224	NA	0.309706	NA	NA	NA	NA	0.295767	NA	NA	0.507803	NA	NA	NA	NA	NA	NA	NA	NA	NA	NA	NA	0.206106	0.575217	0.350102	0.168924	NA
hsa-mir-891a	4.349	0.399801	NA	0.872402	NA	1.1581	0.198093	NA	1.37812	33.8934	0.547679	NA	0.258317	18.9738	1.54565	8.19667	0.180172	2.45214	2.72864	3.55858	0.64673	NA	0.532896	0.200454	3.56162	NA	5.60272	1.07324	NA	0.295767	NA	0.650367	1.39646	1.31988	NA	0.336504	9.35638	0.196778	0.222011	2.39091	5.4204	0.394121	0.429637	NA	2.26716	5.75217	0.875255	0.844619	1.57735
hsa-mir-376a-1	NA	0.799601	0.183389	1.85385	2.07409	1.1581	1.68379	2.56651	0.551247	0.268995	0.547679	6.12323	0.904108	1.18586	0.386412	1.74782	1.80172	2.62729	1.55922	0.711716	2.69471	3.94352	1.59869	1.20273	1.08397	NA	2.11658	0.715491	1.81858	1.18307	3.68788	0.325184	1.65036	NA	3.39884	1.34602	0.693065	0.196778	1.9981	1.79318	1.66782	1.57648	NA	1.20432	1.44274	1.72565	2.45071	5.57449	1.57735
hsa-mir-3945	NA	0.1999	0.183389	NA	NA	NA	0.198093	NA	NA	NA	NA	NA	NA	NA	NA	NA	NA	0.175153	NA	NA	NA	NA	NA	0.200454	NA	NA	NA	NA	0.259797	NA	0.216934	NA	NA	NA	NA	NA	NA	NA	NA	NA	NA	0.394121	NA	NA	0.618317	NA	0.350102	0.168924	NA
hsa-mir-302a	NA	NA	NA	NA	NA	NA	NA	NA	NA	NA	NA	NA	NA	NA	NA	NA	NA	NA	NA	NA	NA	NA	NA	NA	NA	NA	NA	NA	NA	NA	0.216934	NA	NA	NA	NA	NA	NA	NA	NA	NA	NA	NA	NA	NA	NA	0.191739	NA	NA	NA
hsa-mir-508	3.34539	5.79711	0.550168	16.3575	4.66671	4.63238	1.28761	2.56651	1296.53	2.68995	0.821519	NA	2.19569	131.631	5.40977	30.617	1.2612	10.8595	4.87257	6.7613	2.04798	0.438169	1.19902	0.601363	7.74266	3.23947	10.2094	3.57746	0.259797	2.36613	0.650803	2.27629	1.65036	11.384	1.88824	0.168252	27.0295	1.37745	1.55408	1.99243	12.5086	2.95591	3.22228	0.602161	1.44274	6.71086	10.6781	0.506772	9.28885
hsa-mir-3116-2	NA	NA	NA	NA	NA	NA	NA	NA	0.275623	NA	NA	NA	NA	NA	NA	NA	NA	0.175153	NA	NA	NA	NA	NA	NA	NA	NA	NA	NA	NA	NA	NA	NA	NA	NA	NA	NA	NA	NA	NA	0.199243	NA	NA	NA	NA	0.206106	NA	0.175051	NA	NA
hsa-mir-1915	NA	NA	NA	NA	NA	NA	NA	NA	NA	NA	NA	NA	NA	NA	NA	NA	NA	NA	NA	0.355858	0.107788	NA	NA	NA	0.154853	NA	0.124505	NA	NA	NA	NA	NA	0.126951	NA	NA	NA	NA	NA	NA	0.398485	NA	NA	NA	NA	0.412211	NA	NA	NA	NA
hsa-mir-654	4.01447	10.3948	5.86846	25.0815	2.07409	18.5295	14.6589	22.7319	9.09557	0.53799	6.02447	75.5198	28.4148	39.5288	10.6263	22.2998	26.6655	44.6639	12.4738	18.1487	33.3066	65.7254	17.9853	11.6263	9.6009	1.71501	29.0096	12.8788	16.8868	11.2391	33.4079	34.7947	24.5015	25.2428	117.071	45.9329	30.4949	6.2969	28.4175	16.9356	32.1055	30.3473	4.08155	21.6778	27.412	55.796	52.8654	98.1448	37.8564
hsa-mir-340	42.4864	34.3828	17.9722	16.2485	6.22228	4.63238	13.2722	13.5658	10.7493	16.1397	15.8827	10.2054	16.5323	6.32461	27.4353	32.9072	31.7103	31.3523	16.1769	31.6713	22.8511	15.7741	19.051	8.01817	5.57472	11.8145	6.84777	12.1634	21.0436	6.80263	35.7942	20.1614	16.2497	9.73415	16.6165	26.5839	12.8217	12.2002	11.7666	13.947	36.9004	23.6473	19.3337	15.6562	18.9617	18.5987	25.5574	9.12189	25.4129
hsa-mir-1275	NA	NA	NA	0.10905	NA	NA	NA	NA	NA	NA	NA	NA	NA	NA	NA	NA	NA	NA	NA	0.711716	NA	0.219085	0.399672	NA	NA	NA	0.124505	NA	0.259797	NA	NA	NA	NA	0.164986	0.188824	NA	0.693065	NA	NA	NA	NA	0.197061	NA	NA	NA	NA	0.525153	NA	0.175261
hsa-mir-1262	0.334539	1.999	1.28373	0.654301	0.518523	2.31619	0.198093	0.366644	NA	1.61397	0.547679	3.06162	0.516633	0.395288	0.772824	1.80809	0.90086	2.27698	0.974514	1.77929	1.29346	1.53359	1.06579	1.20273	0.619413	1.52446	0.622525	0.715491	0.519595	0.295767	0.433869	0.325184	1.01561	1.1549	2.45472	1.17777	3.46532	0.393556	1.33207	2.59015	0.833908	1.18236	0.859275	1.20432	1.44274	0.575217	1.22536	1.68924	1.57735
hsa-mir-1912	NA	NA	NA	NA	NA	NA	0.198093	NA	NA	NA	NA	NA	NA	NA	NA	NA	NA	NA	NA	NA	NA	NA	NA	NA	NA	NA	NA	NA	NA	NA	NA	NA	NA	NA	NA	NA	NA	NA	NA	NA	NA	NA	NA	NA	NA	NA	NA	NA	NA
hsa-mir-1266	1.00362	1.3993	0.366779	2.39911	7.25933	1.1581	1.68379	NA	7.44183	0.53799	1.64304	1.02054	0.904108	1.18586	1.93206	5.78588	0.90086	0.175153	2.92354	NA	1.07788	1.09542	0.399672	1.80409	0.774266	NA	0.996039	1.07324	0.259797	1.18307	NA	5.52812	0.888655	0.494957	0.944122	0.504757	4.50492	0.787112	1.33207	25.7023	6.67126	0.985303	0.214819	1.5054	2.26716	1.15043	1.05031	1.35139	1.40209
hsa-mir-10b	27392	26042.6	45929.7	42951.3	22308.4	20827.2	28738.8	16180	50621.8	10461.8	21472.6	20369.9	17246	21647.2	20501.9	30365.7	14631.6	8604.54	47400.4	18239.8	20244.5	19934.1	15728.3	25873.2	15508.7	15318.3	27829.6	35987.8	17679.5	36451.8	23467.5	13155.3	22787	35226.1	24176.9	16682.9	69731.7	13144.2	19402.9	37797.3	15892.6	22104.7	11247.7	25215.5	17726.3	22269.7	24056.9	14681	26072.2
hsa-mir-937	2.67631	1.1994	1.28373	0.763351	1.55557	5.79047	8.61705	2.19986	9.92244	9.95282	0.821519	10.2054	1.16243	3.55759	1.35244	1.86836	4.68447	1.22607	4.28786	2.84686	12.2879	5.03894	2.66448	10.2232	4.80045	4.19226	7.7193	0.715491	13.5095	1.47883	1.95241	6.50367	1.14256	1.81484	7.36415	5.88883	1.38613	1.57422	11.9886	3.78561	1.04238	0.985303	4.72601	2.40864	7.4198	11.1209	4.90143	7.26373	10.5157
hsa-mir-514-3	0.334539	0.1999	0.183389	3.38056	0.518523	NA	NA	NA	206.993	0.53799	0.27384	NA	0.387475	24.1126	1.35244	6.08723	0.360344	3.3279	0.389806	0.711716	0.323365	0.219085	NA	0.200454	1.39368	0.571672	1.49406	0.715491	NA	NA	0.216934	0.325184	0.253901	4.94957	1.13295	0.168252	0.693065	0.393556	0.666034	0.398485	2.7102	NA	NA	NA	NA	0.766955	1.92556	0.168924	0.701045
hsa-mir-3125	NA	NA	NA	0.10905	NA	NA	NA	NA	NA	NA	NA	NA	NA	NA	NA	NA	NA	NA	NA	NA	NA	NA	0.133224	NA	NA	NA	0.24901	NA	NA	NA	NA	0.325184	NA	0.164986	0.188824	NA	NA	NA	NA	NA	NA	NA	NA	NA	NA	NA	NA	0.168924	0.175261
hsa-mir-513b	NA	NA	NA	NA	NA	NA	0.099047	NA	2.48061	NA	0.27384	NA	NA	NA	NA	NA	NA	NA	NA	NA	NA	NA	NA	NA	NA	NA	NA	NA	NA	NA	NA	NA	NA	NA	NA	0.168252	NA	NA	NA	NA	0.208477	NA	NA	NA	NA	NA	0.175051	NA	NA
hsa-mir-374a	1687.41	960.321	1022.03	1705.98	888.231	298.789	597.053	783.151	974.88	779.01	506.877	818.472	1076.53	697.684	2699.09	1651.09	867.529	867.355	1098.86	1476.1	1279.23	794.181	884.608	567.285	891.026	667.903	614.058	725.508	573.633	829.625	1177.95	740.443	1018.4	962.856	1288.73	1116.52	424.156	1031.9	1836.03	1801.35	895.409	1414.7	636.937	911.07	1184.69	558.152	1370.47	1106.79	847.739
hsa-mir-124-2	NA	NA	NA	NA	NA	NA	NA	NA	NA	NA	NA	NA	NA	NA	NA	NA	NA	0.175153	NA	NA	NA	NA	NA	NA	NA	NA	NA	NA	NA	NA	NA	NA	NA	NA	NA	NA	NA	NA	NA	NA	NA	NA	NA	NA	NA	NA	NA	0.168924	0.175261
hsa-mir-1234	0.669078	NA	0.183389	NA	NA	NA	0.099047	0.733288	0.275623	0.268995	0.27384	NA	NA	NA	NA	0.180809	0.180172	0.350305	0.194903	NA	NA	NA	NA	NA	0.309706	NA	NA	NA	NA	NA	0.433869	NA	NA	NA	NA	NA	NA	NA	NA	NA	NA	NA	NA	NA	NA	NA	NA	NA	NA
hsa-mir-3159	NA	NA	NA	NA	NA	NA	NA	NA	0.275623	NA	NA	NA	0.129158	NA	NA	NA	0.180172	NA	NA	NA	NA	NA	0.133224	NA	NA	NA	NA	NA	NA	NA	NA	NA	NA	NA	NA	NA	NA	NA	NA	NA	NA	NA	NA	NA	NA	NA	NA	NA	NA
hsa-mir-383	NA	NA	NA	0.10905	NA	NA	0.099047	NA	NA	NA	NA	NA	NA	0.790576	NA	0.06027	0.360344	0.350305	NA	NA	NA	NA	NA	NA	NA	NA	NA	NA	NA	NA	NA	0.325184	NA	NA	0.188824	NA	0.693065	0.196778	NA	NA	0.833908	NA	NA	NA	NA	NA	NA	NA	0.175261
hsa-mir-498	0.334539	NA	NA	NA	NA	NA	NA	NA	NA	NA	NA	NA	NA	NA	NA	NA	0.540516	NA	NA	NA	NA	0.438169	0.266448	0.801817	NA	0.190557	NA	NA	NA	NA	1.51854	NA	0.507803	NA	NA	0.504757	NA	0.196778	NA	0.199243	NA	NA	0.429637	0.301081	NA	NA	NA	NA	NA
hsa-mir-32	24.7559	23.5882	33.5603	32.2789	61.7043	38.2171	78.0487	17.2323	30.0429	26.6305	70.103	34.6983	47.6594	26.089	54.6773	22.0587	42.5206	44.6639	31.3794	41.2795	23.39	72.7361	53.2896	46.7058	9.44605	24.7724	15.5631	13.5943	45.7244	28.3936	48.1594	28.9413	12.3142	15.0137	26.4354	30.4537	13.1682	18.8907	31.3036	34.6682	54.621	102.866	44.0378	69.8507	22.0533	24.7343	73.5214	17.3992	30.4955
hsa-mir-3199-1	0.334539	0.399801	0.550168	0.545251	0.518523	NA	0.59428	NA	0.275623	NA	0.547679	NA	0.258317	0.395288	0.772824	0.06027	0.540516	0.350305	0.194903	0.355858	0.215577	0.438169	0.266448	NA	0.154853	0.952786	1.12054	NA	0.259797	0.591533	0.433869	0.325184	0.126951	0.329971	NA	0.168252	NA	0.196778	0.444023	0.199243	0.833908	0.591182	0.644456	0.602161	1.03053	0.575217	0.175051	0.675695	0.525784
hsa-mir-23b	1186.27	840.981	1107.31	1153.1	2797.43	1206.74	1579.89	390.842	525.614	1291.45	1049.63	3811.71	788.253	4406.67	1160.01	981.672	1576.15	1638.9	700.481	894.271	851.527	770.301	1405.11	1190.9	1715.46	1645.84	846.135	605.663	975.799	1299.6	586.591	1457.47	1132.91	1055.08	833.659	1781.29	2396.27	520.675	927.786	657.899	2762.53	1129.75	1783.21	924.016	1025.79	2692.21	1529.95	695.797	732.943
hsa-mir-664	10.0362	5.59721	9.90303	31.9517	7.77785	8.10666	9.70657	24.1985	16.813	18.2917	25.4671	10.2054	12.6575	13.4398	41.9257	18.8644	8.64826	26.0977	24.168	14.946	12.719	7.44887	13.9885	16.2368	39.023	12.3862	23.1579	23.6112	14.5487	18.9291	26.8999	12.357	29.9604	7.25936	9.06357	5.21582	48.5146	18.8907	21.9791	14.744	13.551	15.7649	16.1114	12.3443	8.86254	11.6961	19.0806	17.9059	9.98989
hsa-mir-1468	3.67993	2.5987	0.550168	2.6172	1.55557	1.1581	2.57521	3.66644	1.37812	0.268995	0.821519	NA	2.71232	0.395288	2.51168	1.86836	2.16207	2.27698	2.14393	2.491	0.862306	0.438169	2.13159	1.80409	1.39368	2.6678	0.622525	1.07324	0.259797	2.36613	3.47095	2.27629	1.01561	1.48487	1.13295	0.336504	7.97025	2.36134	1.9981	3.38712	4.58649	1.37942	1.28891	2.10756	2.47327	2.68434	3.15092	5.23664	0.701045
hsa-mir-199b	1062.16	1335.53	1092.45	2297.03	1216.46	2825.75	4695.5	1944.31	1680.48	692.394	1375.77	2483.99	3315.62	4547.79	1040.99	1605.28	2385.3	3681.71	3153.33	1212.41	1508.28	2233.35	2955.44	3507.55	1143.59	4634.35	2329.11	1638.83	2297.39	2077.76	2668.08	1945.25	1781.63	2541.27	1127.28	6090.56	1644.64	197.565	663.814	2716.08	1885.05	4337.5	1488.69	1576.46	2130.51	1890.93	4269.32	2862.41	2242.82
hsa-mir-338	449.286	379.811	208.147	819.839	196.52	137.813	329.924	477.737	546.837	206.319	248.373	194.923	197.612	322.16	146.643	538.75	518.355	321.055	717.242	221.344	165.347	197.833	132.292	243.552	186.134	328.521	312.756	527.317	1182.6	346.934	3295.23	256.895	508.565	131.988	113.106	111.719	356.582	153.88	195.148	197.649	215.774	246.72	167.773	419.405	293.7	305.248	311.591	147.977	712.788
hsa-mir-216a	NA	NA	0.183389	0.10905	NA	NA	0.198093	NA	NA	NA	NA	NA	0.129158	0.395288	NA	0.301348	0.360344	0.175153	0.584708	NA	NA	0.219085	0.399672	0.200454	NA	0.190557	NA	NA	NA	NA	0.650803	NA	NA	NA	NA	0.841261	1.0396	NA	NA	NA	1.45934	0.591182	0.214819	0.602161	1.23663	0.766955	0.525153	0.337848	NA
hsa-mir-495	2.67631	1.5992	3.66779	11.6684	0.518523	5.79047	3.36758	16.1323	3.5831	0.806985	2.19072	30.6162	4.39138	9.48692	3.2845	16.3331	9.90947	15.2383	12.8636	2.491	8.94642	13.5832	2.53126	6.01363	7.58781	1.52446	12.575	3.57746	8.83311	5.61957	8.02657	3.57702	12.822	4.6196	17.9383	8.41261	9.35638	1.37745	9.99051	4.98107	5.4204	6.70006	1.28891	2.70973	5.56485	10.3539	8.40245	17.9059	4.20627
hsa-mir-3926-2	0.334539	0.1999	0.183389	0.2181	0.518523	NA	0.099047	0.366644	NA	NA	NA	NA	0.387475	NA	NA	NA	0.360344	0.525458	NA	NA	NA	NA	0.133224	NA	0.154853	NA	0.124505	NA	NA	0.295767	NA	NA	0.253901	NA	NA	0.336504	NA	NA	0.222011	NA	NA	NA	NA	NA	NA	NA	0.175051	NA	0.350523
hsa-mir-143	30804.7	37775	88912.9	37319.8	33487.3	47073.1	75309.7	15748.5	20829.7	17163.2	18207.3	32939.9	128985	57873	54533.2	55079.4	124100	57588.4	27965	104723	97472.1	66179.5	161544	48251.1	14419.8	8985.35	46767.4	18951.6	25591.9	21491.6	45659.5	91231.9	22653.8	94033.7	70802.5	394026	102116	18983.2	47680.5	109256	104041	167936	63685.8	117466	140235	122311	166487	126021	223356
hsa-mir-299	1.67269	8.99551	3.30101	20.3924	1.55557	6.94857	5.84375	6.59959	5.78809	1.88297	2.19072	11.2259	4.6497	6.32461	1.35244	8.1364	27.9267	9.80854	5.26238	7.82887	7.76075	34.8344	10.7912	5.01136	1.39368	1.3339	7.5948	10.3746	12.7301	2.95767	8.89431	8.12959	7.10924	15.8386	6.2312	7.7396	12.8217	1.771	9.99051	3.58637	3.54411	6.10888	1.93337	0.602161	7.4198	29.7195	8.75255	16.5545	5.4331
hsa-mir-605	NA	0.1999	0.366779	0.10905	0.518523	NA	NA	NA	NA	NA	0.27384	NA	0.258317	NA	NA	0.482157	NA	NA	NA	NA	0.215577	NA	NA	0.200454	NA	NA	0.24901	NA	0.259797	0.295767	0.216934	NA	0.126951	NA	0.188824	NA	2.07919	NA	0.444023	NA	0.208477	NA	NA	0.602161	0.206106	0.191739	0.350102	0.337848	0.350523
hsa-mir-199a-2	797.54	994.504	755.198	1853.42	905.861	2032.46	3284.19	1764.29	1293.5	479.08	970.214	1758.39	2383.62	3275.75	764.323	1272.35	1638.3	2857.09	2421.86	893.915	1140.4	1576.31	2075.23	2457.77	808.799	3360.86	1629.77	1430.27	1623.99	1661.03	2127.04	1453.25	1376.27	1892.88	852.731	4253.25	1267.27	139.909	472.884	1928.27	1352.18	3017.79	1039.08	1137.18	1503.13	1423.09	3027.51	2201.42	1608.72
hsa-mir-758	7.35985	13.993	8.25253	15.5942	2.59262	22.0038	17.1351	30.0648	7.16621	1.07598	3.55992	23.4724	25.1859	20.555	11.3992	37.2466	19.6388	54.1221	14.8126	9.96402	35.6779	44.6932	13.9885	14.4327	5.88442	3.23947	34.8614	8.22815	18.7054	8.57723	26.0321	24.3888	27.6753	22.438	76.6627	44.9233	23.2177	2.36134	42.4042	26.1008	33.1478	18.1296	6.22974	12.9465	11.9541	29.5278	35.1852	98.8205	27.3408
hsa-mir-199a-1	455.642	543.729	422.713	1204.79	474.449	1082.82	1755.2	1174.36	810.057	268.726	542.203	870.519	1308.12	1808.84	442.056	783.927	900.86	1713.87	1429.61	498.913	642.849	859.907	1128.01	1318.79	482.213	1785.14	891.704	940.513	846.94	1052.93	1319.39	822.064	846.126	1043.7	478.103	2238.76	778.312	75.5628	272.186	1013.35	781.58	1617.47	559.603	617.817	795.773	811.055	1695.54	1280.61	886.647
hsa-mir-3936	NA	NA	NA	NA	NA	NA	NA	NA	NA	NA	NA	NA	NA	NA	0.193206	0.180809	NA	0.175153	0.194903	NA	0.107788	0.219085	NA	NA	NA	NA	NA	NA	NA	0.295767	NA	NA	NA	NA	NA	NA	NA	NA	NA	NA	NA	NA	NA	NA	NA	NA	NA	0.168924	NA
hsa-mir-3622a	NA	NA	NA	0.10905	NA	NA	NA	NA	NA	NA	NA	NA	NA	NA	NA	NA	NA	NA	NA	NA	NA	NA	0.133224	NA	NA	NA	NA	NA	NA	0.295767	0.216934	NA	NA	NA	0.188824	NA	0.346533	NA	0.222011	NA	NA	NA	NA	0.301081	0.412211	0.191739	NA	NA	NA
hsa-mir-490	NA	0.399801	NA	NA	NA	NA	NA	NA	NA	NA	0.27384	NA	NA	NA	NA	NA	0.180172	0.175153	0.389806	NA	NA	NA	NA	NA	NA	NA	0.124505	NA	NA	NA	NA	NA	NA	NA	NA	NA	0.346533	NA	NA	NA	NA	NA	NA	NA	0.206106	NA	NA	NA	NA
hsa-mir-655	1.33815	0.399801	0.733558	6.65206	NA	1.1581	3.36758	8.79945	2.75623	0.268995	1.91688	3.06162	1.80822	2.76702	0.966031	5.78588	5.76551	7.0061	4.28786	2.13515	2.04798	4.16261	3.06415	2.00454	1.39368	0.190557	1.49406	2.50422	3.11757	1.7746	5.42336	1.30073	4.06242	1.81484	4.90943	1.68252	1.38613	0.196778	3.55218	2.7894	3.12715	5.71476	0.429637	2.10756	1.23663	2.30087	4.55133	5.91233	1.57735
hsa-mir-154	1.33815	5.99701	2.38406	8.94212	2.59262	6.94857	5.34852	6.96623	5.51247	1.34498	4.92912	9.18484	6.58707	8.30105	1.54565	5.364	9.90947	18.0407	6.04199	3.55858	7.3296	12.4878	4.52962	7.41681	4.80045	1.14334	12.326	4.29295	12.9899	3.84497	6.72497	3.25184	12.4412	4.28962	19.0713	6.73009	4.50492	0.98389	8.65845	4.1841	5.83735	7.4883	1.50373	2.70973	6.18316	7.28608	8.05234	14.1896	5.25784
hsa-mir-26b	721.266	912.945	515.324	567.715	1067.64	266.362	788.312	511.101	727.646	701.808	1293.62	672.535	315.275	368.013	612.657	716.124	456.196	410.558	740.436	613.855	558.774	463.364	434.71	403.113	646.822	332.141	427.674	680.432	476.469	685.883	1674.08	299.169	471.622	209.697	213.56	279.13	515.987	581.479	714.877	609.483	603.124	516.299	527.38	635.28	299.471	326.148	707.381	333.287	523.33
hsa-mir-3688	NA	0.1999	NA	NA	0.518523	NA	0.198093	NA	NA	NA	NA	NA	NA	NA	NA	0.241079	NA	0.350305	NA	NA	NA	NA	NA	NA	0.154853	NA	NA	NA	NA	NA	NA	NA	0.126951	NA	0.188824	NA	NA	NA	NA	NA	NA	NA	NA	NA	NA	0.191739	NA	NA	NA
hsa-mir-320e	NA	0.1999	NA	NA	NA	1.1581	0.099047	NA	0.275623	NA	NA	1.02054	NA	NA	NA	NA	NA	NA	NA	NA	NA	NA	0.133224	NA	NA	NA	NA	NA	NA	NA	NA	NA	NA	NA	NA	0.168252	NA	NA	NA	NA	0.208477	NA	NA	NA	NA	0.383478	NA	0.168924	NA
hsa-mir-217	1.67269	1.3993	2.75084	22.5734	0.518523	6.94857	9.01324	5.13301	6.06371	2.95895	7.66751	8.16431	7.62034	7.90576	4.25053	13.0182	10.45	14.5377	18.126	11.0316	5.82057	1.53359	9.85858	8.81998	5.41986	1.52446	1.74307	2.14647	11.6909	5.61957	29.0692	0.650367	8.12485	4.78458	7.93062	18.003	9.70291	0.787112	8.65845	16.3379	31.6885	16.5531	3.4371	9.93566	34.2135	10.1622	13.3039	13.5139	5.60836
hsa-mir-432	2.67631	5.59721	3.85118	9.81452	1.03705	1.1581	5.54661	12.8325	1.92936	0.53799	1.09536	19.3902	6.07044	7.11519	1.35244	17.7193	9.90947	38.8839	8.18592	5.69372	7.97633	18.6222	3.73027	6.21408	11.3043	0.571672	17.5552	2.14647	2.59797	3.25343	10.4129	8.12959	15.7419	5.60951	42.8631	8.41261	7.97025	0.98389	9.10247	2.19167	10.0069	5.5177	0.429637	5.11837	10.5114	16.1061	6.30183	60.9815	8.93833
hsa-mir-1251	NA	NA	NA	NA	0.518523	NA	0.198093	NA	NA	NA	NA	NA	NA	1.58115	NA	0.06027	NA	0.175153	NA	NA	NA	NA	NA	NA	NA	NA	NA	NA	NA	NA	NA	NA	NA	NA	NA	NA	NA	NA	NA	NA	NA	NA	NA	NA	NA	NA	NA	NA	NA
hsa-mir-598	7.35985	5.79711	7.70236	13.6313	7.25933	3.47429	10.2018	8.06616	26.7355	6.45588	6.84599	12.2465	12.0117	20.1597	22.7983	22.4806	14.5939	43.2627	9.16043	23.4866	20.9109	5.03894	12.5231	9.6218	11.9237	28.9647	3.61064	7.8704	5.71554	19.5206	14.1007	29.5917	6.98229	4.94957	3.02119	29.6124	10.0494	36.4039	6.66034	8.16895	39.4021	24.4355	19.3337	18.0648	12.9846	17.2565	21.3562	19.7641	52.2279
hsa-mir-374b	70.5877	40.5798	47.3145	64.0125	61.7043	30.1105	43.2834	29.3315	57.6053	26.6305	52.0295	29.5956	35.7769	28.856	80.5669	71.4798	43.0611	57.2749	55.5473	66.5454	22.6355	42.5024	83.2651	36.6831	46.1463	35.6342	29.3832	31.8394	40.5284	51.4634	107.599	25.6895	36.4349	27.7176	36.2543	27.7616	41.5839	37.3878	53.7268	65.5508	57.3312	88.8744	37.8081	50.2805	36.4807	41.9908	89.276	36.6565	35.0523
hsa-mir-30b	192.025	235.682	359.26	210.358	493.634	163.291	432.834	274.25	325.787	278.948	482.779	361.271	87.8277	297.652	212.14	158.208	210.621	372.725	386.297	191.807	105.094	197.395	205.831	185.22	198.677	115.478	120.645	208.923	420.872	410.228	401.329	127.147	176.588	78.2031	95.7339	71.6754	289.008	204.452	105.677	228.332	231.618	276.082	171.855	204.735	145.51	218.774	380.911	168.755	152.302
hsa-let-7a-1	15703.9	10041.4	8697.61	6986.19	6908.81	2436.63	6747.55	10635.6	3990.47	2629.16	2085.02	4056.64	9515.48	6393	4987.62	6879.9	12054.8	5973.05	4806.69	8958.72	6805.1	6936.65	7817.86	4658.56	4523.26	6620.15	4311.73	5883.49	5241.67	5008.51	5492.13	10485.9	3951.09	10235.2	15534	11733.4	18729	3290.92	8753.02	6386.52	14812.3	8130.92	11697.5	7139.52	10997.4	9825.66	9675.42	6776.38	10188.8
hsa-let-7a-2	31421.6	20255.9	17582.7	13903.1	13719.1	4742.4	13426.1	21059.7	7795.45	5157.18	4052.83	8077.56	19273.4	12785.6	9941.42	13740.5	24036.6	11981.1	9729.55	17931	13650.4	13903.3	15737.8	9233.52	9007.19	13214.2	8719.95	11706.9	10545.4	9974.14	10920.5	20970.1	7834.26	20512	30882.2	23598.4	37670.9	6523.98	17414.6	12707.5	29793.9	16409.8	23574.4	14223.3	22117.4	19630.8	19209.7	13623.2	20396.4
hsa-mir-665	0.669078	NA	NA	0.545251	NA	NA	0.396186	NA	NA	NA	NA	1.02054	NA	1.18586	NA	0.482157	NA	0.175153	0.389806	0.711716	0.215577	0.876338	0.133224	NA	0.46456	NA	0.24901	0.357746	0.259797	0.591533	0.433869	0.650367	0.253901	0.329971	1.13295	0.168252	0.693065	NA	0.888046	NA	0.416954	0.197061	NA	NA	0.206106	0.958694	0.875255	0.506772	0.350523
hsa-mir-3126	NA	NA	NA	0.10905	NA	NA	0.198093	0.366644	NA	NA	NA	NA	0.129158	NA	NA	0.180809	NA	0.350305	NA	NA	NA	NA	NA	0.200454	NA	NA	0.124505	NA	NA	NA	0.216934	NA	0.253901	0.164986	NA	NA	0.346533	NA	NA	0.199243	0.416954	NA	NA	0.301081	NA	0.191739	NA	NA	NA
hsa-mir-877	5.35262	0.399801	0.916947	0.654301	0.518523	1.1581	3.46663	2.56651	1.92936	4.57292	2.19072	4.08215	0.645792	1.18586	0.386412	2.65186	1.80172	3.15275	2.72864	1.42343	5.38941	7.0107	3.06415	2.6059	4.02618	0.762229	2.24109	2.86197	2.85777	3.84497	4.98949	NA	1.01561	2.63977	2.26589	2.35553	2.42573	2.55811	3.10816	5.97728	0.833908	2.36473	0.644456	1.80648	3.29769	1.34217	2.10061	5.23664	3.1547
hsa-mir-3131	NA	0.1999	NA	NA	NA	NA	0.198093	NA	0.275623	NA	NA	NA	NA	NA	NA	NA	NA	0.525458	NA	NA	NA	NA	NA	0.200454	NA	0.381114	0.124505	NA	NA	NA	NA	NA	NA	NA	NA	NA	NA	NA	NA	NA	NA	NA	NA	NA	NA	NA	NA	0.168924	0.525784
hsa-let-7a-3	15848.8	10294.9	8874.03	6995.35	6835.69	2565.18	6715.76	10812.7	3908.06	2739.98	2044.49	4022.96	9676.93	6459.4	5008.48	6919.01	11984.9	6024.2	4951.51	8913.17	6929.92	6948.92	7969.47	4651.14	4534.88	6677.7	4392.04	5839.48	5340.66	5021.53	5518.38	10523.6	3987.14	10238.2	15524.4	11871.2	18700.6	3313.54	8856.92	6473.39	14899.2	8251.52	11902.7	7112.13	11119.2	9885.1	9704.13	6915.74	10300.5
hsa-mir-30d	7697.07	7928.85	5306.19	5640.51	5247.46	2903.34	4392.22	4104.94	10867	5933.76	3520.76	4514.86	2459.69	5112.66	4231.99	5395.88	4105.76	6345.95	5622.56	3277.81	3989.03	2144.18	1889.52	2563.41	6144.27	4008.75	2849.54	8425.63	6605.35	4206.1	3160.52	4067.72	4125.14	2947.47	2970.96	2207.64	21130.2	2537.85	2421.26	2293.08	5158.97	3222.34	3483.93	3253.48	3799.76	6907.2	3805.61	3423.41	2805.76
hsa-mir-889	6.35624	9.19541	12.4705	20.0652	5.70376	9.26476	18.2246	14.2991	5.78809	1.61397	6.57215	25.5135	31.1272	14.2304	6.1826	21.8779	31.8905	46.9409	15.2024	18.8605	28.3483	27.3856	16.653	15.2345	15.4853	6.28839	22.6599	12.1634	28.0581	8.873	27.5507	13.6577	26.9136	19.1383	60.8014	50.8122	11.4356	1.96778	21.0911	18.3303	32.1055	29.165	8.16311	11.4411	24.1143	25.3095	21.8814	46.2851	18.753
hsa-mir-887	2.34177	0.799601	2.93423	2.29005	0.518523	1.1581	3.86282	4.03308	4.6856	0.53799	3.55992	1.02054	1.93738	3.1623	1.54565	4.09833	1.80172	10.6843	2.14393	1.06757	1.07788	1.53359	1.86514	4.00908	2.78736	1.14334	3.61064	3.21971	3.11757	2.95767	3.47095	1.62592	2.28511	1.81484	0.377649	2.69204	2.77226	0.98389	0.888046	3.58637	1.66782	4.5324	0.859275	1.20432	2.06106	2.10913	2.80082	2.53386	1.05157
hsa-mir-580	0.669078	0.1999	0.366779	0.981452	1.03705	2.31619	0.891419	NA	NA	0.53799	0.27384	NA	1.03327	0.395288	0.772824	0.542427	0.90086	1.22607	0.389806	0.711716	0.970094	0.876338	0.666121	0.801817	0.619413	1.3339	0.373515	0.715491	1.29899	NA	0.650803	0.325184	0.634754	0.494957	0.944122	1.17777	NA	0.196778	1.55408	0.597728	0.833908	0.788243	0.859275	0.602161	0.824422	0.958694	0.525153	0.337848	0.350523
hsa-mir-514-1	0.334539	0.1999	0.183389	4.14391	NA	NA	0.396186	NA	223.255	0.268995	0.27384	NA	0.258317	20.1597	1.54565	4.7613	0.180172	2.10183	0.389806	0.355858	NA	NA	0.266448	NA	2.16795	0.381114	0.996039	1.07324	0.259797	NA	NA	NA	0.507803	2.14481	0.566473	NA	1.73266	0.393556	0.444023	NA	2.29325	0.197061	NA	NA	0.412211	0.766955	0.700204	0.337848	1.40209
hsa-mir-502	9.03255	8.19591	6.78541	12.4317	16.0742	9.26476	16.2436	4.39973	13.7812	13.9877	8.21519	9.18484	6.32876	11.0681	9.6603	6.02696	8.82843	8.58248	10.3299	8.89645	2.91028	10.0779	5.99509	13.0295	19.0469	7.43173	6.59876	7.8704	6.75474	11.8307	13.6669	5.20294	11.9334	9.23919	5.66473	11.1046	13.8613	2.95167	5.10626	5.77804	8.54756	9.85303	8.37793	9.93566	4.53432	12.6548	9.80285	6.25018	11.7425
hsa-let-7f-2	32126.8	8619.1	13341.2	7690.33	12683.6	1322.54	5689.63	3563.78	4049.18	2336.76	2355.84	3322.87	12136.9	4910.27	10780.5	14089.9	20021.3	4331.52	4184.17	16123.6	8084.01	9396.32	9766.13	3949.15	6225.72	5775.03	2643.11	5579.04	5370.79	4470.22	8466.95	9553.9	3557.67	9510.26	17620.1	15490	15679.9	5945.25	11733.1	9595.72	18457.3	9864.46	14323.3	7290.67	11601.3	12899.2	11650.7	5481.24	9432.56
hsa-mir-194-1	238.526	71.3644	55.3836	52.3441	63.2599	17.3714	49.7214	27.8649	17.0886	13.7188	41.6236	47.9653	50.5009	25.6937	51.586	46.7692	62.6999	84.5987	35.6672	68.3247	34.9234	29.1382	25.9787	24.4554	66.7417	61.55	34.8614	51.5154	94.0467	25.7317	50.7626	32.8436	97.1173	35.1419	59.8573	31.2949	48.168	57.2624	33.5237	38.6531	61.5007	32.1209	61.2233	39.4416	35.6563	36.6221	42.1873	17.737	56.0836
hsa-mir-152	656.365	367.017	371.547	144.164	602.006	243.2	572.192	142.258	98.3975	98.1832	128.705	568.44	419.765	616.65	807.988	450.757	457.277	286.374	158.066	236.29	574.511	392.161	365.7	343.178	484.381	87.2752	569.734	119.845	155.099	175.094	279.845	369.734	253.267	492.482	481.88	310.594	303.216	378.011	794.801	557.282	436.968	545.07	259.716	310.414	453.02	819.684	760.071	394.437	307.759
hsa-mir-3909	0.334539	1.1994	NA	0.545251	NA	NA	0.198093	NA	NA	0.268995	1.09536	1.02054	0.516633	NA	1.15924	0.482157	0.90086	1.22607	0.584708	0.355858	0.215577	NA	0.666121	NA	0.154853	0.190557	1.49406	0.715491	0.259797	0.295767	0.650803	0.650367	0.888655	0.329971	NA	0.841261	0.693065	0.98389	1.11006	0.597728	NA	0.394121	0.429637	0.301081	0.824422	0.958694	0.875255	0.337848	0.350523
hsa-let-7g	1443.2	418.791	431.332	463.463	635.71	275.627	388.263	289.649	383.116	254.2	503.591	426.585	669.298	363.665	390.276	530.554	688.438	349.604	418.261	711.004	325.197	407.497	492.929	242.75	211.994	434.661	177.046	440.027	287.856	382.426	575.093	442.25	223.687	315.782	379.159	602.006	714.55	223.146	292.833	363.419	798.05	551.179	683.768	405.254	408.295	377.534	563.489	277.88	397.317
hsa-mir-376b	2.67631	0.799601	0.366779	1.41765	1.55557	2.31619	1.98093	2.19986	0.551247	0.53799	1.91688	4.08215	0.645792	1.97644	1.15924	2.95321	2.16207	5.07942	4.48276	1.06757	1.07788	5.6962	1.86514	1.60363	0.929119	0.190557	1.36955	1.78873	3.11757	0.8873	2.16934	0.650367	3.17377	0.494957	2.83236	0.504757	0.693065	NA	2.44213	0.79697	1.04238	2.75885	1.07409	0.301081	0.618317	1.15043	1.75051	3.71632	1.05157
hsa-mir-1537	0.334539	0.399801	0.366779	0.2181	0.518523	2.31619	0.990466	0.366644	NA	NA	0.821519	NA	0.129158	0.395288	NA	0.542427	0.360344	0.70061	0.194903	NA	0.64673	0.438169	0.133224	1.00227	NA	0.381114	0.373515	0.357746	0.519595	NA	0.650803	NA	0.126951	0.164986	0.188824	0.673009	NA	NA	0.222011	0.199243	NA	NA	0.429637	0.301081	0.206106	NA	0.875255	NA	1.05157
hsa-mir-363	15.7233	66.7667	11.1868	7.30636	17.6298	9.26476	38.1329	2.56651	13.2299	6.18689	3.28608	23.4724	2.58317	13.4398	5.21657	5.42427	6.66637	3.15275	8.57572	4.27029	1.8324	8.10613	3.8635	7.0159	7.2781	2.85836	8.71534	8.94364	3.37737	5.02803	5.42336	2.27629	3.17377	2.63977	3.21001	4.87931	20.4454	1.18067	3.10816	2.59015	16.4697	4.13827	4.72601	23.7854	5.35874	2.49261	8.75255	3.04063	6.13415
hsa-mir-211	0.334539	NA	NA	2.8353	1.03705	NA	NA	NA	NA	0.268995	NA	NA	NA	NA	NA	NA	NA	0.875763	0.194903	NA	NA	NA	NA	NA	NA	NA	NA	NA	NA	0.295767	NA	NA	0.380852	NA	NA	NA	31.1879	NA	NA	NA	0.208477	NA	NA	NA	NA	NA	NA	NA	NA
hsa-mir-215	10.3707	7.39631	3.85118	1.9629	4.66671	NA	15.7484	0.366644	0.551247	1.34498	2.46456	7.14377	5.16633	1.97644	3.47771	1.62728	3.78361	2.97759	3.11844	6.40544	2.58692	2.62901	2.13159	2.40545	1.54853	3.23947	1.24505	0.357746	7.79392	1.47883	0.867737	3.9022	0.380852	1.64986	3.58766	6.39358	0.346533	1.37745	2.88615	3.98485	3.54411	7.09418	5.37047	2.40864	1.44274	3.06782	6.12678	1.01354	6.48467
hsa-mir-371	NA	NA	NA	NA	NA	NA	NA	NA	NA	NA	NA	NA	NA	0.395288	NA	NA	NA	NA	0.194903	NA	NA	0.219085	NA	NA	NA	NA	NA	NA	NA	NA	0.216934	NA	0.126951	NA	NA	NA	NA	NA	NA	0.199243	NA	NA	NA	NA	NA	NA	NA	NA	NA
hsa-mir-194-2	255.253	91.3544	58.1345	59.6505	59.6302	26.6362	54.5747	39.2309	18.4668	19.9056	52.8511	65.3145	55.2798	39.5288	55.8366	53.3386	66.4835	99.837	43.2684	74.3743	42.1452	32.8627	33.0396	35.0795	83.0013	78.319	36.3554	52.2309	125.742	43.7735	76.5778	39.3472	129.871	47.0209	70.9979	33.4822	54.0591	71.6272	34.6338	48.8144	71.9246	36.4562	55.8529	41.8502	41.4272	35.0882	42.1873	19.7641	68.0014
hsa-mir-516b-2	4.349	0.599701	NA	NA	NA	NA	0.495233	NA	NA	NA	0.547679	2.04108	0.258317	0.395288	NA	NA	0.180172	NA	NA	NA	0.323365	0.657254	NA	0.801817	0.309706	NA	0.124505	NA	NA	0.295767	2.16934	NA	NA	0.164986	NA	0.336504	NA	NA	NA	NA	0.416954	NA	0.214819	0.301081	0.206106	NA	NA	NA	NA
hsa-mir-382	9.70162	14.7926	8.06914	23.0096	3.62966	9.26476	24.3655	26.3984	11.0249	6.18689	5.75063	24.4929	28.544	18.1833	7.72824	29.05	25.4043	39.2342	15.982	8.89645	26.7315	32.4245	14.3882	20.0454	13.6271	4.38282	25.2745	15.7408	35.0727	15.3799	26.8999	26.6651	23.232	22.273	37.1984	46.9424	15.2474	2.75489	30.8596	17.7326	34.8157	23.0561	7.08902	12.6454	25.9693	38.7312	23.8069	78.3807	21.3819
hsa-mir-3202-2	NA	NA	NA	0.10905	NA	NA	0.099047	NA	NA	NA	NA	NA	NA	NA	NA	NA	NA	NA	NA	NA	0.107788	NA	NA	0.200454	NA	NA	NA	NA	NA	NA	NA	NA	0.126951	NA	NA	NA	0.346533	NA	NA	NA	NA	NA	NA	NA	NA	NA	NA	NA	0.175261
hsa-mir-3657	NA	NA	NA	0.10905	NA	NA	NA	NA	NA	NA	NA	NA	0.129158	NA	NA	NA	NA	NA	NA	NA	NA	NA	0.133224	NA	0.154853	NA	NA	NA	NA	NA	NA	NA	NA	NA	NA	0.168252	NA	NA	0.222011	NA	NA	NA	NA	NA	NA	NA	NA	NA	NA
hsa-mir-564	NA	NA	NA	NA	NA	NA	NA	NA	NA	NA	NA	NA	NA	NA	NA	NA	NA	NA	NA	NA	NA	NA	0.133224	NA	NA	NA	NA	NA	NA	0.295767	NA	NA	NA	NA	NA	NA	NA	NA	NA	NA	NA	NA	NA	NA	NA	0.191739	0.175051	NA	NA
hsa-mir-4306	NA	NA	NA	0.10905	NA	NA	0.099047	NA	NA	NA	NA	NA	NA	NA	NA	0.06027	NA	NA	0.194903	NA	NA	0.219085	0.133224	0.200454	NA	NA	0.124505	NA	NA	NA	NA	NA	NA	NA	NA	0.841261	0.346533	NA	NA	0.597728	NA	NA	NA	NA	NA	NA	1.05031	NA	NA
hsa-mir-504	NA	NA	1.28373	0.545251	1.03705	NA	0.495233	NA	NA	3.49694	0.821519	2.04108	0.129158	0.395288	NA	NA	NA	0.70061	0.194903	NA	NA	0.219085	NA	0.200454	0.309706	NA	0.373515	NA	NA	0.295767	0.216934	NA	0.126951	NA	NA	0.168252	1.0396	NA	NA	NA	1.87629	0.197061	NA	0.602161	0.206106	0.383478	1.92556	0.168924	0.175261
hsa-mir-95	18.0651	0.599701	4.58474	10.4688	21.2595	2.31619	10.3008	0.733288	1.37812	5.11091	19.1688	17.3492	3.74559	18.9738	7.14863	1.80809	17.1163	3.15275	8.57572	6.04958	3.55701	3.72444	15.3208	3.80863	9.44605	0.762229	0.49802	3.57746	6.23514	7.39417	5.85723	3.25184	9.39435	1.97983	1.51059	3.70155	8.66331	9.05179	9.10247	10.1614	5.00345	1.97061	3.4371	7.22593	20.1983	30.2947	16.8049	9.45974	2.10314
hsa-mir-181c	31.4466	37.5813	32.0932	81.0243	33.1855	50.9562	133.119	27.4983	33.9017	19.6366	50.9342	22.4518	123.734	41.5053	31.4926	42.1285	68.2852	73.2138	43.6582	35.5858	50.4449	48.1986	79.4016	64.1453	30.6609	122.147	97.4873	22.8957	71.7041	33.4216	62.2602	63.0856	72.108	69.7889	43.8072	86.8181	74.5045	23.2198	42.4042	57.9796	109.659	86.5096	57.7862	50.2805	43.9005	72.4773	74.7468	36.4876	49.4237
hsa-mir-124-1	NA	NA	NA	0.10905	NA	NA	0.099047	NA	NA	NA	NA	NA	NA	NA	NA	0.06027	0.360344	NA	NA	NA	NA	NA	NA	NA	NA	NA	NA	NA	NA	NA	NA	NA	NA	NA	NA	NA	NA	NA	NA	NA	NA	NA	NA	NA	NA	NA	NA	NA	0.350523
hsa-mir-1287	11.7089	8.99551	15.7715	11.8865	6.7408	15.0552	76.6621	3.29979	9.64682	12.9118	18.6211	28.5751	15.6282	17.3927	10.4331	14.2236	21.8008	9.45824	23.7781	10.6757	12.9346	18.8413	13.9885	15.0341	19.5115	10.4806	24.652	3.9352	29.3571	4.73227	8.46044	11.3814	18.7887	12.8689	7.7418	27.7616	19.0593	6.2969	35.5218	25.7023	28.3529	32.9091	9.88166	11.14	19.1678	53.8786	31.3341	16.8924	13.6704
hsa-mir-370	3.67993	6.19691	2.56745	9.16022	3.11114	4.63238	10.7961	10.6327	1.10249	0.268995	2.46456	7.14377	11.1076	11.8586	2.70488	12.4758	11.8914	24.3462	9.35534	4.62615	12.8268	16.2123	4.26317	8.21862	3.40677	1.3339	15.9366	2.86197	8.05372	6.2111	6.9419	10.7311	10.1561	11.549	28.1348	15.4792	11.7821	1.57422	12.4326	4.1841	10.2154	7.09418	1.71855	5.41945	10.9236	14.3804	9.45275	25.0007	7.53624
hsa-mir-107	62.5588	80.9596	59.6016	47.6549	85.0379	41.6914	119.054	26.765	38.5873	35.2384	38.3376	68.3761	90.7983	43.877	69.9406	64.3077	140.174	89.6781	38.0061	82.2032	66.0742	116.772	85.2634	92.6098	61.6316	104.235	70.3453	35.4168	73.0031	31.0555	49.678	102.108	50.2725	81.3379	76.285	137.126	84.5539	40.9298	64.6053	76.1107	137.595	82.1743	127.173	94.8404	96.8696	105.456	77.3725	66.2182	85.5275
hsa-mir-676	0.334539	0.399801	0.366779	0.10905	NA	2.31619	0.29714	NA	0.551247	NA	0.547679	1.02054	0.387475	0.395288	0.966031	0.662966	0.180172	2.10183	0.584708	1.42343	NA	NA	0.266448	NA	0.619413	NA	0.24901	0.715491	NA	0.295767	0.216934	0.650367	0.253901	0.659942	0.188824	0.168252	0.693065	NA	NA	NA	0.416954	1.37942	1.28891	0.903242	0.618317	0.191739	0.525153	0.337848	0.175261
hsa-mir-3168	0.334539	0.1999	NA	NA	NA	NA	NA	NA	NA	NA	NA	NA	NA	NA	NA	NA	NA	NA	NA	NA	NA	NA	NA	NA	NA	NA	NA	NA	NA	NA	NA	NA	NA	NA	NA	0.168252	NA	NA	NA	NA	NA	NA	NA	NA	NA	NA	NA	NA	NA
hsa-mir-2276	NA	NA	0.183389	NA	NA	NA	NA	NA	NA	NA	NA	NA	NA	0.395288	NA	0.06027	NA	NA	NA	NA	NA	NA	0.399672	NA	NA	NA	NA	NA	NA	NA	0.216934	NA	NA	NA	NA	NA	NA	NA	NA	NA	0.208477	NA	NA	NA	NA	NA	NA	NA	NA
hsa-mir-146a	631.609	171.714	182.473	239.692	53.4079	83.3828	275.052	98.2605	129.267	39.0043	136.92	89.8074	289.702	79.8482	193.786	292.368	258.187	47.9918	186.717	198.925	103.153	219.304	315.341	81.9858	23.8474	181.792	27.7646	164.921	108.336	169.77	306.528	158.69	136.599	85.7925	128.778	253.893	307.374	24.4005	37.964	114.365	552.672	353.921	190.974	193.294	64.511	111.209	282.182	69.2588	112.342
hsa-mir-3132	NA	NA	NA	NA	NA	NA	NA	NA	NA	NA	NA	1.02054	NA	NA	NA	NA	NA	0.175153	NA	NA	NA	NA	NA	NA	NA	NA	NA	NA	NA	NA	NA	NA	0.126951	NA	NA	NA	NA	NA	NA	NA	NA	NA	NA	NA	NA	NA	NA	0.168924	NA
hsa-mir-1274b	2.00723	2.3988	2.01728	2.07195	3.62966	32.4267	22.0874	0.366644	1.10249	2.15196	1.64304	14.2875	6.32876	9.8822	5.79618	4.39968	11.531	1.40122	1.55922	15.6577	7.97633	10.5161	9.72536	7.0159	9.2912	30.2986	7.7193	3.9352	4.93615	2.6619	2.38628	10.7311	12.3142	10.889	12.6512	31.1267	26.683	2.75489	9.54649	4.58258	23.7664	39.8062	19.9781	65.0334	5.15264	36.6221	36.4106	38.1768	18.9282
hsa-mir-624	0.334539	2.3988	0.916947	0.981452	2.07409	1.1581	2.07998	1.83322	0.551247	1.34498	3.55992	4.08215	1.03327	1.18586	2.51168	1.08485	3.78361	1.57637	1.55922	3.55858	1.72461	5.91528	2.26481	2.205	1.23883	0.952786	4.23317	1.78873	2.59797	3.25343	5.85723	0.975551	0.888655	2.96974	2.26589	1.34602	2.07919	2.75489	1.77609	2.7894	1.04238	2.95591	2.79264	5.11837	2.06106	0.958694	2.45071	2.19601	0.525784
hsa-mir-3065	427.206	34.1829	17.422	25.6268	51.3338	26.6362	24.1674	18.6988	44.0997	6.72488	43.2667	23.4724	5.16633	23.322	38.6412	6.1475	14.7741	36.9572	12.8636	33.0948	17.6773	8.98247	2.13159	37.4849	96.3187	36.2059	23.5314	98.7378	167.829	26.3232	24.9475	80.9707	18.5348	7.42435	106.119	6.05708	19.4058	52.7365	7.7704	12.7515	52.1192	24.4355	37.3785	19.5702	4.74043	19.5574	28.5333	7.26373	68.7024
hsa-let-7b	19602	37453.3	16509.3	11166.9	14510.4	12765.7	36547.9	34921.4	8211.37	4995.51	6038.99	22685.5	15172	29934.8	11685.9	9551.11	14065	12362.8	11406.3	16072	13322.8	16293.5	17959	14208.6	9160.19	21904.7	17612.2	14692.3	10136.5	13488.7	10221.9	29554	11174.5	24128.6	29948.5	23291.8	42545.2	7177.08	22290.6	17624.6	25935.2	22940.4	23438.9	18981	21682.9	15662.6	19771.7	27473.3	23834.5
hsa-mir-603	NA	NA	NA	0.10905	NA	NA	NA	NA	NA	NA	NA	NA	NA	NA	NA	NA	NA	0.175153	NA	NA	NA	NA	0.133224	NA	NA	NA	NA	NA	0.259797	NA	NA	NA	NA	NA	NA	NA	NA	NA	NA	NA	0.208477	NA	NA	0.301081	NA	NA	NA	NA	NA
hsa-mir-200b	1415.43	208.696	392.637	329.004	597.339	245.516	227.51	433.006	867.938	511.091	595.601	417.4	101.131	324.532	924.491	204.314	448.268	361.34	255.518	867.226	261.71	515.944	277.506	188.026	469.67	754.988	338.653	577.044	523.492	641.518	255.332	545.983	417.922	253.913	261.144	156.811	516.68	1026.98	510.182	428.372	1392.63	268.594	680.76	538.633	233.311	317.136	270.279	326.192	387.152
hsa-mir-29b-2	270.307	110.145	115.535	382.875	116.149	115.81	297.338	296.615	301.532	206.05	475.386	384.743	453.604	210.689	290.582	204.977	156.209	152.032	529.551	256.929	173.755	171.762	178.92	246.96	179.01	255.347	121.517	280.473	470.493	244.895	426.493	156.739	189.284	35.8019	76.6627	108.354	92.8707	122.593	174.723	143.654	255.801	442.992	244.464	116.819	140.77	145.722	329.271	62.5018	159.137
hsa-mir-4286	NA	NA	NA	0.10905	NA	NA	NA	NA	0.275623	NA	NA	1.02054	NA	NA	NA	0.180809	0.180172	0.175153	NA	NA	NA	0.219085	NA	NA	NA	NA	NA	NA	NA	NA	NA	NA	0.126951	NA	NA	NA	NA	NA	NA	0.199243	0.625431	NA	NA	0.301081	NA	NA	0.175051	0.337848	0.175261
hsa-mir-98	78.9512	63.7682	87.4768	44.0563	86.0749	24.32	40.1139	37.3977	62.8421	48.4191	44.9097	46.9448	34.7436	58.5026	76.3164	70.636	49.9077	65.8574	30.7946	65.8337	83.3203	42.0642	42.0988	29.0659	147.575	22.8669	40.0906	44.0027	45.2048	50.2803	57.2707	43.5746	43.0363	75.5634	55.5144	46.6059	55.7917	104.292	74.5958	87.6667	63.377	92.0273	79.6977	40.947	48.0226	76.3121	57.9419	65.2046	70.9808
hsa-mir-122	NA	NA	NA	NA	4.66671	NA	0.198093	NA	NA	NA	NA	NA	0.129158	NA	NA	NA	NA	NA	NA	NA	NA	NA	NA	NA	NA	NA	1.24505	NA	NA	NA	NA	NA	NA	NA	NA	NA	NA	NA	NA	NA	NA	0.197061	NA	NA	0.618317	NA	NA	0.168924	0.175261
hsa-mir-150	600.163	620.291	707.517	1766.07	269.114	519.985	1431.22	497.902	297.398	207.933	1952.75	236.765	1853.29	341.529	601.257	508.435	1011.67	162.542	1601.32	2142.62	315.065	1006.47	1314.12	1803.29	365.918	988.42	212.654	188.174	226.543	872.807	718.27	1129.04	489.776	329.971	527.764	1068.4	4446.36	25.9747	63.7173	245.666	1867.95	796.913	851.541	989.351	429.318	863.592	3643.86	184.127	476.36
hsa-mir-34a	56.8716	32.5837	42.7298	113.303	86.5934	53.2724	139.359	87.6279	98.9488	39.5423	57.5063	55.1091	45.0763	62.0602	68.5882	172.01	61.799	88.1017	101.934	173.303	41.0673	76.2414	66.6121	81.5849	37.939	136.058	39.5926	161.343	256.42	119.194	206.955	71.5404	103.084	36.1318	24.1695	83.6214	121.633	16.5294	53.5048	61.7652	108.825	102.866	87.4312	104.776	33.5952	131.533	90.1512	47.9744	60.2899
hsa-mir-660	46.5009	32.5837	24.941	70.0102	58.0746	37.059	61.1118	25.2984	61.1884	67.2488	39.4329	14.2875	34.4853	22.5314	31.879	29.291	38.737	48.3421	66.8517	30.9596	16.1682	28.481	32.6399	47.9086	136.116	45.1621	39.9661	55.8083	44.1656	68.0263	84.6044	21.1369	93.4357	43.5562	22.8477	19.0125	33.9602	12.0035	14.4307	27.097	51.9108	44.1416	52.6306	46.6675	29.8853	30.87	33.7848	24.494	33.2996
hsa-mir-585	0.334539	0.599701	NA	0.327151	1.03705	NA	NA	1.09993	0.275623	0.268995	0.27384	1.02054	0.258317	1.18586	NA	0.301348	1.2612	3.6782	0.194903	NA	NA	NA	0.532896	0.200454	NA	NA	NA	NA	0.259797	0.591533	NA	0.650367	1.14256	1.81484	0.188824	0.504757	2.42573	NA	0.222011	NA	0.416954	0.985303	0.214819	0.301081	0.206106	NA	1.40041	0.337848	NA
hsa-mir-326	4.01447	8.19591	6.60202	1.41765	1.55557	16.2133	3.86282	0.366644	0.82687	0.806985	3.01224	4.08215	2.45401	7.51047	7.92145	5.12292	5.94568	3.6782	4.67767	7.82887	1.8324	4.16261	3.3306	7.61726	1.54853	3.62059	5.1047	3.57746	4.67636	2.6619	2.16934	11.7066	5.20498	4.28962	5.09826	14.4697	34.6533	2.16456	2.88615	3.58637	7.92213	8.07949	4.51119	11.7421	5.97706	10.3539	10.153	3.04063	7.88676
hsa-mir-653	7.02531	0.999501	1.10034	14.8308	2.07409	2.31619	2.17903	3.29979	1.10249	0.53799	5.75063	2.04108	6.45792	14.6257	10.0467	0.964314	5.40516	2.97759	9.74514	6.40544	1.50904	2.19084	3.06415	2.205	4.6456	3.43003	5.35371	3.21971	2.33818	1.7746	2.38628	3.9022	10.283	1.48487	2.83236	3.19679	7.62372	4.91945	NA	0.996213	9.17299	3.35003	4.29637	3.01081	5.35874	7.28608	5.95173	6.08126	1.40209
hsa-mir-208b	NA	0.1999	NA	1.9629	1.03705	NA	2.77331	NA	NA	0.268995	1.64304	1.02054	2.58317	0.790576	1.15924	NA	3.96379	NA	2.33883	2.84686	0.215577	0.438169	5.19574	0.400908	0.309706	NA	NA	NA	NA	NA	0.216934	NA	2.91987	0.164986	NA	1.00951	NA	0.196778	1.77609	2.39091	NA	0.394121	NA	NA	2.47327	7.66955	6.65194	0.844619	NA
hsa-mir-30c-2	335.542	262.469	291.589	452.231	586.45	151.71	245.239	501.569	667.835	385.47	546.584	468.427	122.313	392.126	249.429	475.648	162.695	432.452	547.677	247.677	156.616	139.119	181.851	179.406	579.925	203.706	169.949	602.086	423.47	691.502	921.971	144.707	556.933	131.493	185.425	98.5958	609.204	479.548	363.211	273.759	339.609	235.685	161.544	218.886	137.266	191.355	257.5	203.046	175.261
hsa-mir-3160-1	NA	NA	NA	NA	NA	NA	NA	NA	NA	NA	NA	NA	NA	NA	NA	NA	NA	NA	NA	NA	NA	NA	NA	NA	NA	NA	NA	NA	NA	NA	NA	NA	NA	NA	NA	NA	NA	NA	NA	NA	NA	NA	NA	NA	NA	NA	NA	NA	NA
hsa-mir-145	391.745	926.138	390.253	937.177	678.229	1935.18	1296.52	1102.5	696.5	335.975	776.062	995.025	324.575	1517.12	282.274	533.567	539.075	1098.73	959.312	491.44	457.777	383.617	677.711	821.06	351.672	107.093	763.091	790.618	401.647	1300.19	2588.89	442.25	758.023	486.047	463.941	754.443	1075.98	237.511	183.825	555.688	403.82	889.532	311.917	745.174	535.668	575.025	1297.65	1133.65	1351.62
hsa-mir-466	NA	0.1999	NA	NA	NA	NA	NA	NA	NA	NA	NA	NA	0.129158	1.18586	NA	0.06027	NA	NA	NA	NA	0.215577	NA	NA	NA	NA	0.190557	0.373515	NA	0.259797	NA	0.216934	NA	NA	NA	NA	NA	0.346533	0.196778	0.222011	0.199243	NA	NA	0.214819	0.301081	NA	NA	NA	NA	NA
hsa-mir-30c-1	4.68354	1.1994	0.183389	0.654301	3.11114	NA	2.07998	1.09993	2.48061	0.268995	1.09536	2.04108	1.42074	2.37173	1.35244	1.3862	1.98189	1.40122	1.16942	2.13515	0.431153	0.876338	0.532896	1.60363	1.23883	0.381114	0.996039	1.07324	NA	0.591533	0.867737	0.975551	0.634754	1.1549	2.07707	1.00951	4.50492	1.771	1.33207	0.597728	3.75258	1.77355	1.71855	1.80648	1.03053	0.766955	1.40041	1.18247	1.92787
hsa-mir-219-2	NA	NA	0.366779	0.10905	NA	1.1581	0.099047	NA	NA	NA	0.821519	NA	0.129158	0.395288	NA	0.301348	0.360344	0.70061	NA	0.355858	NA	1.09542	0.399672	NA	0.154853	NA	NA	NA	0.259797	NA	NA	NA	0.253901	0.164986	0.188824	NA	NA	NA	0.222011	0.199243	0.416954	0.197061	NA	0.301081	NA	NA	0.350102	NA	NA
hsa-mir-1-2	66.5732	53.9731	5.86846	1982.64	131.705	22.0038	326.755	2.56651	24.2549	151.175	441.43	1437.94	329.483	1398.92	185.671	2.95321	2088.01	97.2097	1750.03	533.075	259.015	111.952	1057	68.3549	538.58	5.71672	1.61856	2.86197	1.81858	39.337	165.738	3.25184	516.562	366.598	5.66473	439.643	83.8609	8.0679	127.435	235.106	9.17299	19.9031	4.94083	18.667	3688.67	3270.3	1296.43	929.588	6.30941
hsa-mir-582	398.436	529.536	192.559	224.643	214.15	298.789	336.065	398.542	259.913	82.3125	172.519	313.305	183.146	205.945	186.057	688.339	173.506	183.034	280.66	237.357	296.957	205.72	114.173	119.07	62.0962	104.044	114.046	266.878	935.271	247.557	618.697	376.238	95.34	141.228	182.215	466.059	164.949	100.947	250.873	268.778	652.533	332.638	183.026	292.65	259.075	83.7899	314.392	204.905	169.653
hsa-mir-148a	22707.2	15194.8	14091.5	14596.7	24024.7	27296.3	34190.8	14686.6	11669.3	13658	14458.5	19464.7	59957.1	22501.4	38375.2	24955.3	20945.9	15895.8	54129.8	14097	23598.9	9868.01	15290.4	10058.4	10015.1	9822.27	13808.3	37516.8	9798	28414.9	28474.2	43321	7935.82	11220.8	22143.4	8684.51	9291.23	7680.05	5996.75	9694.95	44774	54061	47133.6	9559.01	15814.1	13175.5	33252.7	14086.1	16060.6
hsa-mir-556	0.669078	NA	1.10034	NA	NA	NA	0.099047	0.366644	NA	NA	NA	NA	NA	NA	NA	0.301348	0.360344	NA	NA	1.06757	NA	0.219085	NA	NA	NA	NA	NA	NA	NA	NA	NA	NA	NA	0.164986	0.188824	NA	NA	NA	NA	0.597728	NA	0.394121	0.214819	NA	NA	0.191739	0.175051	NA	NA
hsa-mir-514-2	1.00362	0.799601	NA	3.59866	NA	2.31619	0.29714	NA	212.506	0.268995	NA	1.02054	0.387475	26.4843	1.35244	5.66535	NA	2.80244	0.389806	0.711716	0.538941	0.219085	NA	0.200454	1.85824	0.381114	1.49406	NA	NA	0.295767	0.433869	NA	0.507803	4.12464	0.566473	0.336504	1.38613	0.787112	0.444023	0.199243	1.66782	0.788243	NA	NA	0.618317	0.575217	1.57546	0.337848	0.876307
hsa-mir-551a	NA	0.599701	NA	0.10905	NA	NA	0.396186	0.366644	NA	NA	NA	3.06162	NA	0.395288	NA	0.06027	0.180172	0.525458	0.194903	0.711716	0.107788	0.438169	NA	0.801817	NA	NA	0.373515	NA	0.519595	NA	1.51854	NA	NA	NA	NA	NA	NA	0.590334	NA	0.398485	NA	NA	NA	1.5054	0.618317	NA	0.175051	0.168924	0.701045
hsa-mir-3195	NA	NA	NA	NA	NA	NA	NA	NA	NA	NA	NA	NA	0.516633	NA	NA	NA	NA	NA	NA	NA	NA	NA	NA	NA	NA	NA	NA	NA	NA	NA	NA	NA	NA	NA	NA	NA	0.346533	NA	NA	NA	NA	NA	NA	NA	NA	NA	0.175051	NA	0.175261
hsa-mir-29b-1	268.969	97.3514	110.034	355.613	118.223	93.8057	273.468	311.647	297.122	239.406	483.327	380.661	450.763	185.785	290.968	196.539	155.308	160.089	549.236	246.609	179.252	171.324	162.267	227.516	177.926	240.483	118.778	285.481	472.572	246.965	428.879	146.983	177.096	39.1016	73.2638	119.796	82.4747	121.609	172.281	153.616	253.091	441.81	232.219	115.916	132.114	141.12	320.693	57.772	150.549
hsa-mir-3912	NA	0.599701	NA	0.545251	0.518523	NA	0.990466	0.366644	0.275623	NA	0.27384	NA	1.03327	0.395288	0.386412	0.301348	1.08103	1.22607	0.584708	NA	0.538941	1.09542	0.666121	0.601363	0.154853	0.190557	NA	NA	0.259797	NA	0.433869	0.975551	0.761704	0.494957	0.755297	0.673009	1.0396	NA	0.222011	0.79697	2.08477	0.394121	1.07409	1.20432	1.03053	0.575217	0.525153	0.168924	0.525784
hsa-mir-4315-1	NA	NA	NA	NA	NA	NA	NA	NA	NA	NA	NA	NA	NA	NA	NA	NA	NA	NA	NA	NA	NA	NA	NA	NA	NA	NA	NA	NA	NA	NA	NA	NA	NA	NA	NA	NA	NA	NA	NA	0.199243	NA	NA	NA	NA	NA	NA	NA	NA	NA
hsa-mir-496	2.67631	2.3988	0.550168	1.85385	1.03705	1.1581	3.56568	6.23294	1.37812	0.268995	0.27384	13.267	3.61643	6.32461	0.193206	4.21887	4.68447	8.40732	1.16942	1.06757	5.17384	2.40993	1.99836	1.60363	2.94221	0.381114	8.46633	2.86197	5.19595	0.591533	3.47095	2.92665	3.42767	1.64986	9.44122	7.90785	2.42573	0.393556	3.55218	1.19546	5.83735	2.75885	1.93337	1.20432	3.29769	6.71086	4.90143	16.7235	2.2784
hsa-mir-431	2.00723	10.9945	4.03457	13.6313	1.55557	12.739	9.01324	20.8987	4.96122	0.806985	4.1076	54.0885	8.52445	21.3456	5.21657	24.7105	20.3594	59.2016	12.8636	5.69372	31.582	35.7108	4.66284	10.2232	17.8081	1.14334	44.1992	5.72393	9.61251	6.80263	16.0531	10.7311	26.7866	9.0742	62.312	23.8918	11.7821	0.787112	23.0892	5.77804	15.8442	12.4148	1.93337	8.12918	10.0992	19.3656	11.0282	134.801	11.5672
hsa-mir-134	129.801	441.78	152.397	296.071	131.186	352.061	655.49	411.741	130.37	37.9283	105.976	656.206	275.107	536.406	149.155	515.366	368.452	438.757	372.069	201.06	542.175	639.946	231.677	287.652	65.3481	49.5449	356.458	211.07	422.691	190.769	377.466	349.572	261.011	321.227	1017.01	785.401	377.374	38.962	696.006	368.599	409.449	308.597	73.468	281.51	219.09	542.237	495.219	1243.62	404.328
hsa-mir-329-1	NA	NA	NA	0.545251	1.03705	1.1581	0.693326	0.733288	NA	NA	NA	3.06162	0.129158	0.395288	NA	0.421887	0.540516	1.75152	0.389806	0.355858	0.64673	0.657254	0.666121	0.400908	0.154853	0.190557	0.124505	NA	1.03919	NA	0.650803	0.325184	0.507803	0.164986	2.07707	0.168252	NA	NA	1.11006	0.597728	0.833908	0.985303	0.214819	NA	0.206106	0.766955	0.700204	0.675695	0.525784
hsa-mir-451	2175.17	5213.4	3452.67	465.644	628.45	347.429	3827.06	1462.18	1900.15	436.848	547.132	1371.6	231.71	970.828	640.092	1100.34	1538.67	150.981	1263.36	232.019	166.964	1654.75	1169.31	606.574	1122.07	244.675	2015.73	2611.19	541.418	164.446	618.48	175.599	146.755	777.412	401.063	224.28	429.007	203.862	419.824	100.219	158.859	413.236	1502.87	5374.59	1374.11	269.01	208.136	138.518	748.015
hsa-let-7i	926.338	439.781	735.392	734.017	442.819	438.918	1348.42	360.411	675.002	194.484	448.276	547.009	975.145	480.275	809.534	829.31	873.835	473.437	865.953	714.563	480.412	751.022	864.358	567.285	436.067	539.658	382.728	502.633	445.293	689.432	1208.76	523.221	606.57	542.143	530.219	1159.93	1175.09	231.608	620.3	949.391	992.142	1401.89	583.448	774.981	640.782	440.616	959.979	686.338	728.035
hsa-mir-2116	0.334539	1.1994	0.183389	0.2181	0.518523	1.1581	1.08951	NA	0.82687	0.806985	NA	2.04108	0.387475	0.790576	0.579618	0.361618	0.360344	0.525458	0.194903	0.711716	0.107788	1.09542	0.133224	0.200454	0.46456	NA	0.747029	0.715491	NA	0.8873	0.216934	0.975551	0.253901	NA	0.944122	0.504757	0.693065	0.98389	1.55408	0.199243	0.208477	0.197061	0.644456	0.301081	0.206106	0.575217	0.350102	NA	0.701045
hsa-mir-3152	0.334539	NA	NA	NA	NA	NA	NA	NA	0.275623	NA	NA	NA	NA	NA	0.386412	0.180809	NA	0.175153	NA	NA	NA	0.438169	NA	NA	NA	NA	NA	NA	0.259797	NA	NA	NA	NA	0.164986	NA	0.336504	0.346533	NA	NA	NA	0.208477	NA	NA	0.301081	0.618317	0.191739	NA	0.168924	0.876307
hsa-mir-520a	15.7233	NA	0.366779	0.545251	0.518523	2.31619	2.77331	0.366644	NA	NA	0.547679	1.02054	0.904108	0.395288	NA	0.602696	1.80172	0.525458	1.16942	1.06757	1.29346	0.876338	0.266448	0.801817	NA	0.190557	0.124505	0.357746	0.259797	0.295767	4.55562	0.650367	0.126951	NA	0.377649	4.54281	1.0396	0.590334	0.666034	0.79697	5.83735	0.197061	NA	NA	0.412211	2.10913	NA	0.168924	0.525784
hsa-mir-3130-1	7.02531	9.39531	3.85118	3.48961	5.18523	NA	0.693326	1.09993	0.82687	NA	0.821519	6.12323	5.94128	6.7199	9.85351	3.91753	10.8103	0.875763	5.84708	28.4686	4.95826	9.63972	5.46219	16.0363	1.39368	7.62229	11.828	2.14647	4.41656	1.18307	0.650803	8.45478	0.253901	5.27954	6.42003	28.0981	12.4752	1.37745	17.3169	3.58637	6.67126	2.56179	8.80757	5.72053	6.38927	6.13564	5.25153	4.56094	11.2167
hsa-mir-3174	0.334539	0.399801	NA	NA	0.518523	NA	NA	NA	NA	NA	0.27384	NA	0.129158	NA	0.386412	0.180809	0.360344	0.350305	0.389806	NA	0.107788	0.438169	0.133224	0.400908	0.309706	NA	0.996039	NA	NA	0.295767	0.216934	NA	NA	0.164986	0.377649	NA	0.346533	0.196778	0.444023	0.398485	NA	NA	0.214819	0.301081	0.206106	0.383478	0.175051	0.337848	0.175261
hsa-mir-128-1	42.4864	43.9781	53.9165	162.921	81.4082	70.6438	124.898	40.3308	58.4321	61.0619	79.9612	150.019	99.4519	152.977	79.7941	37.548	174.226	206.855	174.438	109.96	69.5234	107.132	140.951	103.234	170.493	49.5449	37.3515	36.4901	81.3166	58.8576	109.769	93.0025	142.185	143.042	64.2003	133.424	100.494	22.8262	83.2543	104.403	120.5	116.266	75.4014	76.4745	340.28	413.581	235.093	143.247	96.9195
hsa-mir-3133	NA	NA	NA	NA	NA	NA	NA	0.366644	NA	NA	NA	NA	NA	NA	NA	NA	NA	NA	NA	NA	NA	NA	NA	NA	NA	NA	NA	NA	NA	NA	NA	NA	NA	NA	NA	NA	NA	NA	NA	NA	NA	0.197061	NA	NA	NA	NA	NA	NA	NA
hsa-mir-3190	0.334539	NA	NA	0.2181	NA	NA	0.29714	NA	NA	NA	0.547679	NA	0.129158	0.395288	NA	0.301348	NA	NA	0.194903	0.355858	0.107788	0.219085	NA	0.200454	NA	0.190557	NA	0.357746	0.259797	NA	0.216934	0.325184	NA	0.329971	NA	0.673009	NA	NA	NA	NA	0.208477	0.591182	NA	NA	0.206106	0.383478	0.350102	0.337848	NA
hsa-mir-329-2	NA	0.1999	0.366779	0.436201	NA	NA	0.59428	0.366644	NA	NA	0.27384	1.02054	0.645792	0.790576	NA	0.783505	0.180172	3.15275	0.584708	0.711716	0.107788	1.09542	0.133224	0.601363	0.309706	0.190557	0.871534	NA	0.519595	NA	NA	0.975551	0.761704	0.494957	1.13295	0.336504	0.346533	NA	0.444023	0.199243	NA	0.591182	NA	0.602161	0.824422	0.766955	1.05031	2.02709	0.350523
hsa-mir-770	NA	NA	NA	NA	NA	NA	0.099047	NA	NA	NA	NA	NA	NA	NA	0.193206	NA	0.180172	NA	NA	NA	NA	0.438169	NA	NA	NA	NA	0.124505	NA	NA	0.295767	0.216934	NA	NA	NA	0.188824	NA	0.346533	NA	1.11006	NA	NA	NA	NA	NA	0.206106	NA	NA	NA	NA
hsa-mir-218-1	NA	0.599701	NA	0.545251	NA	NA	NA	NA	0.275623	NA	NA	NA	0.387475	0.395288	NA	2.22998	0.180172	0.350305	0.194903	0.355858	0.215577	0.219085	0.133224	NA	NA	0.381114	NA	NA	0.779392	0.295767	NA	0.325184	0.126951	0.329971	0.755297	2.52378	0.693065	0.196778	NA	NA	0.625431	1.57648	NA	NA	0.412211	NA	0.175051	0.675695	1.05157
hsa-mir-769	33.7884	19.7901	19.8061	9.59642	28.0003	34.7429	32.9825	12.4659	18.7424	17.4847	19.4426	27.5545	12.1409	19.3691	18.9342	24.0476	23.7827	20.8432	13.0585	18.8605	17.6773	19.0604	20.2501	17.0386	17.6533	18.4841	13.82	25.3999	22.0828	25.4359	17.1378	16.5844	13.4568	12.3739	20.0154	17.33	15.9405	13.3809	17.5389	26.6985	46.4904	22.859	27.0672	24.3875	19.1678	26.46	18.9055	19.5952	26.9902
hsa-mir-532	820.289	683.059	360.727	811.115	1212.31	668.221	675.003	458.671	726.819	783.852	387.757	582.727	551.506	766.068	514.121	324.853	526.283	631.25	712.37	494.642	367.558	419.109	328.531	727.448	1643.3	420.179	568.863	586.703	506.085	999.987	942.797	704.998	819.34	891.912	445.248	378.736	857.668	266.831	241.326	374.576	799.926	336.58	724.584	658.162	553.393	710.009	554.211	392.917	745.386
hsa-mir-625	117.089	125.537	83.0754	167.828	126.52	85.699	143.023	246.385	72.7646	62.4069	88.1764	83.6841	255.346	113.448	259.862	253.856	225.756	332.089	227.452	271.164	408.086	244.279	172.525	116.664	70.1485	178.743	86.0329	207.135	115.87	148.475	402.196	201.289	130.251	158.056	251.514	183.058	249.85	61.5915	191.818	274.556	267.684	377.371	173.574	188.476	156.64	186.178	203.584	85.6444	163.344
hsa-mir-128-2	29.4394	28.9855	43.0965	80.0429	51.3338	55.5886	91.7171	21.2653	27.5623	33.8934	52.5772	87.7663	74.0077	99.2173	56.8026	24.7708	126.661	144.326	87.9012	91.4555	47.1035	86.1002	102.716	82.3867	96.7833	38.4926	34.6124	13.9521	67.5473	33.7174	63.7787	58.8582	75.0279	98.6614	51.9267	117.104	75.1976	19.0875	69.4896	78.7008	90.479	101.092	57.1418	53.2913	234.342	337.46	170.675	94.4284	70.455
hsa-mir-493	6.35624	11.7941	7.88575	10.796	4.14819	4.63238	13.5694	20.8987	7.99308	1.07598	4.38144	24.4929	11.8826	15.0209	5.40977	38.1507	24.1431	46.7657	8.38082	5.69372	18.4318	28.0428	6.12831	10.8245	10.6849	1.90557	19.5473	7.8704	11.6909	8.873	27.5507	7.80441	19.2965	12.5389	51.549	16.3205	6.58412	2.16456	23.3112	6.97349	20.4307	12.2178	1.93337	9.93566	9.68696	25.3095	18.3804	56.0827	16.8251
hsa-mir-1179	0.334539	0.399801	NA	0.10905	NA	NA	0.29714	0.366644	0.275623	NA	NA	NA	0.129158	NA	NA	0.301348	0.180172	NA	NA	0.355858	NA	NA	0.133224	0.200454	NA	NA	NA	NA	0.259797	NA	NA	NA	0.126951	NA	NA	NA	NA	NA	NA	NA	NA	0.394121	NA	0.301081	0.412211	0.191739	NA	NA	NA
hsa-mir-361	304.43	295.852	267.932	465.208	299.707	216.564	433.824	338.412	332.402	463.479	247.551	255.135	344.724	238.359	482.629	731.251	487.366	526.684	516.882	396.781	283.268	388.437	371.562	439.997	675.315	389.308	550.561	592.069	383.721	382.13	527.801	329.736	466.036	333.271	390.3	326.914	657.026	356.168	346.782	541.541	596.453	295.985	409.23	306.801	322.555	461.324	462.66	340.55	320.027
hsa-mir-491	2.34177	2.5987	1.10034	1.63575	1.03705	2.31619	2.37712	2.56651	1.65374	0.806985	2.19072	4.08215	1.29158	2.37173	2.51168	4.45995	0.360344	2.62729	1.55922	1.06757	2.15577	0.876338	1.33224	1.00227	0.46456	2.6678	2.36559	1.43098	2.59797	2.6619	3.03708	1.30073	2.53901	0.659942	0.188824	2.18728	7.27718	1.37745	0.444023	1.79318	3.33563	1.57648	0.644456	1.20432	1.64884	2.68434	1.92556	1.68924	1.40209
hsa-mir-641	1.67269	0.1999	0.366779	0.10905	NA	NA	0.099047	0.366644	NA	0.268995	NA	NA	NA	NA	NA	0.180809	0.360344	NA	NA	0.711716	0.107788	0.219085	0.133224	NA	NA	NA	0.124505	NA	NA	NA	NA	NA	NA	NA	0.188824	0.168252	0.346533	NA	0.222011	0.398485	NA	0.394121	0.214819	0.602161	0.412211	NA	NA	NA	0.175261
hsa-mir-187	3.34539	76.9616	2.01728	14.5037	1.03705	86.8571	5.84375	70.029	78.0014	119.972	289.722	75.5198	29.1898	32.0183	13.3312	31.0389	33.3318	78.118	59.2505	56.5814	140.664	119.401	0.532896	42.4963	24.4668	46.6865	19.9208	86.9322	59.4936	78.3782	19.5241	34.4695	81.2485	35.1419	49.472	13.7967	12.4752	21.0552	1.33207	13.7477	10.8408	139.913	29.8598	41.5491	9.48085	60.7812	15.0544	3.5474	122.683
hsa-mir-3648	5.01808	130.735	5.50169	3.59866	3.11114	10.4229	10.7961	8.43281	10.7493	5.6489	20.8118	11.2259	1.67906	2.37173	4.83015	30.4964	3.60344	1.40122	4.87257	7.82887	21.1265	2.40993	2.26481	13.4304	1.85824	17.1502	3.11262	4.65069	2.59797	6.80263	8.46044	2.27629	1.65036	2.47478	4.53178	5.04757	3.81186	4.91945	12.4326	2.98864	3.12715	5.12358	4.51119	1.80648	15.0457	4.40999	4.20122	5.57449	9.46411
hsa-mir-597	NA	NA	NA	0.10905	NA	NA	0.198093	NA	NA	NA	NA	NA	NA	NA	NA	NA	0.180172	0.175153	0.194903	NA	NA	NA	0.133224	NA	NA	NA	0.124505	NA	NA	NA	NA	NA	NA	0.164986	NA	NA	NA	NA	NA	0.199243	NA	NA	NA	NA	NA	NA	NA	NA	NA
hsa-mir-181b-2	5.35262	2.3988	2.20067	6.87016	3.62966	NA	15.5503	21.632	13.2299	9.95282	5.4768	12.2465	1.29158	9.48692	1.93206	17.5987	4.86465	7.70671	18.3209	5.33787	5.17384	3.06718	3.99672	6.01363	11.9237	5.71672	3.85965	15.0253	8.31352	9.46453	25.1644	1.62592	6.72839	2.47478	2.07707	6.73009	7.62372	1.37745	14.2087	5.18031	0.416954	6.70006	1.71855	2.70973	4.94653	4.98521	3.15092	6.41911	2.10314
hsa-mir-190b	0.334539	0.1999	0.366779	0.2181	2.07409	NA	0.198093	0.366644	0.551247	0.268995	1.3692	1.02054	0.387475	1.18586	0.386412	0.180809	0.360344	0.525458	NA	NA	0.107788	0.219085	0.532896	0.601363	1.23883	0.190557	1.36955	NA	0.519595	0.295767	0.433869	0.325184	1.52341	NA	0.188824	0.168252	0.693065	0.590334	0.222011	0.199243	0.208477	0.985303	0.859275	0.602161	NA	NA	1.05031	0.675695	0.175261
hsa-mir-3942	0.334539	0.1999	0.366779	0.10905	0.518523	NA	0.099047	NA	NA	0.268995	0.27384	NA	0.129158	0.790576	0.966031	0.602696	0.180172	0.875763	NA	2.491	0.431153	0.438169	0.399672	0.400908	0.154853	NA	0.24901	1.07324	NA	NA	NA	NA	0.253901	0.494957	0.944122	0.168252	NA	0.590334	0.222011	0.597728	NA	0.394121	0.429637	0.602161	0.618317	0.383478	0.350102	NA	0.876307
hsa-mir-3647	24.7559	15.7921	7.15219	5.01631	29.0373	9.26476	27.1388	6.23294	6.89058	2.68995	6.84599	24.4929	1.29158	9.8822	3.47771	3.3751	3.60344	4.72912	4.87257	4.27029	3.6648	3.72444	3.8635	4.61045	2.78736	10.4806	1.12054	5.36618	4.15676	7.0984	10.8467	2.92665	5.45888	3.62968	4.72061	8.07611	7.27718	2.75489	6.21632	3.98485	5.21192	8.07949	1.93337	6.62377	1.23663	4.40999	6.65194	3.71632	4.03101
hsa-mir-181d	8.36347	4.79761	5.68507	14.5037	3.62966	3.47429	10.7961	12.8325	12.1274	5.3799	11.5013	4.08215	18.0822	4.34817	7.34183	10.7883	10.6302	11.2098	9.74514	3.55858	9.05421	6.79162	12.1234	8.01817	11.614	30.8703	13.073	2.86197	17.4064	8.28147	13.0161	10.7311	16.5036	11.714	5.47591	9.92688	14.9009	4.32912	17.5389	11.1576	22.9325	12.6119	10.3113	3.91405	4.94653	16.2978	10.6781	6.92588	5.08258
hsa-mir-3606	NA	NA	NA	NA	NA	NA	NA	0.366644	NA	NA	NA	NA	NA	NA	NA	0.180809	NA	NA	0.194903	NA	NA	NA	NA	NA	NA	NA	NA	NA	NA	NA	NA	NA	NA	NA	NA	NA	NA	NA	NA	NA	NA	NA	NA	NA	NA	NA	NA	NA	NA
hsa-mir-346	0.334539	0.399801	NA	0.2181	NA	NA	0.396186	NA	0.551247	NA	0.547679	NA	NA	0.395288	NA	0.180809	NA	0.350305	NA	NA	NA	NA	NA	NA	NA	NA	0.124505	NA	0.519595	1.18307	2.82015	0.975551	NA	0.164986	NA	0.168252	0.346533	0.196778	NA	NA	NA	0.394121	NA	NA	0.206106	NA	0.175051	0.168924	0.175261
hsa-mir-885	NA	0.399801	NA	1.5267	NA	NA	0.29714	NA	0.275623	NA	0.547679	NA	0.258317	0.395288	NA	0.301348	NA	NA	2.53374	NA	0.323365	NA	0.666121	0.400908	0.154853	0.381114	0.49802	NA	0.519595	0.8873	0.867737	NA	2.53901	NA	0.188824	0.168252	0.346533	0.196778	NA	1.19546	0.625431	0.591182	0.214819	0.301081	1.64884	2.30087	0.350102	0.506772	0.175261
hsa-mir-153-1	NA	0.599701	0.183389	0.327151	2.07409	1.1581	3.16949	0.366644	0.82687	0.268995	1.3692	2.04108	0.387475	0.395288	NA	0.361618	0.540516	1.57637	1.36432	0.355858	0.107788	NA	0.666121	0.200454	1.23883	NA	0.124505	NA	NA	0.8873	NA	NA	0.507803	0.164986	0.566473	1.34602	NA	0.196778	NA	0.398485	0.208477	0.197061	NA	0.301081	0.206106	NA	1.57546	NA	0.701045
hsa-mir-335	77.2785	26.9865	64.5531	32.1698	7.77785	24.32	46.75	100.46	87.3726	19.0987	76.6751	12.2465	29.7064	20.555	21.4459	46.1063	45.7637	229.45	52.4289	35.5858	169.12	50.6085	46.362	35.2799	31.2804	31.2514	18.0532	79.7773	208.617	29.2809	46.6409	25.6895	43.671	68.304	63.8226	60.4025	40.5443	63.1657	100.349	49.4122	38.5682	65.6212	74.9717	25.5918	83.6788	85.5155	61.793	125.342	19.2787
hsa-mir-524	1.67269	NA	0.183389	NA	NA	NA	0.198093	NA	NA	NA	NA	1.02054	NA	NA	NA	0.120539	0.720688	NA	0.194903	NA	0.107788	0.219085	0.532896	NA	0.154853	NA	NA	NA	NA	NA	1.95241	NA	NA	NA	NA	0.504757	NA	NA	NA	NA	NA	NA	NA	NA	NA	NA	NA	0.168924	0.350523
hsa-mir-515-2	1.00362	NA	NA	NA	NA	NA	0.891419	NA	NA	NA	NA	NA	0.129158	NA	NA	NA	0.180172	0.175153	NA	0.355858	NA	NA	NA	NA	NA	NA	NA	NA	NA	0.295767	2.60321	NA	0.126951	NA	NA	0.336504	NA	0.196778	NA	NA	0.208477	NA	0.214819	NA	NA	NA	NA	NA	0.175261
hsa-mir-320d-2	NA	NA	0.183389	NA	NA	NA	0.099047	0.366644	0.275623	NA	NA	NA	0.258317	NA	NA	0.180809	NA	NA	NA	NA	0.215577	0.219085	0.133224	NA	NA	0.190557	NA	NA	0.519595	0.591533	1.51854	0.325184	0.380852	NA	NA	0.504757	1.0396	0.393556	0.666034	0.996213	0.833908	0.197061	0.214819	NA	0.206106	0.575217	0.875255	NA	NA
hsa-mir-3656	NA	0.1999	NA	NA	NA	NA	NA	NA	NA	NA	0.27384	NA	NA	NA	NA	NA	NA	NA	NA	NA	NA	NA	NA	NA	NA	NA	NA	NA	NA	NA	NA	NA	NA	NA	0.188824	NA	NA	NA	NA	NA	0.208477	NA	NA	NA	NA	NA	NA	NA	NA
hsa-mir-28	1834.61	4095.36	3099.47	2980.89	2722.25	2985.57	4022.58	3648.11	2904.52	2014.5	1992.46	2748.31	1520.58	2340.11	9553.08	4314.94	2104.23	3500.42	3257.61	2768.57	2759.7	3507.11	2919.34	2728.58	1864.9	2231.23	4566.96	3557.78	1967.19	2961.22	4526.77	2696.75	2230.02	2527.08	3608.24	1342.82	3958.79	2252.71	3979.78	6566.24	3745.29	2796.49	1651.74	3081.26	2820.55	2866.88	3568.06	3365.98	3960.03
hsa-mir-24-2	4133.23	4655.68	3705.93	2266.17	5610.94	4125.13	5424.19	1815.99	6461.71	7563.87	4145.66	6942.72	2165.98	7931.06	5255.01	5189.7	4146.84	4537.15	2890.6	3027.28	4447.13	4331.74	3467.02	3369.63	7372.1	2158.25	4084.88	2454.14	4229.76	2545.37	3249.46	3810.18	2891.94	3457.44	2687.73	2779.19	5593.38	5926.36	7446.04	6137.67	3811.38	4429.92	5868.85	3369.99	3772.56	6508.19	4651.98	5225.83	6621.9
hsa-mir-487a	2.34177	0.599701	1.46712	1.3086	1.03705	NA	1.98093	2.19986	0.275623	NA	0.547679	2.04108	0.258317	0.395288	0.579618	1.92863	0.540516	4.90427	0.779611	1.06757	1.94019	2.40993	0.133224	1.20273	1.08397	NA	2.73911	0.715491	1.29899	1.7746	2.16934	0.325184	2.79292	1.48487	2.64354	1.85077	0.693065	NA	3.55218	1.59394	1.66782	1.37942	0.429637	0.602161	0.618317	1.34217	1.22536	6.08126	1.22683
hsa-mir-1911	NA	NA	NA	0.10905	NA	NA	0.099047	NA	NA	0.268995	NA	NA	0.258317	NA	NA	NA	NA	3.3279	NA	0.355858	NA	0.219085	NA	NA	NA	NA	3.23713	2.86197	29.0973	NA	NA	1.9511	NA	NA	NA	0.168252	NA	NA	NA	0.597728	0.833908	NA	NA	NA	0.206106	NA	0.875255	NA	NA
hsa-mir-628	20.0723	15.5922	7.15219	8.94212	27.4817	4.63238	7.32945	4.39973	2.48061	5.6489	14.5135	53.068	7.87866	73.5236	12.172	11.391	6.84654	6.30549	12.6687	7.82887	10.4555	3.50535	4.12995	3.80863	5.26501	4.57337	3.73515	5.36618	9.8723	8.57723	16.2701	7.15404	4.95108	1.97983	2.45472	5.55232	3.81186	2.75489	12.2106	10.3606	10.2154	7.68537	5.37047	7.52701	8.45033	10.3539	12.0785	4.72987	8.76306
hsa-mir-1237	0.669078	NA	NA	NA	0.518523	1.1581	0.396186	NA	NA	NA	NA	NA	NA	NA	NA	NA	NA	0.175153	NA	0.355858	NA	0.438169	0.133224	0.200454	NA	NA	0.622525	0.715491	0.259797	0.295767	NA	NA	0.126951	0.329971	0.188824	NA	NA	0.393556	0.888046	NA	NA	0.197061	0.429637	NA	0.206106	0.575217	NA	0.168924	NA
hsa-mir-509-1	NA	0.399801	0.183389	1.63575	NA	NA	NA	0.366644	183.841	NA	0.27384	3.06162	0.129158	15.0209	0.772824	3.85726	0.180172	2.10183	0.194903	NA	NA	0.219085	NA	NA	0.774266	0.190557	1.74307	0.715491	0.519595	NA	0.216934	NA	0.126951	1.1549	0.377649	0.168252	2.07919	0.393556	0.222011	NA	2.91868	0.197061	NA	NA	NA	0.575217	1.92556	0.337848	0.876307
hsa-mir-3663	2.34177	NA	NA	NA	NA	NA	NA	NA	NA	NA	NA	NA	NA	NA	0.193206	NA	NA	NA	NA	NA	NA	NA	NA	NA	NA	NA	NA	NA	NA	NA	NA	NA	NA	NA	NA	NA	NA	0.393556	NA	NA	NA	NA	NA	NA	NA	NA	NA	NA	0.175261
hsa-mir-494	0.334539	0.999501	1.28373	1.9629	0.518523	NA	2.87235	5.13301	3.03186	NA	1.64304	1.02054	1.42074	1.58115	0.386412	4.7613	2.52241	3.85336	1.75412	1.42343	2.69471	2.8481	0.532896	0.801817	1.39368	0.190557	1.36955	1.78873	2.07838	1.7746	4.33869	0.975551	2.03121	0.494957	4.34296	2.52378	1.0396	0.393556	2.66414	1.99243	0.416954	2.56179	0.429637	0.903242	0.618317	1.34217	3.15092	4.89879	1.40209
hsa-mir-544	NA	0.1999	NA	NA	NA	NA	NA	NA	NA	NA	NA	NA	NA	NA	NA	0.180809	NA	NA	NA	NA	NA	NA	NA	NA	NA	NA	NA	NA	NA	NA	NA	NA	NA	NA	NA	NA	NA	NA	NA	NA	NA	NA	NA	NA	NA	NA	NA	NA	NA
hsa-mir-1224	NA	NA	0.366779	NA	NA	NA	0.198093	NA	NA	NA	NA	NA	0.129158	NA	NA	NA	NA	0.525458	0.389806	NA	NA	NA	NA	NA	NA	NA	0.124505	NA	NA	NA	NA	0.325184	NA	NA	0.377649	0.168252	NA	NA	NA	0.199243	0.833908	NA	1.07409	0.301081	0.412211	0.191739	0.175051	NA	NA
hsa-mir-129-2	0.334539	1.7991	1.10034	0.436201	NA	2.31619	5.05138	0.733288	0.275623	13.4498	0.27384	22.4518	1.03327	1.58115	0.579618	0.904044	5.22499	4.20366	1.16942	NA	3.01807	0.657254	0.133224	0.200454	4.33589	0.190557	1.74307	NA	1.29899	1.47883	0.433869	1.30073	1.77731	2.47478	0.566473	0.504757	1.38613	2.55811	0.888046	3.58637	1.87629	3.54709	2.36301	NA	3.91601	3.4513	1.22536	0.675695	1.40209
hsa-mir-296	1.33815	2.3988	0.916947	1.19955	6.7408	2.31619	4.4571	7.33288	9.64682	NA	2.46456	4.08215	1.5499	3.55759	1.73886	1.56701	1.98189	19.9674	2.92354	1.06757	0.538941	1.97176	0.932569	0.801817	0.619413	1.52446	3.36163	0.357746	0.519595	0.295767	2.38628	2.92665	0.507803	0.164986	1.13295	1.00951	10.0494	4.72267	7.54839	0.398485	3.75258	2.16767	1.28891	1.20432	0.206106	2.30087	2.80082	2.70278	1.75261
hsa-mir-1185-1	NA	0.1999	NA	0.763351	NA	NA	0.198093	0.366644	NA	0.268995	NA	NA	0.645792	NA	0.772824	0.482157	0.720688	1.22607	NA	0.355858	0.538941	1.09542	0.266448	0.200454	NA	NA	0.49802	0.357746	NA	NA	0.216934	NA	0.888655	0.824928	0.377649	0.504757	0.346533	NA	0.888046	0.199243	0.416954	NA	0.644456	0.301081	0.412211	0.575217	0.525153	2.02709	0.701045
hsa-mir-3146	NA	NA	NA	NA	NA	NA	0.099047	NA	NA	NA	NA	NA	NA	NA	NA	NA	NA	0.175153	NA	NA	NA	NA	NA	NA	NA	NA	NA	NA	NA	NA	NA	NA	0.126951	NA	0.188824	NA	NA	NA	NA	NA	NA	NA	NA	NA	0.206106	NA	NA	NA	NA
hsa-mir-1298	NA	NA	NA	NA	NA	NA	NA	NA	NA	NA	NA	NA	NA	NA	NA	NA	NA	NA	NA	NA	NA	NA	NA	NA	NA	NA	NA	NA	NA	NA	NA	NA	NA	NA	NA	NA	NA	NA	NA	NA	0.208477	NA	0.214819	NA	NA	0.191739	0.350102	0.337848	NA
hsa-mir-1243	NA	NA	NA	NA	NA	NA	NA	NA	NA	NA	NA	NA	NA	NA	NA	NA	NA	0.175153	NA	NA	NA	NA	NA	NA	NA	NA	NA	NA	NA	NA	NA	NA	0.380852	0.164986	NA	NA	NA	NA	NA	0.79697	NA	NA	NA	NA	NA	0.191739	0.175051	NA	NA
hsa-mir-3916	NA	0.1999	NA	NA	NA	NA	0.099047	NA	NA	NA	NA	NA	NA	NA	NA	NA	0.360344	NA	NA	NA	NA	NA	NA	NA	NA	NA	0.124505	NA	NA	NA	NA	NA	NA	NA	NA	0.168252	0.346533	NA	NA	NA	NA	NA	NA	NA	NA	NA	NA	0.168924	0.175261
hsa-mir-548a-3	NA	NA	0.183389	NA	NA	NA	0.099047	0.366644	NA	NA	NA	NA	NA	0.395288	NA	0.06027	0.360344	0.175153	NA	NA	0.215577	NA	0.266448	NA	NA	NA	NA	NA	NA	NA	NA	NA	NA	NA	0.377649	0.168252	NA	NA	NA	NA	NA	NA	NA	NA	NA	0.191739	NA	NA	0.175261
hsa-mir-1323	4.01447	NA	NA	NA	NA	NA	0.099047	NA	0.275623	NA	0.27384	NA	0.258317	NA	0.193206	NA	0.180172	0.175153	NA	NA	NA	0.438169	0.266448	0.200454	NA	NA	0.124505	NA	NA	0.295767	0.650803	NA	NA	0.329971	NA	2.01903	NA	NA	NA	0.199243	1.04238	NA	0.214819	NA	NA	NA	NA	0.168924	NA
hsa-mir-548t	NA	0.599701	NA	NA	NA	NA	NA	0.366644	NA	NA	NA	1.02054	NA	NA	NA	0.301348	0.360344	NA	0.194903	1.42343	0.215577	0.219085	0.133224	0.200454	NA	0.190557	0.373515	NA	NA	NA	0.216934	0.325184	NA	NA	0.188824	NA	NA	NA	NA	NA	NA	0.197061	0.214819	0.301081	NA	NA	NA	NA	NA
hsa-mir-592	NA	0.399801	0.916947	1.5267	3.11114	NA	5.05138	2.19986	3.30748	0.53799	1.09536	NA	0.645792	1.97644	3.0913	3.79699	1.62155	1.92668	3.11844	1.06757	3.01807	2.40993	0.932569	0.400908	0.309706	1.90557	6.47426	1.07324	2.59797	0.295767	0.650803	0.650367	1.14256	0.329971	0.377649	3.36504	0.346533	0.590334	0.666034	4.1841	0.625431	0.985303	1.50373	0.602161	NA	NA	1.75051	0.506772	1.05157
hsa-mir-3612	NA	NA	NA	NA	NA	NA	NA	NA	NA	NA	NA	NA	NA	NA	NA	NA	NA	NA	NA	NA	NA	NA	NA	NA	NA	NA	NA	NA	NA	NA	NA	NA	NA	NA	NA	NA	NA	NA	NA	NA	NA	NA	NA	NA	NA	0.191739	NA	NA	0.175261
hsa-mir-126	3921.13	2202.9	1909.45	2824.62	2751.29	3049.26	3336.98	1278.49	2532.7	1090.24	2441.83	5822.17	1148.48	3119.22	948.256	2324.42	1234.36	1521.73	4312.42	1517.38	1722.35	994.644	1151.19	1704.46	1195.47	1175.17	2302.72	1723.26	2094.23	2983.1	6232.74	1018.15	1658.99	1232.94	774.369	1915.72	1633.21	571.837	1259.03	2119.74	1246.28	1698.47	722.006	1762.83	1717.68	881.424	1988.23	1369.97	2505.71
hsa-mir-935	1.33815	0.1999	0.183389	1.41765	0.518523	NA	1.18856	NA	0.551247	NA	1.09536	1.02054	NA	0.790576	NA	0.843775	0.90086	2.27698	2.53374	0.711716	0.970094	1.31451	0.799345	1.00227	0.46456	0.190557	0.124505	NA	0.259797	0.8873	0.433869	0.325184	0.888655	0.824928	0.188824	1.34602	2.07919	0.196778	0.666034	1.19546	0.625431	0.394121	NA	0.602161	2.47327	2.10913	1.92556	0.675695	0.350523
hsa-mir-1256	NA	NA	0.183389	NA	0.518523	NA	0.099047	NA	NA	NA	NA	NA	0.258317	NA	NA	NA	0.360344	NA	NA	NA	NA	NA	0.133224	0.200454	0.154853	NA	0.373515	NA	NA	NA	0.433869	NA	NA	NA	NA	NA	NA	NA	NA	NA	NA	0.197061	0.214819	NA	0.412211	NA	NA	NA	0.175261
hsa-mir-1246	NA	1.1994	0.366779	NA	NA	NA	NA	NA	NA	NA	NA	NA	NA	NA	0.193206	NA	NA	NA	NA	NA	NA	NA	0.133224	NA	NA	NA	NA	NA	NA	NA	NA	NA	NA	NA	NA	NA	NA	NA	0.222011	NA	NA	NA	NA	0.301081	0.824422	NA	NA	NA	NA
hsa-mir-144	1069.86	1849.28	840.107	77.9709	197.557	79.9086	782.765	314.58	235.382	91.1894	59.6971	245.95	55.9256	239.149	225.665	265.849	511.148	24.6965	250.645	50.176	53.7863	161.684	248.33	65.1476	366.692	47.0676	320.849	624.982	89.6301	22.4783	90.2447	53.9805	33.515	258.697	164.466	80.7611	86.2866	33.4523	123.66	29.6871	45.031	47.6887	467.875	967.974	279.479	64.0408	32.3844	51.6907	175.787
hsa-mir-1197	NA	0.599701	NA	NA	NA	NA	NA	NA	NA	NA	NA	NA	0.258317	NA	NA	0.06027	0.360344	NA	0.194903	0.355858	0.215577	0.876338	0.133224	NA	NA	NA	1.24505	NA	0.519595	0.295767	NA	NA	0.126951	NA	0.944122	0.504757	0.346533	NA	NA	0.398485	0.208477	0.197061	NA	NA	0.206106	0.383478	NA	3.04063	NA
hsa-mir-3923	0.334539	0.1999	NA	0.10905	NA	NA	NA	NA	NA	NA	NA	NA	NA	3.1623	NA	NA	NA	NA	NA	0.355858	NA	NA	NA	NA	NA	NA	NA	NA	NA	NA	NA	NA	NA	0.164986	NA	0.168252	NA	NA	NA	NA	0.208477	NA	NA	NA	NA	NA	0.175051	NA	NA
hsa-mir-507	NA	NA	NA	NA	NA	NA	NA	NA	3.30748	NA	NA	NA	NA	0.395288	NA	0.120539	NA	NA	NA	NA	NA	NA	NA	NA	NA	NA	NA	NA	NA	NA	NA	NA	NA	NA	NA	NA	NA	NA	NA	NA	NA	NA	NA	NA	NA	NA	NA	NA	NA
hsa-mir-3178	NA	NA	NA	0.2181	NA	NA	0.198093	NA	NA	NA	NA	NA	NA	0.395288	NA	0.120539	0.180172	NA	NA	0.355858	0.431153	0.438169	0.133224	NA	NA	NA	NA	NA	0.779392	NA	0.216934	NA	NA	NA	NA	0.504757	NA	NA	NA	NA	NA	0.197061	0.214819	0.301081	0.206106	0.191739	0.350102	NA	0.350523
hsa-mir-192	2129	503.549	201.178	174.044	353.633	283.733	381.825	142.258	66.7008	147.947	432.667	821.533	187.796	265.238	232.234	211.848	365.209	396.02	246.357	361.196	218.271	148.101	145.081	178.204	250.553	323.185	144.55	299.433	513.879	214.135	255.983	194.46	408.02	151.457	296.454	173.973	156.286	283.36	161.846	282.526	264.557	194.893	228.782	180.347	127.167	172.565	202.009	78.5496	318.275
hsa-mir-1255a	NA	NA	0.366779	0.10905	NA	NA	0.099047	0.366644	0.275623	NA	NA	NA	0.387475	0.790576	0.193206	0.361618	0.720688	NA	0.584708	1.77929	0.107788	0.438169	NA	0.200454	0.619413	0.381114	0.622525	0.357746	NA	1.18307	0.867737	0.325184	NA	NA	0.188824	0.336504	NA	0.590334	0.222011	0.597728	0.833908	0.394121	0.644456	0.602161	0.412211	NA	0.525153	0.168924	0.350523
hsa-mir-1284	NA	0.1999	NA	NA	NA	NA	0.198093	0.366644	NA	NA	NA	NA	0.129158	NA	NA	0.361618	0.180172	0.175153	NA	NA	0.107788	NA	0.133224	0.400908	NA	NA	0.49802	0.357746	0.779392	NA	0.216934	NA	0.253901	NA	NA	0.336504	NA	NA	NA	NA	0.625431	0.788243	NA	NA	0.206106	NA	0.350102	0.168924	0.175261
hsa-mir-892a	NA	NA	NA	NA	NA	NA	NA	NA	NA	0.268995	NA	NA	0.129158	NA	NA	0.120539	NA	NA	NA	NA	NA	NA	0.133224	NA	NA	NA	0.373515	NA	NA	NA	0.216934	NA	0.253901	NA	0.188824	NA	NA	NA	NA	NA	0.208477	NA	NA	NA	NA	0.191739	0.175051	NA	NA
hsa-mir-3158-2	0.334539	0.999501	0.366779	NA	0.518523	NA	0.792373	NA	NA	NA	NA	NA	NA	NA	NA	0.783505	0.540516	0.525458	0.194903	0.355858	0.970094	NA	0.133224	NA	0.154853	NA	0.124505	0.357746	NA	NA	0.216934	NA	0.253901	NA	0.188824	0.168252	0.693065	NA	NA	NA	0.833908	0.591182	0.429637	NA	0.206106	NA	0.875255	0.168924	NA
hsa-mir-3198	0.334539	0.1999	0.183389	NA	NA	NA	NA	NA	NA	0.268995	NA	1.02054	NA	NA	0.193206	NA	NA	NA	0.194903	NA	0.107788	NA	NA	0.200454	NA	NA	NA	0.715491	NA	NA	NA	NA	NA	NA	0.188824	NA	NA	NA	NA	NA	NA	0.197061	0.429637	0.301081	0.206106	NA	NA	NA	0.350523
hsa-mir-548aa-2	NA	NA	NA	NA	NA	NA	NA	NA	NA	NA	NA	NA	NA	NA	NA	NA	NA	NA	NA	NA	NA	NA	NA	NA	NA	NA	NA	NA	NA	NA	NA	NA	NA	NA	NA	NA	NA	NA	NA	NA	NA	NA	NA	NA	NA	NA	NA	NA	NA
hsa-mir-320d-1	0.334539	0.1999	0.183389	NA	0.518523	NA	0.198093	0.366644	0.275623	0.268995	NA	2.04108	NA	0.790576	NA	0.361618	NA	0.175153	NA	0.711716	0.323365	0.657254	0.133224	0.200454	NA	NA	NA	0.357746	0.779392	NA	NA	NA	0.126951	0.164986	0.188824	0.336504	0.693065	NA	0.666034	0.996213	0.833908	0.394121	0.429637	NA	0.618317	0.958694	0.175051	0.675695	0.175261
hsa-mir-2278	NA	NA	NA	NA	NA	NA	0.099047	0.366644	NA	NA	NA	NA	0.129158	NA	NA	0.06027	NA	0.175153	NA	NA	0.107788	0.219085	0.133224	NA	NA	NA	NA	NA	NA	NA	0.216934	NA	NA	NA	NA	NA	NA	NA	NA	NA	0.208477	NA	0.214819	NA	0.206106	0.191739	0.350102	NA	NA
hsa-mir-214	13.3816	15.7921	4.21796	21.5919	15.0372	28.9524	43.0853	27.8649	23.428	4.84191	19.4426	9.18484	15.499	24.5079	10.2399	27.2419	10.9905	44.8391	27.6762	19.2163	17.0305	24.7566	25.7123	26.8609	8.36208	29.5364	12.575	22.538	14.5487	26.0275	54.2336	16.2592	13.3298	16.4986	10.0077	43.7456	13.8613	1.18067	4.66224	23.7099	14.3849	28.3767	6.44456	14.4519	7.6259	18.5987	54.966	42.062	19.454
hsa-mir-549	NA	0.1999	0.733558	0.10905	NA	1.1581	NA	NA	NA	0.268995	NA	NA	0.258317	0.395288	0.579618	0.482157	0.180172	0.70061	0.389806	0.355858	NA	0.657254	NA	NA	0.46456	NA	0.24901	0.357746	1.55879	NA	0.650803	0.650367	0.126951	NA	0.755297	0.168252	NA	NA	NA	0.597728	0.833908	NA	NA	1.20432	0.618317	NA	0.175051	0.675695	NA
hsa-mir-526b	43.49	1.7991	1.8339	0.327151	1.03705	1.1581	5.54661	1.46657	0.275623	0.806985	1.91688	7.14377	0.516633	0.790576	NA	0.843775	0.90086	3.6782	1.36432	2.84686	0.970094	0.657254	0.532896	1.80409	1.70339	0.381114	0.622525	2.50422	NA	5.3238	17.1378	NA	1.14256	0.494957	0.944122	3.70155	0.346533	3.542	0.444023	NA	1.25086	0.591182	NA	0.602161	0.412211	0.383478	1.22536	0.168924	0.525784
hsa-mir-1278	NA	NA	NA	NA	NA	NA	NA	NA	NA	NA	NA	NA	NA	NA	NA	0.06027	NA	NA	0.194903	NA	NA	NA	0.133224	0.200454	NA	0.190557	NA	NA	NA	NA	NA	NA	0.126951	NA	NA	NA	NA	NA	NA	NA	NA	NA	NA	NA	NA	NA	NA	NA	NA
hsa-mir-544b	NA	NA	NA	NA	NA	NA	NA	NA	NA	NA	NA	NA	NA	NA	NA	NA	NA	NA	NA	NA	NA	NA	NA	NA	NA	NA	NA	0.357746	NA	NA	NA	NA	NA	NA	NA	NA	NA	NA	NA	NA	NA	NA	NA	NA	0.412211	NA	NA	NA	NA
hsa-mir-133b	2.34177	2.5987	0.550168	215.483	17.1113	6.94857	130.345	NA	3.30748	72.8977	133.908	512.31	41.2015	591.351	41.3461	0.120539	353.858	15.7637	281.245	139.14	60.4692	26.5092	272.577	36.0818	80.214	0.190557	0.49802	0.715491	NA	18.3375	37.5296	NA	114.129	81.1729	0.566473	73.6945	23.2177	2.36134	40.4061	79.697	0.208477	3.15297	0.644456	1.20432	481.462	1040.38	562.964	225.344	1.40209
hsa-mir-651	3.34539	1.7991	NA	4.68916	2.07409	5.79047	2.87235	5.49966	1.65374	6.45588	4.38144	2.04108	2.84148	1.18586	1.54565	2.71213	3.06293	4.72912	1.16942	4.62615	2.91028	5.91528	1.19902	9.82226	3.71648	1.14334	3.98416	3.9352	5.19595	2.36613	1.51854	2.27629	4.44327	4.78458	3.02119	2.35553	1.73266	3.542	5.32827	12.5523	5.4204	5.5177	5.15565	3.31189	1.64884	0.958694	2.62576	1.85816	5.08258
hsa-mir-548q	0.334539	NA	0.183389	NA	0.518523	1.1581	0.29714	0.366644	0.275623	0.806985	NA	NA	0.129158	0.790576	NA	0.482157	NA	NA	0.389806	NA	0.323365	0.438169	0.266448	NA	NA	NA	0.124505	0.357746	NA	NA	0.216934	NA	0.126951	NA	0.188824	NA	NA	NA	0.666034	0.398485	0.208477	NA	NA	NA	NA	0.191739	NA	0.337848	NA
hsa-mir-125a	435.904	259.471	132.591	364.01	184.076	222.354	630.63	650.426	460.567	339.741	333.811	402.092	170.489	558.147	180.068	380.542	176.929	442.435	561.905	301.767	328.754	166.723	236.073	231.324	609.193	314.419	330.063	380.641	445.553	363.497	770.985	159.015	646.687	304.233	181.838	429.716	549.601	353.413	492.643	422.793	292.285	359.636	93.2313	173.121	260.311	323.847	447.955	617.417	400.297
hsa-mir-151	3070.73	2042.98	2288.7	931.834	2702.03	1697.77	1957.85	1466.58	937.946	1237.11	897.373	2047.2	1731.37	2034.55	2719.18	1937.49	2841.13	2782.47	1239	2252.94	3430.79	1943.5	2001.96	1580.78	1701.84	1081.03	2779.45	726.581	1904.06	1010.34	1593.17	2793.33	1287.41	2554.31	2531.38	3785.34	2742.11	1363.67	3705.59	3387.72	3646.26	2655.39	2298.35	1524.67	3347.98	4391.39	2441.61	3138.27	3265.99
hsa-mir-3163	0.334539	0.1999	NA	NA	NA	NA	0.29714	NA	NA	NA	NA	NA	NA	NA	NA	NA	NA	NA	NA	NA	NA	NA	NA	NA	NA	NA	0.124505	NA	NA	NA	NA	NA	NA	NA	0.377649	NA	NA	NA	0.222011	NA	NA	0.197061	NA	NA	0.206106	NA	NA	NA	NA
hsa-mir-16-1	1061.83	1362.32	765.284	265.21	1765.05	451.657	1677.45	456.838	483.443	362.874	583.552	981.758	410.465	786.623	855.71	751.201	543.94	321.055	543.194	643.747	613.531	586.27	434.177	515.368	377.997	491.257	334.669	547.709	569.996	325.343	1012.22	416.885	319.535	191.053	285.88	377.221	319.503	325.471	468.222	677.026	425.085	582.708	428.563	734.637	325.441	372.932	533.38	371.97	443.236
hsa-mir-3124	NA	NA	NA	NA	NA	NA	NA	NA	NA	NA	NA	NA	NA	NA	NA	0.241079	NA	NA	0.194903	NA	0.215577	NA	0.133224	NA	NA	0.190557	NA	NA	NA	0.591533	NA	0.325184	0.126951	0.164986	NA	0.336504	0.346533	0.393556	NA	0.199243	NA	0.394121	0.214819	NA	0.206106	NA	0.175051	0.337848	NA
hsa-mir-1295	1.00362	0.399801	NA	0.545251	NA	NA	0.990466	NA	NA	NA	NA	NA	0.77495	NA	1.54565	0.964314	1.08103	1.05092	0.389806	1.06757	1.07788	0.876338	0.799345	0.601363	0.154853	0.190557	1.49406	1.43098	NA	NA	NA	3.57702	0.126951	NA	0.944122	1.00951	1.38613	0.196778	1.33207	0.398485	3.75258	3.35003	1.50373	1.5054	0.206106	0.766955	0.700204	0.337848	0.350523
hsa-mir-362	4.68354	4.19791	4.95152	19.3019	24.8891	2.31619	8.7161	18.3322	21.4986	12.6428	11.7751	8.16431	5.68297	8.30105	7.92145	5.78588	5.04482	10.6843	14.6177	6.40544	3.77259	6.79162	7.06088	7.61726	26.1702	11.4334	5.85173	14.6676	7.79392	22.4783	22.7781	4.22739	19.9313	5.93948	3.58766	4.87931	5.54452	5.31301	6.66034	7.77046	6.87974	9.06479	6.44456	4.81729	6.80148	5.75217	9.2777	4.89879	7.53624
hsa-mir-3910-2	NA	NA	NA	NA	0.518523	NA	0.198093	0.366644	0.275623	NA	NA	NA	0.129158	NA	NA	0.662966	NA	0.175153	NA	NA	NA	0.438169	NA	NA	NA	NA	NA	NA	0.259797	0.295767	0.433869	NA	NA	NA	0.188824	NA	NA	NA	NA	NA	NA	NA	NA	NA	NA	0.191739	NA	0.168924	0.350523
hsa-mir-541	NA	0.999501	NA	1.41765	NA	NA	0.29714	NA	0.551247	NA	NA	NA	0.387475	0.395288	NA	1.80809	0.90086	2.27698	0.584708	0.711716	1.18567	2.62901	0.133224	0.200454	0.619413	NA	2.6146	0.357746	1.29899	NA	0.650803	0.650367	0.761704	0.494957	5.85355	1.51427	0.346533	0.393556	1.9981	2.39091	1.04238	0.788243	NA	0.602161	1.03053	0.958694	0.350102	5.23664	1.05157
hsa-mir-3183	NA	NA	NA	0.10905	NA	NA	0.198093	NA	NA	NA	NA	NA	NA	NA	NA	NA	0.180172	NA	NA	NA	0.431153	NA	NA	0.200454	NA	NA	NA	NA	NA	NA	NA	NA	0.253901	NA	NA	NA	NA	NA	NA	NA	NA	NA	NA	0.602161	NA	NA	0.175051	NA	NA
hsa-mir-24-1	61.5551	19.3903	25.6745	21.1557	49.2597	37.059	55.4661	16.8656	25.3573	26.6305	53.6726	38.7805	10.3327	46.2487	63.3716	48.3362	18.3776	26.7983	26.3119	21.7073	18.2162	19.9367	22.6481	24.4554	17.4984	35.4436	10.3339	27.5464	23.122	47.3227	20.8257	29.5917	18.4079	11.054	27.0019	11.9459	30.8414	16.3326	28.4175	25.9015	42.9463	28.5738	29.2153	28.0005	12.3663	28.5691	30.6339	14.5275	11.5672
hsa-mir-3140	NA	0.1999	NA	0.2181	1.03705	NA	NA	NA	NA	0.53799	NA	NA	0.387475	0.790576	NA	0.180809	0.180172	0.350305	0.194903	0.355858	NA	0.657254	0.133224	NA	0.46456	NA	0.124505	NA	0.259797	0.295767	0.867737	0.325184	NA	0.659942	0.944122	NA	NA	0.196778	0.444023	0.199243	0.416954	0.394121	0.644456	0.301081	0.206106	NA	NA	0.337848	0.175261
hsa-mir-892b	NA	NA	NA	NA	NA	NA	NA	NA	NA	NA	NA	NA	NA	NA	NA	NA	NA	NA	NA	NA	NA	NA	NA	NA	NA	NA	NA	NA	NA	NA	NA	NA	NA	NA	NA	NA	NA	NA	NA	NA	NA	NA	NA	NA	NA	NA	NA	NA	NA
hsa-mir-3155	NA	NA	NA	0.327151	NA	NA	0.396186	NA	NA	NA	NA	1.02054	NA	NA	0.386412	NA	0.180172	0.175153	NA	NA	NA	0.219085	0.133224	0.200454	NA	0.190557	NA	NA	NA	NA	0.867737	NA	NA	NA	NA	0.336504	NA	0.196778	NA	NA	NA	NA	NA	NA	NA	0.575217	NA	NA	NA
hsa-mir-433	0.334539	0.999501	0.183389	1.3086	NA	1.1581	0.198093	0.733288	NA	NA	NA	2.04108	0.516633	2.76702	0.193206	0.904044	0.180172	4.37881	NA	0.355858	0.862306	2.62901	0.666121	1.00227	0.929119	0.381114	1.99208	NA	NA	NA	1.30161	0.975551	0.634754	0.989913	2.26589	1.51427	0.346533	0.196778	2.22011	NA	1.45934	0.394121	0.214819	NA	0.618317	0.766955	0.525153	4.72987	0.701045
hsa-mir-3138	NA	0.1999	NA	NA	NA	NA	NA	NA	0.275623	NA	NA	NA	NA	NA	NA	0.120539	NA	0.175153	0.194903	0.355858	0.215577	NA	0.133224	NA	NA	NA	0.373515	NA	NA	NA	0.433869	0.975551	NA	NA	NA	0.673009	0.346533	NA	NA	0.597728	NA	0.197061	NA	NA	0.412211	0.383478	0.175051	0.168924	0.525784
hsa-mir-3191	NA	0.599701	NA	NA	NA	NA	0.198093	NA	NA	NA	0.27384	1.02054	0.129158	NA	0.386412	0.241079	0.180172	0.350305	0.194903	0.355858	0.431153	NA	NA	NA	0.309706	0.381114	0.373515	NA	0.259797	NA	0.650803	0.325184	0.253901	0.989913	NA	0.673009	0.346533	NA	0.222011	NA	NA	0.197061	0.214819	NA	0.206106	0.958694	0.350102	NA	0.350523
hsa-mir-3618	NA	0.599701	NA	0.10905	NA	NA	0.693326	NA	0.551247	NA	NA	NA	0.129158	NA	NA	0.120539	NA	NA	NA	NA	NA	NA	NA	0.200454	NA	0.381114	0.124505	0.357746	NA	NA	NA	NA	NA	NA	NA	NA	NA	NA	0.888046	NA	0.208477	0.197061	0.214819	NA	0.206106	NA	NA	0.168924	NA
hsa-mir-133a-1	16.7269	22.5887	3.30101	1703.04	58.5932	37.059	352.408	3.29979	27.2867	199.863	752.785	2208.44	114.951	2273.3	159.202	2.71213	1097.43	76.1914	2401.98	388.597	168.904	89.1674	846.772	102.432	493.053	3.04892	3.61064	4.29295	2.07838	91.3919	235.374	1.9511	608.856	232.795	1.69942	165.897	94.2568	6.49367	128.767	201.634	2.08477	14.1884	4.94083	10.5378	1589.28	2180.45	1369.95	725.19	4.03101
hsa-mir-3681	NA	NA	NA	NA	NA	NA	0.099047	NA	NA	NA	NA	NA	0.129158	NA	NA	NA	NA	NA	NA	0.355858	NA	NA	NA	NA	NA	NA	NA	NA	NA	NA	NA	0.650367	NA	NA	0.188824	0.336504	NA	NA	NA	NA	1.25086	0.197061	NA	NA	NA	NA	0.350102	NA	NA
hsa-mir-581	0.334539	0.399801	0.183389	0.2181	0.518523	1.1581	0.29714	0.366644	NA	NA	0.547679	NA	NA	0.395288	NA	0.542427	0.180172	3.85336	NA	NA	0.754518	0.219085	0.133224	NA	0.154853	0.190557	0.124505	0.715491	0.519595	0.591533	0.433869	0.975551	0.126951	0.329971	0.188824	0.504757	NA	NA	0.666034	NA	NA	NA	NA	NA	NA	NA	0.350102	NA	0.701045
hsa-mir-632	NA	NA	NA	0.436201	NA	NA	0.891419	NA	NA	0.53799	NA	2.04108	0.129158	0.395288	NA	0.180809	0.180172	0.175153	0.584708	1.06757	0.107788	0.219085	0.266448	0.200454	0.309706	0.762229	NA	0.357746	NA	0.295767	0.216934	0.975551	0.126951	0.164986	0.377649	0.336504	0.693065	NA	0.222011	0.597728	0.625431	0.591182	NA	0.301081	0.618317	0.958694	0.350102	0.168924	0.175261
hsa-mir-1296	2.34177	2.3988	2.38406	1.3086	1.03705	12.739	1.88189	5.8663	6.06371	2.68995	3.28608	3.06162	1.42074	1.97644	2.31847	2.89294	2.16207	9.28308	2.14393	4.62615	0.862306	4.60077	2.53126	1.60363	2.78736	0.190557	3.11262	3.9352	0.259797	9.16877	12.5822	1.9511	5.33193	6.26945	2.26589	1.68252	7.62372	32.2716	2.44213	4.1841	5.21192	3.15297	7.30384	4.51621	3.91601	3.83478	5.42658	5.40556	6.13415
hsa-mir-668	NA	NA	NA	0.10905	NA	1.1581	NA	NA	NA	NA	NA	NA	NA	NA	NA	0.06027	NA	NA	NA	NA	NA	NA	0.133224	NA	0.309706	NA	0.24901	NA	NA	NA	0.216934	0.325184	0.126951	0.164986	0.188824	NA	0.346533	NA	NA	NA	NA	NA	NA	NA	NA	NA	NA	0.506772	NA
hsa-mir-1260	NA	NA	NA	NA	NA	NA	NA	NA	NA	NA	NA	NA	NA	NA	NA	NA	NA	NA	NA	NA	NA	NA	NA	NA	NA	NA	0.124505	NA	NA	NA	NA	NA	NA	NA	NA	NA	NA	0.196778	NA	NA	NA	NA	NA	NA	NA	NA	NA	NA	NA
hsa-mir-3622b	NA	NA	NA	NA	NA	NA	NA	NA	NA	NA	NA	NA	NA	NA	NA	NA	NA	NA	NA	NA	NA	NA	NA	NA	NA	NA	NA	NA	NA	NA	0.216934	NA	NA	NA	0.188824	NA	NA	NA	NA	NA	NA	NA	NA	NA	NA	NA	NA	NA	NA
hsa-mir-27a	2058.08	1723.34	1721.84	2810.33	3208.1	4296.53	6008.36	1685.46	3911.09	5889.65	6917.19	5003.7	2296.43	7106.1	2230.76	1510.9	4219.81	2667.75	2361.44	3330.47	2836.23	3374.78	4478.99	3215.29	2698.47	1397.17	3905.22	2284.92	3328.79	2516.68	3442.53	3319.48	1787.85	2276.31	2515.9	3778.1	2736.57	4092.39	5818.48	2889.42	3453.42	4507.96	5327.29	3355.54	3152.59	5680.46	4586.16	3549.6	5917.35
hsa-mir-938	NA	NA	NA	0.2181	0.518523	NA	NA	NA	NA	NA	NA	NA	NA	0.395288	NA	NA	0.180172	NA	NA	NA	NA	NA	NA	NA	NA	NA	NA	NA	NA	NA	NA	NA	NA	NA	NA	NA	NA	NA	NA	NA	NA	0.394121	NA	NA	NA	NA	NA	NA	NA
hsa-mir-548e	0.334539	0.1999	0.916947	0.545251	NA	1.1581	0.495233	NA	0.551247	0.268995	NA	NA	0.645792	NA	0.193206	1.08485	0.720688	0.350305	0.584708	0.711716	0.64673	0.438169	0.399672	0.801817	1.39368	0.381114	0.124505	NA	0.779392	NA	1.30161	NA	0.253901	NA	0.566473	0.673009	NA	0.196778	NA	1.19546	1.45934	1.18236	1.07409	0.602161	0.412211	0.383478	0.175051	0.506772	0.525784
hsa-mir-525	5.68716	0.1999	0.916947	0.10905	NA	1.1581	1.88189	NA	NA	0.268995	0.547679	6.12323	NA	NA	NA	NA	0.720688	0.875763	NA	NA	0.107788	0.438169	0.532896	0.601363	0.309706	NA	0.373515	NA	NA	NA	6.2911	NA	0.253901	0.164986	NA	2.35553	NA	0.98389	0.222011	NA	1.04238	0.788243	NA	NA	NA	1.53391	0.700204	0.675695	0.701045
hsa-mir-132	102.034	116.542	161.75	109.595	32.1485	48.64	106.772	87.9945	91.2313	46.2672	57.5063	111.239	139.749	63.6414	118.049	178.82	181.974	77.4174	98.8157	141.276	109.621	85.6621	144.148	75.9721	84.0853	142.346	127.12	85.859	91.7085	81.0401	162.484	136.252	168.591	101.796	154.647	184.909	176.732	58.6398	113.67	98.6251	190.965	161.984	119.439	108.991	162.617	163.553	118.159	132.605	126.363
hsa-mir-323b	2.00723	5.19741	0.733558	1.63575	0.518523	11.5809	5.05138	3.66644	3.03186	0.268995	0.821519	27.5545	0.258317	11.0681	0.386412	5.66535	3.78361	7.88187	2.53374	0.711716	3.34144	7.66796	0.666121	7.0159	3.71648	0.762229	4.85569	1.07324	6.23514	2.36613	1.95241	0.650367	5.33193	1.97983	6.79767	6.56184	0.346533	0.590334	2.88615	2.59015	1.66782	1.37942	0.429637	0.903242	NA	2.10913	3.85112	5.91233	6.83519
hsa-mir-212	3.67993	3.59821	11.1868	2.72626	6.22228	2.31619	12.9751	4.03308	4.40997	1.61397	3.83376	15.3081	13.8199	3.55759	12.3652	10.9088	19.9991	4.02851	3.89806	13.5226	7.86854	6.57254	12.5231	10.4236	3.56162	8.0034	6.34975	2.86197	8.05372	4.4365	9.11124	15.6088	6.47449	4.28962	11.5183	36.679	12.4752	3.542	17.5389	15.3417	14.1764	26.4061	10.5261	13.2475	11.9541	16.4895	13.829	12.8382	11.2167
hsa-mir-3920	0.334539	NA	NA	0.2181	0.518523	NA	0.495233	0.366644	0.275623	0.268995	NA	NA	0.129158	NA	0.386412	0.241079	NA	0.175153	0.584708	0.355858	NA	NA	0.266448	NA	0.309706	0.381114	NA	0.357746	NA	0.591533	0.867737	NA	0.126951	NA	NA	NA	NA	NA	NA	NA	0.208477	0.394121	0.214819	NA	NA	NA	NA	0.337848	NA
hsa-mir-2115	NA	2.3988	0.733558	0.10905	NA	NA	0.198093	NA	0.551247	NA	NA	1.02054	0.258317	0.395288	0.386412	2.29025	0.720688	0.175153	0.974514	NA	0.64673	0.657254	NA	1.20273	0.154853	0.190557	0.373515	NA	1.03919	NA	8.24351	0.325184	0.507803	0.164986	NA	NA	NA	NA	0.222011	0.398485	0.625431	0.394121	0.214819	0.903242	0.206106	0.191739	0.350102	NA	0.701045
hsa-mir-22	98796.7	66586.4	61764.8	114310	53287.6	156214	142564	95327	66822.7	65490.6	79879.1	87441.8	84439.1	111876	107730	107412	106176	104526	124890	88955.2	100106	81852.4	115132	128559	166925	76435.6	123706	71581.3	86995.5	74252.8	107878	136477	156141	100329	72649.4	74975.7	62586.9	69534.7	139643	104953	89433.3	74169.3	57784.3	83031.7	149125	179376	103545	96391.7	95632.6
hsa-mir-517c	1.67269	NA	0.366779	0.2181	NA	NA	0.891419	NA	NA	NA	NA	1.02054	0.516633	NA	NA	NA	0.720688	NA	0.389806	0.711716	0.107788	0.438169	0.266448	0.601363	0.154853	NA	NA	NA	NA	0.295767	1.08467	NA	NA	NA	0.188824	4.03805	NA	0.196778	NA	NA	NA	NA	0.214819	NA	NA	0.766955	0.525153	NA	NA
hsa-mir-1250	NA	NA	NA	NA	NA	NA	0.29714	NA	NA	0.268995	0.27384	NA	0.129158	NA	0.193206	0.241079	0.720688	NA	0.194903	NA	0.323365	NA	NA	0.200454	0.154853	NA	NA	NA	NA	NA	NA	NA	0.126951	0.329971	NA	0.336504	NA	NA	0.222011	NA	NA	0.394121	NA	NA	0.206106	0.383478	NA	NA	0.175261
hsa-mir-320c-2	NA	NA	NA	0.10905	NA	NA	0.099047	0.366644	0.275623	NA	NA	1.02054	NA	NA	0.193206	0.421887	0.180172	0.175153	0.389806	0.355858	0.107788	0.438169	0.532896	0.200454	NA	0.190557	NA	NA	0.519595	0.295767	NA	NA	0.126951	0.494957	0.188824	NA	NA	NA	0.222011	0.398485	0.416954	0.394121	0.214819	NA	0.206106	0.575217	0.175051	NA	NA
hsa-mir-301b	2.00723	0.399801	0.366779	0.545251	4.66671	NA	0.59428	1.09993	2.48061	2.68995	1.3692	3.06162	0.258317	3.55759	0.772824	0.964314	0.180172	4.20366	1.36432	0.355858	1.61682	0.219085	0.532896	1.60363	1.39368	0.762229	2.86361	0.357746	2.07838	0.8873	2.38628	0.325184	1.39646	0.164986	0.377649	0.336504	NA	3.34523	1.33207	2.39091	0.208477	NA	NA	0.602161	0.412211	0.191739	0.875255	0.506772	1.40209
hsa-mir-1908	NA	NA	0.550168	NA	NA	NA	NA	NA	NA	NA	NA	NA	0.129158	NA	NA	NA	NA	NA	0.194903	0.355858	0.215577	NA	NA	NA	NA	NA	NA	NA	NA	NA	NA	0.325184	NA	NA	NA	NA	NA	0.196778	0.222011	0.199243	0.208477	NA	NA	NA	NA	NA	0.175051	NA	NA
hsa-mir-25	5178.33	9482.07	9587.79	9647.34	7334	5247.33	11348.9	8325.38	10422.4	3715.63	4953.49	5903.81	5883.68	3040.95	17940.9	27496.6	5640.83	18134.1	8068	7949.51	6977.46	5884.83	6354.92	6309.5	4919.69	6854.73	7247.93	8305.78	8522.4	8059.34	16924.4	8684.36	3764.09	6007.95	6356.96	3709.62	11355.5	4535.54	10545.5	9138.86	14737.7	9201.35	4507.76	8854.18	7276.76	5494.47	6908.56	5109.78	7029.03
hsa-mir-509-2	NA	0.1999	NA	1.7448	0.518523	NA	0.29714	NA	182.187	NA	NA	3.06162	0.129158	20.555	0.386412	3.61618	NA	1.92668	NA	1.06757	NA	0.219085	NA	0.400908	0.774266	0.381114	1.61856	NA	NA	0.295767	NA	0.650367	0.380852	1.31988	0.566473	0.168252	3.81186	0.393556	0.222011	0.199243	2.7102	NA	NA	0.301081	NA	0.383478	1.92556	0.337848	1.92787
hsa-mir-3157	NA	NA	0.183389	0.10905	NA	NA	1.08951	0.366644	0.82687	0.268995	0.547679	NA	0.129158	1.58115	0.193206	0.421887	0.90086	0.70061	0.974514	1.42343	0.862306	1.09542	0.266448	0.801817	0.154853	0.190557	0.622525	NA	0.519595	NA	0.433869	0.650367	NA	0.164986	0.755297	0.673009	1.73266	1.37745	0.888046	1.3947	0.833908	0.788243	0.859275	1.80648	NA	1.53391	NA	0.168924	NA
hsa-mir-3158-1	NA	NA	NA	NA	NA	NA	NA	0.366644	NA	NA	0.27384	NA	NA	NA	NA	0.06027	NA	NA	NA	NA	0.215577	NA	NA	NA	0.154853	NA	NA	NA	NA	NA	0.216934	NA	NA	NA	NA	NA	NA	0.196778	NA	0.199243	NA	NA	NA	NA	0.206106	0.383478	NA	NA	NA
hsa-mir-184	9.70162	1.3993	NA	0.545251	NA	NA	0.495233	0.733288	1.65374	0.268995	1.09536	NA	1.29158	1.58115	0.386412	1.14512	1.08103	1.92668	0.194903	NA	0.323365	2.19084	1.46547	0.400908	2.47765	NA	2.73911	0.357746	0.519595	1.18307	0.216934	11.7066	0.888655	3.13472	4.15414	0.841261	2.07919	0.590334	1.33207	3.18788	2.91868	0.788243	0.214819	1.20432	2.88548	2.49261	3.85112	0.506772	2.10314
hsa-mir-519b	1.00362	NA	NA	NA	NA	1.1581	0.099047	NA	NA	NA	NA	1.02054	NA	NA	NA	NA	NA	0.350305	NA	NA	NA	NA	0.266448	0.400908	NA	NA	NA	0.357746	NA	NA	1.95241	NA	0.253901	NA	NA	0.168252	NA	0.196778	NA	NA	NA	NA	NA	0.301081	0.206106	NA	NA	0.168924	NA
hsa-mir-1538	NA	0.799601	0.183389	NA	NA	NA	0.396186	NA	NA	0.268995	NA	NA	NA	NA	0.193206	NA	0.180172	0.525458	NA	NA	0.215577	0.219085	0.666121	0.400908	0.46456	0.190557	0.622525	0.357746	0.519595	0.295767	0.867737	NA	NA	0.494957	0.188824	0.336504	NA	NA	0.222011	NA	0.208477	0.197061	NA	NA	0.206106	0.383478	0.175051	0.337848	0.350523
hsa-mir-1238	NA	NA	NA	0.10905	NA	NA	NA	NA	NA	NA	NA	NA	NA	NA	NA	NA	NA	NA	NA	NA	NA	NA	NA	NA	NA	NA	NA	NA	NA	NA	NA	NA	NA	NA	NA	NA	NA	NA	NA	NA	NA	NA	NA	NA	NA	NA	NA	NA	NA
hsa-mir-3659	NA	0.1999	NA	0.2181	0.518523	NA	0.198093	NA	NA	0.268995	NA	NA	NA	NA	0.193206	NA	NA	0.875763	0.194903	0.355858	NA	NA	NA	NA	0.154853	NA	NA	0.715491	NA	1.18307	NA	NA	0.126951	NA	NA	NA	0.346533	0.196778	0.222011	0.398485	NA	NA	NA	0.301081	0.206106	NA	NA	NA	0.525784
hsa-mir-449c	NA	NA	NA	NA	NA	NA	0.198093	NA	NA	NA	0.27384	NA	NA	NA	0.193206	NA	NA	NA	NA	NA	NA	NA	NA	NA	NA	NA	NA	NA	NA	NA	NA	NA	NA	NA	NA	NA	NA	NA	NA	NA	1.25086	NA	NA	NA	NA	NA	NA	NA	NA
hsa-mir-548d-1	1.00362	0.1999	NA	NA	1.55557	NA	0.198093	NA	NA	0.53799	NA	NA	NA	NA	NA	0.06027	NA	NA	0.389806	NA	NA	0.438169	0.133224	NA	0.154853	NA	0.124505	1.43098	0.259797	NA	0.433869	NA	0.126951	NA	NA	NA	NA	NA	NA	0.398485	0.208477	NA	NA	NA	0.206106	NA	NA	NA	NA
hsa-mir-155	1238.13	344.228	487.266	870.875	360.374	129.707	571.796	477.737	979.565	520.506	837.402	237.785	1324.26	186.576	1603.22	1169.53	826.269	273.063	1359.25	1686.77	804.639	429.844	1277.89	677.335	135.032	1791.24	129.361	762.356	765.883	1184.84	1172.1	667.602	331.595	206.892	280.971	623.543	1015.34	285.131	283.953	533.97	1276.3	1583.58	775.066	579.279	230.426	678.18	1291.35	243.757	323.532
hsa-mir-452	384.051	135.932	247.209	66.9568	280.521	318.476	191.754	221.086	20.3961	247.207	130.348	111.239	99.3227	98.4268	546.773	267.898	322.688	118.929	70.3599	247.321	199.408	357.108	183.45	158.96	343.31	112.619	131.726	229.315	14.2889	230.106	114.541	100.482	215.435	336.406	342.15	86.6499	137.227	413.037	411.387	317.593	380.054	121.192	342.636	327.576	234.342	158.568	135.664	311.496	326.161
hsa-mir-1185-2	NA	0.1999	NA	0.10905	NA	NA	0.396186	0.366644	NA	NA	NA	1.02054	0.129158	0.395288	0.193206	0.06027	0.540516	NA	NA	0.355858	NA	0.219085	0.133224	NA	NA	NA	0.24901	NA	0.259797	NA	0.433869	NA	NA	NA	0.188824	0.673009	NA	0.196778	0.222011	0.398485	NA	0.197061	NA	NA	0.206106	0.191739	0.175051	0.337848	NA
hsa-mir-3199-2	0.334539	0.1999	0.366779	0.545251	NA	NA	0.990466	2.19986	0.275623	0.806985	0.547679	NA	1.16243	0.395288	1.35244	0.723236	0.90086	0.350305	0.974514	1.77929	0.754518	1.97176	1.33224	0.400908	0.619413	1.71501	0.49802	1.07324	1.81858	0.295767	0.433869	1.30073	0.253901	0.989913	1.51059	0.841261	2.07919	0.196778	0.888046	0.79697	0.416954	0.788243	0.214819	0.602161	1.64884	3.06782	0.700204	0.506772	1.05157
hsa-mir-3611	NA	NA	0.183389	NA	NA	NA	NA	NA	NA	NA	NA	NA	NA	NA	NA	NA	0.540516	NA	NA	NA	0.107788	NA	NA	NA	NA	NA	NA	NA	NA	NA	NA	NA	NA	NA	NA	NA	NA	NA	NA	0.199243	NA	NA	NA	0.602161	NA	NA	NA	NA	NA
hsa-mir-149	76.6094	133.933	63.8195	39.149	175.779	46.3238	86.3686	49.4969	92.6094	76.9326	60.7924	208.19	6.97455	142.699	65.3037	10.0048	34.0525	372.725	21.0495	33.4506	27.8094	138.461	36.1037	109.047	190.624	15.6257	209.915	125.569	36.8912	128.658	36.228	38.3717	31.2299	58.0749	22.4701	10.9364	152.821	133.022	98.3511	64.5546	133.008	46.1122	30.0746	191.487	22.6716	35.2799	74.0466	29.0549	35.578
hsa-mir-3613	21.745	17.5912	23.8406	11.6684	29.0373	16.2133	30.3083	19.0655	11.5762	14.7947	16.4304	11.2259	7.36202	17.788	38.8344	13.3799	28.4672	14.3625	12.2789	23.8425	13.6891	22.5657	12.9227	11.6263	6.50384	9.52786	3.98416	18.245	13.2497	13.3095	42.5191	8.77996	10.7908	2.63977	14.9171	14.9744	4.50492	13.1841	20.425	21.7174	24.3918	21.4796	17.4003	18.3659	12.1602	7.09434	20.481	17.0613	17.0003
hsa-mir-942	16.3924	15.5922	5.86846	6.32491	6.22228	6.94857	23.7712	6.59959	4.13435	4.03493	11.5013	10.2054	10.591	3.1623	14.104	11.0896	14.5939	9.63339	7.0165	15.6577	6.89845	17.3077	7.727	8.61953	7.12325	19.0557	6.84777	9.30139	11.1713	13.901	17.1378	15.6088	4.57023	5.93948	11.7071	10.0951	8.31678	4.52589	10.6565	14.1462	16.4697	15.5678	9.2372	15.9573	11.3358	6.32738	8.9276	3.88525	11.0415
hsa-mir-148b	182.324	112.944	106.916	80.37	106.297	100.754	216.516	53.8966	85.9945	104.101	88.7241	202.067	131.612	133.212	124.038	121.443	139.633	111.047	119.281	112.451	118.998	92.0155	66.8785	129.092	89.5052	112.429	138.947	81.566	170.947	65.6602	89.8108	133	55.7314	65.8292	54.1926	109.532	54.7521	57.0656	119.442	102.809	123.627	113.31	130.825	75.5712	99.7551	105.073	96.8032	76.0157	104.631
hsa-mir-3177	NA	NA	NA	NA	NA	NA	0.099047	NA	NA	NA	NA	1.02054	NA	NA	0.193206	NA	NA	NA	NA	0.355858	NA	0.219085	0.133224	NA	0.46456	0.381114	0.24901	NA	0.259797	NA	0.433869	NA	NA	0.659942	0.188824	1.00951	NA	0.196778	0.222011	NA	NA	0.197061	NA	NA	0.824422	0.191739	0.350102	0.168924	0.175261
hsa-mir-652	26.7631	46.177	26.7749	12.8679	17.6298	10.4229	42.7881	19.0655	14.3324	29.5895	11.2274	47.9653	15.2407	30.4372	39.414	24.3489	34.593	26.448	20.8546	26.3335	21.6654	45.7887	20.3833	39.6899	45.0623	33.157	43.2032	12.1634	43.9058	13.901	32.974	25.3643	20.9469	30.6873	25.4913	49.1296	25.9899	19.2842	22.8672	26.3	27.9359	32.515	25.1338	21.9789	35.8624	36.2386	19.9558	24.494	26.9902
hsa-mir-380	0.334539	0.1999	0.733558	0.654301	NA	NA	0.495233	0.366644	0.275623	0.268995	0.27384	NA	1.67906	0.790576	1.15924	2.71213	1.62155	4.90427	0.584708	1.06757	2.58692	3.06718	0.799345	1.20273	0.619413	NA	1.49406	0.357746	1.81858	0.591533	1.30161	0.975551	1.14256	1.48487	4.34296	1.34602	NA	0.196778	2.88615	0.597728	1.66782	0.788243	0.429637	0.903242	1.64884	1.53391	1.05031	5.06772	2.2784
hsa-mir-193a	322.161	300.25	317.08	242.091	169.557	347.429	290.405	248.584	120.723	321.718	204.558	363.312	145.691	294.49	202.866	350.347	299.626	280.069	114.603	573.643	367.558	224.123	301.353	321.529	526.656	250.964	396.548	330.199	216.152	251.402	514.785	393.797	360.54	339.045	437.884	368.977	388.116	267.028	900.034	358.836	384.015	281.403	595.263	170.111	473.63	557.001	298.637	319.773	341.059
hsa-mir-10a	1840.63	1943.23	711.368	5459.49	1324.31	995.962	3595.19	1114.23	2068.28	938.524	2068.59	727.644	2261.82	2865.05	3598.85	4477.07	2689.25	5807.36	4034.29	2320.19	1283.33	933.3	1790.67	705.398	1365.96	2823.3	432.904	1141.57	6016.65	2659.24	447.969	545.658	1630.94	1652	2040.44	2452.11	2845.03	1291.85	3504.67	2456.86	7406.35	2251.61	1024.26	786.422	2739.55	3413.34	1921.88	1833.16	3053.75
hsa-mir-186	347.251	246.277	157.165	174.044	255.114	181.821	209.385	266.55	313.935	339.741	241.8	282.689	163.127	192.11	181.807	313.101	196.928	297.759	282.024	253.727	150.904	152.264	129.894	196.245	178.546	160.259	189.247	279.042	238.494	210.29	353.169	145.032	180.524	86.4524	139.73	154.456	227.672	208.978	162.29	223.949	185.128	177.158	194.841	133.68	144.068	125.589	190.631	93.4149	160.189
hsa-mir-3922	2.34177	1.7991	1.10034	1.3086	2.07409	1.1581	1.58475	2.93315	1.10249	NA	1.3692	4.08215	1.03327	NA	1.54565	1.3862	1.44138	0.175153	0.974514	0.711716	1.07788	1.75268	1.73191	2.6059	0.929119	2.28669	1.86757	2.14647	1.81858	1.47883	3.47095	1.30073	0.634754	0.329971	0.755297	1.34602	0.346533	0.787112	0.888046	4.58258	1.66782	1.37942	1.50373	0.903242	0.206106	1.91739	2.10061	0.675695	2.62892
hsa-mir-3941	0.334539	0.999501	NA	0.327151	1.03705	NA	0.29714	0.366644	1.37812	0.53799	0.821519	1.02054	NA	0.395288	1.73886	0.662966	0.180172	0.525458	0.389806	0.711716	0.431153	0.438169	0.133224	0.400908	0.774266	NA	0.24901	1.78873	0.519595	0.295767	0.433869	0.650367	0.253901	0.329971	0.188824	0.504757	0.693065	NA	0.444023	0.199243	0.625431	0.197061	1.28891	0.903242	0.824422	NA	0.700204	0.337848	0.525784
hsa-mir-409	8.02893	15.1924	12.2871	42.0934	15.0372	20.8457	36.9444	43.264	15.7105	2.95895	10.4059	48.9858	29.7064	37.5524	6.95542	42.3093	29.5482	56.3991	29.4303	13.5226	32.7676	37.2444	17.852	19.845	18.1178	4.76393	35.2349	19.676	37.9304	24.5486	59.0061	28.291	39.4817	23.9229	83.0827	63.5993	29.4553	4.13234	27.3074	15.9394	41.2784	28.3767	6.44456	18.0648	24.7327	48.7017	36.7607	65.0357	36.6296
hsa-mir-106b	332.532	634.284	527.245	276.878	674.081	667.063	1071.68	369.21	444.58	368.523	462.789	694.987	405.04	322.16	1144.36	2066.95	692.041	1613.86	368.756	633.071	576.128	579.04	554.612	736.068	525.572	375.588	682.038	269.025	734.447	253.176	772.069	797.35	353.939	459.155	612.357	564.654	392.275	519.297	863.624	710.3	1149.13	819.378	486.779	600.054	777.43	696.396	674.296	581.098	736.623
hsa-mir-1291	0.669078	0.599701	0.183389	0.763351	1.03705	NA	2.77331	0.366644	0.275623	0.268995	0.27384	1.02054	0.129158	1.18586	0.579618	0.602696	0.180172	NA	0.389806	0.355858	0.215577	0.219085	NA	NA	NA	0.190557	0.124505	NA	NA	0.591533	1.95241	0.325184	0.380852	NA	0.188824	0.168252	NA	NA	0.666034	0.199243	0.625431	0.197061	NA	0.301081	0.412211	0.575217	0.525153	0.337848	NA
hsa-mir-3143	0.334539	0.399801	NA	0.2181	1.03705	NA	NA	NA	0.275623	NA	0.27384	NA	NA	NA	0.193206	0.06027	0.360344	0.175153	NA	NA	0.431153	NA	0.133224	NA	0.154853	NA	0.124505	0.715491	NA	0.295767	0.216934	NA	NA	NA	0.377649	0.673009	NA	NA	NA	0.199243	0.416954	0.197061	0.214819	NA	NA	NA	0.700204	NA	0.175261
hsa-mir-103-1	29356.4	18988.1	17379.5	23478.6	26107.7	10484.2	9700.03	23163.1	23215.2	21400.4	13263.7	10405.4	12936	8676.97	31149.7	47622	24505.2	37384.9	18043.1	18355.1	33031.2	18862.1	18962.6	14847.4	30888.3	17127.5	14756.2	21946.6	17267.4	22772.6	34118.6	23280.2	30534.7	18797.6	24121.7	11998.4	29640.7	24329.2	24329.8	27343.9	31826.7	17292.1	26149	15274.7	19282	16049.7	14593.1	30631.1	19501.2
hsa-mir-1245	0.669078	3.99801	1.8339	1.7448	1.55557	3.47429	1.68379	9.53274	5.78809	0.268995	0.821519	NA	2.71232	2.76702	1.73886	10.2458	0.90086	3.15275	5.65218	3.20272	4.20374	1.09542	1.99836	1.80409	0.774266	1.3339	0.622525	6.08168	1.55879	2.6619	10.6298	1.62592	1.01561	2.14481	3.39884	3.36504	2.77226	0.393556	2.44213	2.39091	3.12715	1.77355	0.644456	0.903242	1.03053	2.10913	3.67607	5.74341	3.32997
hsa-mir-18b	NA	0.999501	1.10034	NA	4.14819	2.31619	2.07998	NA	NA	NA	0.27384	1.02054	0.258317	0.395288	NA	0.542427	0.90086	0.175153	0.194903	0.711716	0.323365	0.438169	2.53126	0.400908	0.46456	0.762229	0.24901	0.357746	0.259797	NA	0.650803	0.650367	0.380852	0.494957	0.377649	0.673009	1.0396	0.393556	0.222011	1.3947	0.625431	2.16767	1.07409	0.602161	0.618317	0.191739	1.57546	1.35139	1.75261
hsa-mir-873	1.33815	NA	NA	NA	NA	NA	0.495233	0.366644	NA	NA	NA	NA	0.129158	NA	NA	0.542427	NA	3.85336	NA	NA	0.323365	0.219085	1.46547	0.601363	NA	0.381114	0.24901	1.07324	0.259797	NA	NA	0.325184	0.380852	0.164986	0.755297	0.336504	NA	NA	0.222011	1.59394	NA	0.394121	0.214819	NA	NA	0.191739	NA	NA	NA
hsa-mir-612	NA	4.19791	0.366779	NA	NA	NA	0.495233	0.366644	NA	NA	NA	NA	0.258317	0.395288	0.966031	0.542427	0.180172	NA	0.194903	NA	0.215577	NA	NA	NA	0.619413	NA	0.24901	0.357746	NA	NA	0.216934	NA	NA	0.164986	0.566473	NA	NA	0.196778	0.888046	0.597728	0.833908	0.394121	0.429637	NA	NA	0.191739	NA	0.168924	NA
hsa-mir-590	20.7414	26.5867	15.9549	10.3598	40.9634	30.1105	31.6949	20.1654	23.428	18.8297	30.67	25.5135	13.045	20.1597	23.9576	12.6566	16.9362	24.3462	23.5832	21.7073	11.21	19.0604	15.5872	28.0636	10.6849	16.0068	15.3141	14.3098	23.6416	21.2952	37.5296	10.7311	12.5681	8.90922	7.7418	12.6189	2.77226	16.5294	18.871	19.9243	19.5968	27.5885	25.1338	24.6886	13.8091	7.66955	26.4327	12.1625	13.3199
hsa-mir-376a-2	0.334539	0.599701	0.366779	0.981452	NA	NA	0.792373	0.366644	NA	NA	0.821519	2.04108	0.129158	1.18586	0.386412	1.26566	1.62155	1.22607	0.389806	0.711716	1.29346	4.81986	0.532896	0.801817	1.39368	0.190557	0.996039	NA	0.779392	0.295767	1.30161	NA	0.761704	1.1549	3.96531	0.673009	1.0396	0.393556	1.11006	0.996213	1.66782	0.985303	0.214819	0.301081	0.412211	1.15043	2.80082	2.36493	0.525784
hsa-mir-518d	0.669078	NA	NA	NA	NA	NA	NA	NA	NA	0.268995	0.27384	NA	NA	NA	NA	NA	NA	NA	NA	NA	NA	NA	NA	NA	NA	NA	NA	NA	NA	NA	0.433869	NA	NA	NA	NA	0.168252	NA	0.196778	NA	NA	NA	NA	NA	NA	NA	NA	NA	NA	NA
hsa-mir-221	467.351	657.472	292.69	256.05	261.854	218.88	925.194	242.718	294.917	676.792	570.682	337.798	301.197	288.165	548.899	430.325	643.575	132.941	293.524	518.129	558.99	659.664	452.429	896.632	1320.43	620.264	455.812	372.055	556.486	423.242	348.18	182.753	545.507	291.694	313.071	686.469	429.7	643.858	612.307	1124.53	566.223	712.571	558.099	369.727	298.441	733.018	415.571	260.143	685.797
hsa-mir-658	0.334539	0.599701	0.183389	0.2181	0.518523	NA	0.198093	NA	0.275623	0.268995	NA	NA	NA	NA	0.193206	0.301348	0.180172	NA	NA	1.06757	1.07788	0.219085	NA	0.601363	NA	0.190557	0.373515	0.357746	NA	0.295767	NA	0.650367	NA	0.329971	NA	NA	NA	0.98389	0.444023	NA	0.416954	0.985303	0.429637	NA	NA	0.191739	0.525153	0.337848	0.350523
hsa-mir-607	0.669078	2.1989	2.01728	0.2181	NA	3.47429	1.08951	0.733288	0.275623	0.53799	0.27384	6.12323	NA	0.395288	0.193206	1.20539	0.540516	NA	0.584708	1.42343	0.64673	1.75268	1.59869	1.60363	NA	NA	0.124505	0.357746	0.779392	0.8873	NA	0.975551	NA	0.824928	0.377649	0.504757	1.73266	NA	0.444023	1.3947	0.208477	0.394121	1.28891	3.01081	0.412211	0.575217	0.525153	0.168924	1.05157
hsa-mir-570	0.334539	NA	NA	NA	2.07409	2.31619	0.495233	NA	0.275623	1.07598	0.27384	1.02054	NA	NA	1.35244	0.361618	0.360344	0.350305	NA	0.711716	0.431153	1.09542	NA	0.400908	0.46456	0.190557	0.622525	NA	0.519595	0.295767	1.08467	NA	0.253901	0.164986	0.188824	NA	NA	0.393556	0.888046	1.19546	0.416954	0.197061	NA	0.903242	0.206106	NA	0.350102	0.168924	1.40209
hsa-mir-1260b	NA	NA	0.183389	NA	NA	NA	0.099047	NA	NA	0.268995	0.547679	1.02054	0.129158	0.395288	NA	NA	NA	0.350305	NA	NA	NA	NA	0.266448	NA	NA	0.190557	0.24901	NA	NA	NA	0.216934	NA	NA	0.164986	0.566473	0.168252	NA	0.98389	NA	NA	NA	NA	0.214819	NA	0.206106	0.191739	0.175051	0.506772	0.525784
hsa-mir-3661	NA	NA	NA	NA	NA	NA	NA	NA	NA	NA	NA	NA	NA	NA	NA	NA	NA	NA	0.194903	NA	NA	NA	NA	NA	NA	0.190557	NA	0.357746	NA	NA	NA	NA	NA	NA	NA	NA	NA	NA	NA	NA	0.208477	NA	NA	NA	0.206106	NA	NA	0.168924	NA
hsa-mir-449b	NA	NA	NA	NA	NA	NA	NA	NA	NA	NA	NA	NA	NA	NA	NA	NA	NA	0.175153	NA	NA	NA	NA	NA	NA	NA	NA	NA	NA	0.259797	NA	NA	NA	NA	NA	NA	NA	NA	NA	NA	NA	5.00345	NA	NA	NA	NA	NA	NA	NA	0.175261
hsa-mir-9-3	NA	0.1999	0.183389	0.763351	1.03705	NA	0.099047	NA	NA	NA	0.27384	NA	0.129158	0.395288	0.772824	0.06027	NA	1.92668	0.389806	NA	0.107788	0.657254	NA	NA	NA	0.762229	0.24901	0.357746	0.259797	0.295767	0.433869	NA	0.253901	0.164986	NA	0.168252	0.346533	0.196778	NA	NA	4.58649	0.197061	NA	0.301081	NA	0.383478	0.175051	0.506772	0.350523
hsa-mir-3137	NA	NA	NA	0.10905	0.518523	NA	NA	0.733288	0.275623	NA	NA	NA	NA	NA	0.386412	NA	0.180172	NA	NA	NA	0.107788	0.219085	NA	NA	NA	NA	0.124505	NA	NA	NA	0.216934	0.325184	NA	NA	NA	NA	NA	NA	NA	0.398485	NA	NA	NA	0.301081	NA	NA	NA	0.168924	0.175261
hsa-mir-548o	NA	0.1999	0.366779	0.545251	1.03705	NA	0.693326	NA	NA	NA	0.27384	NA	0.387475	0.790576	0.966031	0.542427	0.360344	0.350305	0.194903	NA	1.18567	0.657254	0.666121	NA	NA	0.381114	0.49802	0.715491	0.779392	0.295767	0.867737	0.325184	0.507803	0.329971	0.377649	0.504757	NA	0.196778	0.222011	1.99243	1.04238	0.394121	NA	0.301081	0.206106	0.575217	1.22536	0.675695	0.350523
hsa-mir-2110	4.349	1.5992	1.8339	1.19955	1.55557	2.31619	2.77331	1.09993	3.30748	1.61397	2.46456	2.04108	1.29158	1.18586	1.93206	2.04917	3.06293	1.22607	3.11844	1.77929	1.07788	1.75268	0.799345	2.80636	1.39368	0.762229	2.24109	1.43098	1.03919	2.07037	3.90482	4.55257	1.39646	1.31988	1.88824	4.71106	5.19799	1.771	2.44213	0.79697	4.16954	1.77355	2.14819	2.10756	2.47327	3.83478	1.57546	0.844619	3.32997
hsa-mir-1289-1	NA	NA	NA	NA	0.518523	NA	NA	NA	NA	NA	NA	NA	NA	NA	NA	NA	NA	NA	NA	NA	NA	NA	NA	NA	NA	NA	NA	NA	NA	NA	NA	NA	NA	NA	NA	NA	NA	NA	NA	NA	NA	NA	NA	NA	NA	NA	NA	NA	NA
hsa-mir-629	156.23	554.523	129.106	96.9456	119.779	192.244	101.82	38.131	100.051	110.557	116.382	125.526	91.1858	129.655	151.474	92.8755	122.877	209.833	80.3	64.4103	155.107	209.664	95.6549	160.363	64.1092	77.7474	191.862	202.842	121.066	144.038	244.485	185.03	122.888	253.748	143.318	100.783	268.563	89.7308	135.205	205.419	164.28	112.522	234.582	265.854	128.816	113.318	111.332	108.111	162.993
hsa-mir-3150	NA	NA	0.183389	NA	NA	NA	NA	NA	NA	NA	NA	NA	NA	NA	NA	NA	NA	0.175153	NA	NA	NA	NA	NA	NA	NA	NA	0.24901	NA	NA	0.295767	0.216934	0.325184	0.126951	0.164986	0.188824	0.336504	NA	0.196778	0.444023	0.597728	NA	NA	NA	NA	0.206106	NA	0.350102	NA	0.350523
hsa-mir-3166	0.669078	NA	0.366779	NA	0.518523	NA	0.099047	0.366644	NA	NA	0.27384	NA	0.129158	0.395288	0.193206	0.241079	NA	0.175153	0.194903	1.77929	0.538941	0.219085	0.133224	NA	0.154853	0.190557	0.622525	NA	0.259797	NA	NA	0.325184	0.253901	0.164986	NA	NA	NA	NA	1.55408	0.199243	0.208477	NA	0.214819	0.301081	0.412211	NA	0.175051	NA	NA
hsa-mir-3654	1.00362	0.999501	NA	NA	NA	NA	0.099047	NA	0.275623	NA	NA	NA	NA	NA	NA	0.421887	NA	NA	NA	NA	NA	NA	NA	NA	0.154853	0.190557	NA	0.357746	NA	NA	0.216934	NA	0.253901	0.164986	NA	NA	NA	NA	NA	0.199243	NA	NA	NA	NA	NA	NA	0.175051	NA	0.175261
hsa-mir-1914	NA	0.1999	NA	NA	NA	NA	NA	NA	NA	NA	NA	1.02054	NA	NA	NA	NA	NA	0.175153	NA	NA	NA	NA	NA	0.200454	0.154853	NA	0.124505	0.357746	NA	NA	NA	NA	NA	NA	NA	NA	NA	NA	0.222011	NA	NA	NA	0.214819	0.301081	NA	0.383478	NA	NA	0.175261
hsa-mir-519a-2	11.0398	NA	1.10034	NA	1.55557	NA	4.35805	NA	NA	NA	0.27384	2.04108	0.77495	0.790576	0.193206	6.99128	0.90086	0.175153	0.194903	1.06757	13.3657	0.876338	0.666121	1.60363	NA	NA	NA	NA	0.259797	2.07037	5.42336	NA	0.634754	NA	0.377649	3.19679	NA	0.590334	NA	1.3947	1.04238	NA	NA	0.903242	0.824422	1.15043	0.875255	0.337848	1.05157
hsa-mir-153-2	11.0398	6.59671	3.4844	5.99776	25.9262	6.94857	61.1118	1.83322	4.40997	1.88297	10.4059	24.4929	1.93738	14.2304	5.60298	9.28152	13.1526	11.0346	15.3973	7.82887	4.41932	2.40993	6.12831	9.6218	9.6009	2.09613	3.48614	5.36618	6.23514	2.95767	6.9419	7.80441	4.44327	1.81484	2.26589	11.1046	1.38613	4.13234	3.10816	8.36819	8.54756	6.10888	3.86674	7.52701	9.27475	4.40999	10.153	5.40556	15.9488
hsa-mir-1290	NA	NA	NA	NA	NA	NA	NA	NA	NA	NA	NA	NA	NA	NA	NA	NA	NA	NA	NA	NA	NA	NA	NA	NA	NA	NA	NA	NA	NA	NA	NA	NA	NA	NA	NA	NA	NA	NA	NA	NA	NA	NA	NA	NA	0.206106	NA	NA	NA	NA
hsa-mir-1294	NA	0.1999	1.46712	0.327151	NA	NA	0.396186	0.366644	0.551247	NA	0.27384	NA	NA	NA	0.386412	0.361618	0.540516	NA	NA	0.711716	0.215577	0.657254	0.266448	0.200454	0.154853	NA	0.373515	0.715491	0.519595	NA	0.433869	0.325184	NA	0.494957	0.755297	0.841261	0.346533	NA	NA	0.398485	0.833908	0.197061	0.214819	0.301081	NA	NA	0.350102	0.168924	1.05157
hsa-mir-720	NA	NA	NA	NA	NA	NA	NA	NA	NA	NA	NA	NA	NA	0.395288	NA	0.06027	0.360344	NA	NA	NA	NA	NA	0.133224	NA	NA	NA	0.124505	NA	NA	0.295767	NA	NA	NA	0.494957	0.566473	0.168252	1.0396	NA	NA	NA	NA	NA	0.214819	0.301081	0.206106	0.383478	NA	NA	0.175261
hsa-mir-26a-1	3.01085	1.3993	0.183389	1.19955	12.4446	3.47429	0.59428	NA	1.65374	1.34498	2.19072	15.3081	0.129158	9.09163	0.386412	1.14512	0.90086	2.10183	0.974514	1.06757	1.94019	1.75268	0.799345	1.00227	0.46456	3.43003	0.871534	1.78873	1.81858	1.18307	0.867737	2.60147	1.01561	0.824928	1.32177	0.841261	1.38613	0.590334	0.888046	0.79697	NA	2.16767	0.214819	0.903242	0.618317	0.766955	0.525153	1.01354	2.10314
hsa-mir-3192	0.334539	0.1999	NA	0.10905	NA	NA	NA	NA	NA	NA	NA	NA	NA	NA	0.193206	0.120539	NA	NA	NA	NA	0.107788	0.438169	NA	0.200454	NA	0.190557	NA	0.715491	NA	NA	NA	NA	0.126951	0.164986	NA	NA	NA	NA	NA	NA	0.208477	NA	NA	NA	NA	NA	NA	NA	NA
hsa-mir-17	901.247	628.087	540.082	680.255	2172.09	742.339	630.035	1068.77	1634.45	1264.28	910.517	813.369	424.414	754.21	603.383	828.647	1078.51	1010.81	856.598	854.059	1008.9	903.066	670.517	785.981	1037.67	1181.65	541.347	1211.33	2169.57	1068.9	1773.44	857.184	975.87	756.954	809.112	588.546	605.739	650.745	1086.3	1328.35	919.8	711.389	1144.55	597.043	954.887	610.113	402.617	1066.42	765.717
hsa-mir-200c	17495.4	3176.02	9528.73	8267.75	14677.3	4005.85	3094.12	10901.4	10563.3	8807.98	7062.05	9083.81	2276.54	6388.25	18989.1	13335.4	4893.83	7381.45	4470.1	11822	15348.1	5747.9	4933.95	4401.77	14252.1	10680.2	5231.95	12903.5	7183.4	10368.7	7684.25	5660.15	11952.7	7844.57	13097.8	1485.16	12804	18736.4	15422.7	15301.2	10153.7	4573.58	8771.69	8308.32	5873.39	6821.11	3230.22	10943.7	5241.72
hsa-mir-3136	NA	0.1999	0.550168	0.2181	NA	2.31619	2.17903	0.366644	NA	1.07598	0.27384	NA	0.129158	NA	1.54565	0.301348	0.540516	0.350305	0.584708	1.42343	0.215577	0.438169	0.133224	0.801817	0.154853	0.190557	0.747029	0.357746	1.81858	0.295767	0.216934	0.325184	0.253901	0.329971	0.566473	0.504757	NA	0.196778	0.222011	0.597728	1.45934	0.591182	1.28891	0.602161	0.206106	NA	0.350102	0.168924	0.175261
hsa-mir-509-3	0.334539	0.799601	0.183389	2.39911	0.518523	NA	0.198093	0.366644	192.661	NA	0.27384	NA	NA	17.788	0.579618	4.39968	0.180172	2.45214	0.194903	0.711716	NA	NA	0.133224	0.400908	1.08397	0.381114	1.49406	NA	0.519595	NA	NA	NA	0.126951	0.659942	0.377649	0.673009	3.11879	0.196778	0.888046	0.398485	1.87629	NA	0.429637	NA	NA	1.53391	1.57546	0.337848	1.57735
hsa-let-7e	1907.87	976.313	467.827	645.141	371.263	196.876	740.472	1044.57	846.715	520.506	303.414	494.961	971.658	909.558	375.013	943.762	1343.18	846.512	685.668	755.13	771.225	726.484	1100.56	398.102	924.009	317.278	652.032	652.17	760.427	418.806	1400.96	891.654	714.606	1660.91	1311.95	2901.34	2512.01	756.021	1534.32	986.251	1416.18	779.375	510.624	461.858	1559.39	1698.61	1062.21	1621.5	2016.56
hsa-mir-578	NA	NA	NA	NA	NA	NA	NA	NA	NA	NA	NA	NA	NA	NA	NA	0.06027	NA	NA	NA	NA	NA	NA	NA	NA	NA	NA	NA	NA	NA	0.295767	NA	NA	NA	NA	NA	NA	0.346533	NA	NA	NA	NA	NA	NA	NA	NA	NA	NA	NA	NA
hsa-mir-513a-2	NA	NA	NA	NA	NA	NA	NA	NA	2.48061	NA	NA	NA	NA	NA	NA	NA	NA	NA	NA	NA	NA	NA	NA	NA	NA	NA	NA	NA	NA	NA	NA	NA	NA	NA	NA	NA	NA	NA	NA	NA	NA	NA	NA	NA	NA	NA	0.175051	NA	NA
hsa-let-7f-1	59.5479	14.5927	24.3908	28.6802	19.7039	6.94857	53.4852	12.4659	22.3255	9.14583	14.7873	16.3286	21.8278	11.4634	28.9809	45.9857	36.9353	14.888	38.5908	39.8561	26.1925	23.442	19.5839	18.2413	20.9052	48.4015	14.3181	25.7577	30.3963	17.4502	32.1063	13.6577	13.3298	19.4683	22.2813	22.2093	28.0691	7.47756	47.2884	39.8485	23.5579	40.2004	19.9781	17.1616	16.0762	23.7756	21.7063	16.3856	13.6704
hsa-mir-188	3.01085	3.39831	3.66779	1.41765	8.29638	2.31619	5.64566	1.09993	3.30748	5.6489	6.02447	4.08215	1.93738	3.95288	3.2845	1.02458	1.08103	4.72912	3.31335	3.55858	1.29346	3.94352	2.66448	3.80863	6.81354	3.04892	2.11658	1.78873	3.37737	3.84497	3.47095	1.9511	2.53901	1.97983	1.32177	2.18728	0.693065	1.18067	1.11006	2.7894	0.833908	3.74415	2.14819	5.11837	1.44274	3.25956	4.20122	3.20955	3.68049
hsa-mir-141	2763.62	540.131	874.218	966.076	2313.65	1329.49	1287.51	1510.21	1815.81	2182.36	1814.46	2315.6	440.817	1345.56	2483.66	1030.85	819.423	1888.14	726.793	1815.23	1726.55	1302.02	651.333	950.554	1121.76	2015.52	991.308	1505.39	1204.16	1632.63	1156.04	2042.48	1402.04	793.415	1370.86	392.196	569.353	1510.86	1949.26	1636.38	1464.34	795.731	1214.16	1107.68	1461.49	923.223	417.497	892.763	636.374
hsa-mir-3653	20.4069	23.988	3.30101	5.34346	15.5557	11.5809	22.2855	5.49966	14.8837	2.42096	7.94135	13.267	2.58317	10.6728	4.83015	5.42427	1.80172	1.40122	6.43179	6.04958	1.07788	2.19084	1.99836	3.60818	2.3228	7.81285	2.36559	8.5859	2.85777	11.2391	12.5822	3.9022	5.45888	0.494957	3.77649	2.35553	5.19799	1.771	4.66224	1.99243	9.38146	6.70006	1.28891	3.91405	3.09158	2.68434	3.15092	2.36493	2.80418
hsa-mir-3117	0.334539	0.399801	1.28373	0.327151	NA	1.1581	0.198093	1.09993	1.37812	NA	NA	1.02054	0.904108	0.790576	0.966031	NA	2.52241	11.3849	1.16942	NA	0.431153	0.219085	4.26317	1.20273	0.46456	NA	1.61856	NA	0.519595	1.7746	1.51854	0.975551	1.26951	0.164986	0.755297	2.69204	0.346533	NA	0.888046	0.996213	1.66782	2.16767	1.28891	1.20432	0.824422	0.383478	4.02617	2.02709	0.350523
hsa-mir-506	NA	NA	NA	0.2181	NA	NA	0.099047	NA	23.1524	NA	NA	NA	NA	1.97644	NA	0.723236	NA	0.175153	NA	NA	NA	NA	NA	NA	0.309706	NA	0.622525	NA	NA	NA	NA	NA	0.126951	NA	NA	NA	0.346533	NA	NA	NA	NA	NA	NA	NA	NA	0.383478	NA	NA	0.175261
hsa-mir-328	23.7523	18.3908	7.33558	10.5779	8.29638	19.6876	21.5922	19.4321	6.06371	11.8358	18.8949	26.534	3.74559	28.4607	14.8769	14.8866	8.46809	25.5723	22.9985	13.1667	24.1446	7.66796	6.92765	15.8359	14.7111	8.0034	36.2309	9.65913	6.75474	13.3095	19.741	13.6577	20.4391	9.56916	7.93062	10.5999	24.2573	14.9551	23.5332	12.7515	15.8442	9.06479	7.94829	8.12918	8.03811	19.5574	14.3542	11.4868	19.6293
hsa-mir-643	0.334539	0.1999	0.183389	0.872402	1.03705	1.1581	0.495233	0.733288	0.275623	1.07598	NA	NA	0.904108	0.395288	0.386412	2.16971	0.90086	1.57637	1.36432	0.711716	NA	0.219085	0.532896	0.601363	0.154853	0.952786	0.373515	0.715491	0.519595	NA	0.433869	0.975551	0.761704	0.329971	NA	0.168252	0.346533	0.196778	0.444023	0.398485	0.625431	0.985303	0.644456	NA	0.824422	0.383478	0.350102	0.337848	NA
hsa-mir-219-1	4.349	1.7991	2.56745	2.50815	3.62966	1.1581	1.58475	4.39973	6.33934	1.88297	4.38144	4.08215	3.0998	5.53403	1.73886	5.54481	2.16207	11.7352	2.72864	2.491	7.43739	5.6962	2.79771	2.205	2.94221	3.04892	1.99208	4.65069	4.67636	6.80263	5.20643	2.60147	2.15816	2.80475	6.2312	3.36504	5.19799	0.787112	4.44023	3.78561	4.79497	2.75885	5.15565	3.01081	2.67937	4.40999	1.05031	2.70278	2.97944
hsa-mir-200a	2372.55	318.241	485.065	412.864	680.303	744.655	467.995	600.196	1183.8	777.665	864.238	1073.61	174.105	773.974	1393.02	202.626	490.068	577.478	446.912	1565.06	585.506	808.422	299.754	429.573	485	1187.74	765.954	745.542	876.037	878.427	302.623	1343.98	501.582	340.035	454.5	341.72	398.859	1370.36	817.224	657.501	1289.64	321.012	692.576	786.724	603.683	487.4	346.076	474.338	622.703
hsa-mir-23a	3915.11	4258.48	3542.72	3845.55	5595.39	8144.88	5929.03	3269.36	4358.43	6777.6	4552.86	12215.8	2733.25	18979.8	2428.21	2540.43	5890.01	4792.7	3421.52	4825.43	3776.47	3036.51	5313.11	4059.8	8093.1	3892.32	6045.96	3358.52	5075.4	2970.98	4213.08	4887.19	4790.23	3943.32	3501.37	5046.39	4880.22	5324.22	7024	3622.43	5247.78	4810.05	6516.1	3407.33	4935.81	8474.28	5161.55	4464.15	7613.18
hsa-mir-516b-1	2.34177	NA	NA	0.10905	NA	NA	0.396186	NA	0.275623	NA	0.547679	NA	0.258317	NA	0.193206	0.06027	0.180172	0.175153	0.194903	0.355858	0.323365	NA	0.133224	1.60363	NA	NA	NA	0.357746	NA	NA	4.98949	NA	0.126951	0.164986	0.188824	1.17777	NA	0.196778	NA	0.199243	NA	NA	NA	0.301081	NA	0.383478	NA	NA	NA
hsa-mir-3664	NA	1.1994	NA	NA	NA	NA	0.099047	NA	0.275623	1.88297	NA	NA	NA	0.790576	NA	0.421887	NA	0.350305	0.194903	NA	0.538941	0.219085	NA	0.200454	0.309706	NA	1.12054	NA	0.259797	0.295767	0.216934	NA	0.126951	0.164986	0.377649	NA	NA	0.196778	0.444023	0.597728	NA	NA	NA	NA	0.206106	0.191739	0.175051	NA	NA
hsa-mir-3918	NA	NA	NA	NA	NA	NA	NA	NA	NA	NA	0.821519	NA	0.258317	NA	0.386412	NA	NA	0.175153	NA	NA	0.431153	NA	0.133224	0.601363	NA	NA	NA	NA	NA	NA	NA	NA	NA	NA	NA	NA	NA	NA	NA	NA	0.208477	NA	NA	NA	NA	NA	NA	0.168924	NA
hsa-mir-1539	NA	NA	NA	NA	NA	NA	NA	NA	NA	NA	NA	NA	0.129158	NA	NA	0.06027	NA	NA	NA	NA	NA	NA	NA	NA	NA	NA	NA	NA	NA	0.295767	NA	NA	NA	NA	NA	0.841261	NA	NA	NA	NA	NA	NA	NA	NA	NA	0.191739	NA	NA	NA
hsa-mir-514b	NA	0.1999	NA	0.10905	NA	NA	NA	NA	9.92244	NA	NA	NA	NA	NA	NA	0.241079	NA	0.175153	NA	NA	NA	NA	0.133224	NA	NA	NA	NA	NA	NA	NA	NA	NA	NA	NA	NA	NA	NA	NA	NA	NA	NA	NA	NA	NA	NA	NA	NA	NA	NA
hsa-mir-539	4.349	12.1939	2.56745	6.43396	3.11114	3.47429	8.81515	9.16609	2.75623	0.806985	2.19072	8.16431	1.03327	16.6021	1.15924	7.95559	5.58533	6.13034	6.6267	7.47301	7.22181	4.81986	2.13159	3.20727	2.47765	1.3339	3.36163	3.9352	9.61251	4.73227	7.80964	1.9511	9.5213	1.31988	7.17532	6.22533	1.38613	0.787112	6.21632	3.18788	4.58649	3.74415	0.644456	1.80648	3.09158	12.2713	4.02617	6.75695	4.38153
hsa-mir-551b	3.01085	1.5992	0.366779	0.10905	NA	2.31619	1.68379	NA	0.551247	1.88297	0.27384	2.04108	0.258317	1.58115	NA	0.723236	0.360344	11.0346	1.94903	NA	NA	0.438169	0.266448	2.80636	0.46456	0.381114	2.36559	0.715491	0.259797	NA	1.08467	NA	0.253901	0.659942	NA	0.336504	NA	NA	NA	0.398485	NA	0.591182	0.214819	0.903242	0.412211	NA	1.40041	0.168924	NA
hsa-mir-3154	NA	NA	NA	NA	NA	NA	NA	NA	NA	NA	NA	NA	0.129158	0.395288	NA	0.421887	0.180172	0.175153	0.194903	NA	NA	0.438169	0.532896	NA	0.154853	NA	NA	NA	NA	NA	0.433869	NA	NA	NA	0.377649	0.168252	0.693065	0.393556	NA	NA	NA	NA	NA	NA	NA	NA	NA	0.506772	0.175261
hsa-mir-500a	308.445	234.883	161.383	389.309	277.41	151.71	137.675	379.476	514.037	295.895	181.282	129.608	76.9784	198.039	230.688	227.458	100.716	179.707	413.194	169.744	151.658	88.2911	85.7963	145.73	463.011	115.859	126.248	463.996	142.109	419.989	337.767	165.518	349.622	233.29	184.67	65.9549	324.008	139.122	136.759	148.236	169.7	127.695	131.684	185.767	81.4117	152.049	150.019	123.652	193.488
hsa-mir-574	36.1302	52.5738	26.2247	42.6386	34.7411	64.8533	60.8146	134.558	39.4141	58.6409	40.5283	74.4993	19.3737	74.7095	40.3801	52.073	24.8637	82.8472	65.4873	30.9596	29.2106	29.7955	47.561	48.3095	60.8573	15.054	98.7324	56.1661	42.6068	75.4205	122.785	67.313	68.5534	43.2262	45.5067	26.9204	120.593	105.867	89.4706	60.5697	52.1192	53.0093	30.5043	39.4416	27.8242	72.2855	77.8977	54.3935	85.7028
hsa-mir-3194	0.669078	NA	NA	NA	NA	NA	1.28761	NA	NA	NA	NA	NA	0.258317	NA	0.193206	0.06027	0.360344	NA	NA	0.711716	0.107788	0.657254	0.266448	0.400908	NA	0.571672	0.24901	NA	NA	NA	NA	NA	0.126951	NA	NA	0.841261	1.0396	NA	NA	0.199243	NA	0.394121	NA	0.301081	NA	0.191739	NA	NA	0.175261
hsa-mir-19b-1	10.3707	2.9985	5.50169	9.59642	20.7409	2.31619	9.60752	8.06616	15.7105	9.95282	12.5966	11.2259	4.52054	7.90576	6.1826	6.81047	8.46809	11.9104	10.3299	12.8109	12.2879	5.6962	5.72864	9.82226	5.41986	16.9596	6.47426	10.3746	16.8868	7.68993	13.8838	7.80441	8.5057	5.27954	7.7418	5.38407	4.85145	3.93556	12.2106	9.16516	9.79842	7.68537	7.73347	4.81729	10.5114	5.17695	4.20122	7.93942	6.30941
hsa-mir-429	247.559	26.1869	48.4148	34.2418	141.038	44.0076	27.634	57.5631	96.1925	95.2243	113.917	91.8484	10.3327	72.733	149.928	20.9136	54.412	85.2993	30.5997	130.6	53.7863	85.8811	35.9705	32.2731	70.9228	49.3543	63.373	54.3773	103.919	97.603	36.6619	66.6627	38.3391	29.2024	32.8554	19.8538	22.5246	254.631	73.7078	89.6592	111.952	47.2946	88.9349	71.9583	34.4196	33.1708	54.2658	40.3728	68.0014
hsa-mir-129-1	0.334539	1.999	0.366779	0.436201	NA	1.1581	4.35805	0.366644	0.275623	14.2567	1.09536	16.3286	0.516633	NA	0.579618	0.662966	5.04482	2.97759	0.389806	NA	2.04798	0.219085	0.532896	0.601363	4.49074	0.190557	0.747029	NA	1.29899	0.591533	0.433869	0.650367	1.39646	1.97983	0.377649	2.18728	0.346533	1.96778	1.11006	3.58637	3.33563	1.57648	1.50373	NA	5.56485	2.68434	1.57546	0.844619	0.701045
hsa-mir-365-2	30.443	73.9631	31.1762	58.9962	60.1487	53.2724	23.8702	74.4287	57.8809	56.758	26.5625	121.444	11.1076	101.589	55.4502	59.4861	18.7379	22.945	76.5968	60.4958	36.3246	32.2054	26.5116	35.8813	70.4582	19.6274	61.2564	67.2562	31.1757	32.2386	53.1489	24.3888	43.798	21.9431	24.5472	9.25387	90.0985	88.9437	100.349	81.291	11.6747	40.3974	32.6524	22.28	23.0838	46.0173	44.1128	27.7035	23.6603
hsa-let-7d	545.298	351.225	424.18	282.876	764.304	359.009	379.844	347.945	369.611	198.518	394.329	822.554	262.45	474.741	394.14	542.306	508.265	401.099	519.416	519.908	388.792	402.458	384.751	337.565	315.901	286.598	238.178	269.025	705.61	442.763	682.042	566.47	338.324	316.277	348.947	420.631	623.412	259.353	671.363	553.496	458.024	668.824	317.717	294.457	363.57	553.742	631.234	262.339	364.368
hsa-mir-934	1.00362	NA	NA	0.2181	2.59262	NA	NA	NA	NA	1.07598	NA	2.04108	0.129158	1.18586	0.579618	0.783505	0.180172	1.40122	0.194903	5.69372	0.431153	1.53359	NA	0.601363	2.94221	0.190557	0.124505	1.43098	0.259797	NA	1.08467	0.650367	1.14256	0.164986	NA	0.336504	0.346533	9.8389	0.444023	4.38334	1.25086	0.394121	2.57782	1.20432	0.824422	0.766955	0.175051	NA	1.57735
hsa-mir-518e	5.68716	0.1999	1.10034	NA	0.518523	1.1581	1.88189	NA	0.551247	0.53799	0.27384	3.06162	0.77495	0.790576	0.193206	1.56701	1.2612	0.350305	0.194903	0.355858	10.7788	2.19084	0.532896	0.801817	NA	0.571672	0.24901	NA	NA	1.18307	3.25402	NA	0.253901	0.329971	NA	2.52378	NA	NA	NA	0.996213	0.416954	0.197061	NA	NA	0.206106	2.10913	0.175051	0.506772	0.175261
hsa-mir-1181	NA	NA	0.183389	0.10905	NA	NA	0.693326	NA	0.551247	0.53799	0.547679	2.04108	1.16243	0.395288	0.579618	0.180809	0.360344	0.175153	0.194903	NA	0.538941	0.876338	NA	NA	0.309706	0.190557	0.373515	0.357746	NA	NA	NA	0.325184	NA	NA	0.188824	1.51427	1.0396	NA	NA	0.597728	0.416954	0.394121	0.859275	0.301081	0.824422	0.958694	0.175051	0.506772	0.701045
hsa-mir-20b	21.745	34.5827	7.88575	7.30636	7.25933	12.739	17.3332	8.79945	10.7493	7.80086	4.65527	3.06162	2.58317	7.51047	6.76221	5.06265	8.46809	7.35641	14.6177	4.27029	2.69471	3.94352	2.79771	7.0159	18.5824	12.1957	8.96435	24.6844	7.27433	5.61957	8.89431	1.9511	3.93547	2.96974	3.58766	3.5333	6.93065	1.37745	2.88615	0.597728	20.2223	1.37942	6.65938	15.054	3.91601	1.34217	8.40245	2.02709	6.48467
hsa-mir-193b	186.338	249.076	96.4629	254.85	129.631	364.8	365.284	278.649	296.571	367.716	260.695	718.459	42.7514	507.945	144.132	310.027	209.9	134.342	468.741	176.505	202.103	253.043	165.065	438.393	345.787	150.35	672.7	208.923	292.012	198.459	277.893	128.122	248.189	107.076	109.329	44.4186	129.95	267.618	462.228	425.383	42.9463	158.24	234.367	128.862	132.938	262.299	116.234	126.862	137.23
hsa-mir-449a	1.00362	NA	NA	NA	0.518523	NA	0.29714	NA	NA	NA	0.27384	NA	NA	NA	NA	0.120539	NA	0.875763	NA	NA	NA	NA	0.133224	NA	NA	0.381114	0.124505	NA	0.259797	NA	NA	NA	NA	NA	0.188824	NA	0.346533	NA	0.444023	NA	46.4904	NA	NA	0.602161	NA	NA	0.350102	NA	NA
hsa-mir-3684	NA	0.999501	NA	0.10905	1.03705	NA	0.099047	NA	NA	0.268995	0.27384	1.02054	0.129158	0.790576	0.386412	0.482157	0.180172	0.525458	0.194903	NA	0.215577	0.438169	0.266448	NA	NA	NA	1.12054	NA	NA	0.295767	0.216934	NA	0.126951	0.164986	NA	0.504757	0.693065	NA	0.444023	0.597728	0.416954	0.394121	0.644456	NA	0.412211	0.575217	0.350102	NA	0.175261
hsa-mir-1227	NA	0.1999	NA	NA	NA	NA	0.099047	NA	NA	NA	NA	NA	NA	NA	0.193206	0.06027	NA	0.175153	NA	NA	0.107788	NA	0.266448	0.200454	0.154853	0.190557	NA	NA	NA	0.591533	0.216934	NA	NA	NA	0.188824	NA	0.346533	NA	NA	0.199243	NA	0.197061	0.859275	NA	0.206106	NA	0.350102	0.168924	0.350523
hsa-mir-203	110135	392546	275022	130108	355007	410787	33431.7	210465	221955	401932	364843	314050	4786.87	233964	89447.9	13247.7	89550.9	47982	136491	199190	110582	206148	145651	161437	231430	28873.8	301982	323579	38435.5	347609	54237.3	77165.8	108398	303475	271950	3678.83	217963	534688	50017.4	38194	12448.6	19504.1	341602	308060	17873.3	97045.6	77501.7	228748	124303
hsa-mir-936	0.334539	0.999501	NA	NA	NA	NA	0.198093	NA	0.275623	NA	NA	1.02054	NA	NA	NA	0.06027	0.180172	NA	NA	NA	NA	0.438169	0.133224	0.200454	NA	NA	0.124505	0.357746	NA	NA	NA	NA	0.126951	NA	NA	NA	0.346533	NA	0.888046	0.398485	NA	0.394121	0.214819	0.301081	0.206106	0.766955	0.175051	NA	NA
hsa-mir-33a	49.5117	47.7762	27.8752	10.4688	60.1487	113.493	35.0625	12.8325	15.9862	39.8113	46.2789	91.8484	5.81212	79.0576	13.7176	10.6075	12.9724	42.3869	12.4738	25.9776	25.1147	61.1246	18.7846	18.8427	13.7819	9.90898	23.4069	11.8056	13.7693	31.647	16.7039	23.088	10.1561	9.0742	24.3583	9.75863	19.0593	40.1427	29.5275	27.2962	21.2646	27.3914	61.0085	46.3664	13.603	14.9556	19.7808	23.6493	27.516
hsa-mir-3675	NA	NA	NA	0.10905	NA	NA	NA	NA	NA	NA	NA	NA	NA	NA	NA	NA	NA	NA	NA	NA	NA	NA	NA	NA	NA	NA	NA	NA	NA	NA	NA	NA	NA	NA	NA	NA	NA	NA	NA	NA	NA	NA	NA	NA	NA	NA	NA	NA	NA
hsa-mir-520b	15.0542	NA	0.733558	NA	NA	1.1581	2.77331	NA	0.275623	NA	1.3692	1.02054	0.387475	1.18586	NA	0.783505	0.360344	NA	0.389806	0.355858	0.431153	0.876338	0.532896	1.00227	0.309706	0.190557	0.124505	NA	0.259797	2.07037	6.50803	NA	0.634754	NA	0.188824	1.85077	NA	0.590334	NA	0.597728	0.208477	0.197061	NA	0.602161	NA	0.575217	0.175051	0.168924	0.876307
hsa-mir-765	0.669078	NA	NA	NA	NA	NA	0.099047	NA	NA	NA	NA	NA	0.129158	NA	0.966031	0.06027	0.360344	NA	0.389806	NA	0.215577	0.219085	NA	NA	NA	NA	0.24901	NA	NA	NA	NA	0.650367	NA	NA	NA	0.168252	NA	0.393556	0.444023	NA	0.416954	0.197061	0.214819	0.301081	NA	0.766955	NA	NA	NA
hsa-mir-543	0.669078	2.1989	0.183389	2.50815	NA	1.1581	1.38665	4.39973	1.10249	0.268995	NA	NA	1.29158	0.395288	0.193206	2.7724	3.60344	3.50305	1.75412	0.355858	1.8324	3.28627	0.932569	0.801817	0.774266	0.381114	2.86361	2.14647	4.15676	2.36613	1.95241	0.975551	3.04682	1.64986	6.2312	2.86029	0.693065	NA	4.44023	1.3947	3.96106	1.37942	1.07409	NA	1.85495	3.06782	1.92556	5.40556	1.22683
hsa-mir-1270-1	1.67269	0.399801	0.733558	NA	NA	1.1581	0.693326	2.19986	0.275623	NA	0.27384	NA	0.387475	0.395288	0.193206	0.843775	0.180172	2.10183	0.584708	NA	1.29346	NA	0.532896	0.400908	0.154853	0.952786	0.124505	NA	NA	0.8873	0.867737	0.650367	0.380852	NA	0.377649	0.336504	0.346533	0.196778	0.666034	NA	0.208477	NA	NA	0.301081	NA	0.766955	0.350102	0.337848	0.175261
hsa-mir-1249	4.01447	1.999	1.65051	1.63575	1.55557	4.63238	6.23994	1.46657	2.75623	2.15196	0.821519	1.02054	1.67906	1.97644	1.93206	1.3862	1.44138	3.15275	1.16942	2.491	0.970094	1.97176	1.59869	1.60363	1.23883	0.762229	2.73911	1.07324	0.259797	5.02803	4.77256	7.15404	2.66596	1.97983	2.07707	1.68252	7.97025	1.18067	1.77609	2.98864	2.29325	2.75885	3.00746	3.61297	0.206106	4.02652	5.07648	3.37848	2.10314
hsa-mir-3913-1	0.669078	0.999501	0.916947	1.9629	1.03705	1.1581	14.0646	2.56651	1.92936	2.42096	0.821519	NA	1.5499	2.37173	2.31847	2.41079	0.90086	4.55397	1.94903	1.42343	2.26355	1.31451	1.33224	1.40318	2.3228	1.3339	2.11658	1.78873	3.63716	2.07037	3.25402	1.62592	1.65036	3.4647	0.566473	3.5333	2.07919	0.787112	2.66414	2.39091	4.37802	3.94121	0.644456	0.602161	1.64884	1.53391	1.75051	4.2231	1.05157
hsa-mir-365-1	32.4503	69.9651	30.9928	63.5763	45.6301	35.9009	24.4645	74.062	68.079	55.682	30.67	132.67	10.8493	104.356	52.3589	64.2474	20.3594	23.8207	75.6223	56.9373	42.4686	33.739	26.2451	39.289	74.0199	17.7218	61.1319	87.6477	33.5139	32.8301	54.8844	23.4132	47.6065	23.9229	20.0154	10.7681	93.5638	85.992	101.681	97.4296	11.2578	39.6092	38.2377	18.0648	21.435	37.9643	44.638	31.5888	24.5366
hsa-mir-548k	0.334539	0.399801	0.183389	NA	1.03705	NA	0.59428	0.366644	NA	0.53799	NA	NA	0.258317	NA	0.386412	0.241079	0.360344	0.350305	NA	NA	0.431153	0.219085	NA	0.400908	0.46456	NA	0.24901	NA	0.259797	NA	0.650803	0.325184	0.253901	NA	0.944122	0.336504	NA	0.590334	1.55408	0.398485	0.208477	NA	0.644456	NA	0.618317	0.575217	0.525153	0.168924	0.175261
hsa-mir-3682	1.33815	1.999	1.46712	0.545251	1.55557	1.1581	0.693326	0.366644	0.82687	0.806985	0.547679	2.04108	0.77495	0.395288	1.73886	2.22998	1.08103	0.70061	0.974514	4.62615	2.37134	1.53359	1.86514	0.400908	0.154853	0.762229	0.747029	2.86197	0.779392	0.8873	1.08467	2.92665	0.888655	1.31988	1.69942	2.35553	2.07919	0.393556	3.55218	1.79318	2.7102	2.75885	1.28891	1.5054	1.64884	1.72565	1.92556	1.85816	2.10314
hsa-mir-627	1.33815	1.3993	2.38406	0.545251	5.70376	NA	2.07998	0.733288	1.10249	1.34498	1.91688	2.04108	0.258317	0.790576	1.35244	2.47105	0.90086	3.15275	1.94903	2.13515	1.50904	2.19084	1.46547	1.80409	0.774266	0.952786	1.99208	NA	1.03919	1.7746	2.60321	1.62592	0.634754	0.989913	0.566473	1.51427	1.0396	1.57422	0.888046	2.98864	0.833908	2.56179	0.214819	2.10756	1.44274	0.383478	1.05031	0.506772	1.22683
hsa-mir-1225	NA	0.1999	NA	NA	NA	1.1581	0.099047	NA	NA	NA	NA	NA	NA	NA	NA	NA	NA	0.175153	NA	NA	NA	NA	0.133224	NA	NA	NA	NA	NA	NA	NA	NA	NA	NA	NA	NA	NA	1.0396	NA	NA	0.199243	NA	NA	NA	NA	NA	0.191739	NA	0.168924	NA
hsa-mir-15b	323.499	288.856	456.09	150.38	570.376	173.714	271.982	232.086	157.381	316.876	267.815	384.743	164.289	222.943	545.807	539.473	269.537	305.116	247.721	392.867	503.479	386.246	266.315	297.674	276.878	114.906	226.225	254.715	353.844	208.515	454.478	306.323	137.615	182.309	185.803	179.525	209.999	281.393	416.271	551.504	321.471	241.399	248.33	282.414	239.701	189.63	225.291	203.553	245.366
hsa-mir-518f	13.047	NA	0.550168	0.10905	NA	NA	0.396186	NA	0.275623	NA	0.547679	NA	0.129158	0.790576	NA	0.120539	0.540516	0.70061	NA	0.355858	0.431153	0.219085	0.133224	NA	0.154853	NA	0.124505	NA	NA	0.8873	4.55562	NA	0.380852	0.164986	NA	0.841261	0.346533	0.590334	NA	0.199243	0.416954	0.394121	NA	NA	NA	0.191739	NA	NA	NA
hsa-mir-3200	4.01447	1.3993	1.65051	0.872402	0.518523	5.79047	1.08951	1.09993	0.551247	1.61397	0.547679	2.04108	0.77495	1.18586	NA	1.20539	1.08103	8.40732	2.53374	0.711716	0.538941	0.876338	0.666121	0.801817	3.87133	0.381114	3.36163	0.715491	1.55879	3.5492	1.73548	0.975551	2.91987	1.81484	0.377649	NA	0.346533	1.96778	2.22011	2.19167	0.416954	0.985303	0.859275	1.5054	0.618317	1.34217	0.875255	1.18247	2.2784
hsa-mir-1288	NA	0.1999	0.550168	0.763351	0.518523	NA	0.495233	1.09993	1.37812	NA	0.547679	1.02054	0.129158	1.18586	0.966031	0.542427	0.540516	0.875763	0.779611	1.42343	1.29346	0.657254	0.799345	0.200454	0.46456	0.190557	0.871534	NA	0.259797	0.591533	0.433869	NA	0.380852	2.14481	0.377649	0.841261	0.346533	0.590334	0.444023	2.7894	2.29325	0.591182	0.644456	0.903242	0.618317	1.34217	0.350102	2.36493	1.05157
hsa-mir-330	58.5443	25.1874	51.5324	22.0281	18.6668	35.9009	82.902	15.7657	49.3366	29.8585	60.7924	25.5135	54.1173	16.9974	79.4077	32.6059	37.1155	25.0468	49.1155	85.4059	48.5047	39.2161	37.9689	60.1363	23.6925	38.6831	70.4698	27.5464	158.996	24.8444	27.7676	70.5649	24.6284	21.4481	29.0789	46.7741	56.1383	40.733	85.6964	90.0577	45.031	63.4535	27.7116	29.5059	42.4577	38.3478	63.5435	39.6971	51.001
hsa-mir-3193	1.67269	0.1999	1.28373	0.654301	1.55557	NA	0.990466	0.733288	NA	NA	NA	1.02054	0.77495	NA	1.93206	1.02458	0.540516	0.175153	0.389806	1.42343	1.07788	0.438169	NA	0.801817	0.619413	NA	0.24901	0.715491	0.259797	1.18307	0.433869	1.62592	0.253901	0.824928	0.944122	0.841261	1.38613	1.96778	1.33207	0.199243	0.416954	0.197061	1.28891	0.903242	1.23663	0.958694	1.05031	0.337848	0.876307
hsa-mir-181a-2	793.191	598.501	315.797	936.305	1224.75	445.867	6317.19	712.389	767.335	607.122	458.408	1511.42	790.707	1122.22	371.342	1233.66	930.949	1123.08	2574.47	873.631	1845.12	904.6	941.095	1227.58	993.229	556.046	1262.98	442.531	818.102	357.878	910.257	577.526	634.627	401.575	353.29	1955.93	1581.23	597.812	4492.84	1407.45	612.088	736.416	237.804	457.341	1237.05	1757.29	1079.01	913.202	647.766
hsa-mir-206	71.9258	210.495	1.65051	6743.99	689.636	126.232	3793.98	3.66644	148.837	2036.56	2728.27	7295.83	2652.01	6652.7	658.446	5.00238	10588.5	1251.46	7063.86	3035.11	2014.56	496.446	5534	793.799	6834.6	21.7235	6.59876	7.15491	1.03919	763.374	1174.48	5.52812	5733.98	4393.07	6.60885	2416.77	468.859	56.0817	1843.8	2720.86	15.2188	51.4328	10.0965	36.7318	19965.9	20642	8290.06	7399.2	19.1035
hsa-mir-339	25.0904	54.173	35.9443	25.2996	37.8522	141.288	60.7156	33.7312	41.8947	41.6942	48.1958	39.801	15.3698	26.089	39.8005	37.4877	32.6112	64.9816	34.4978	30.9596	32.4443	50.1704	22.3817	43.699	24.6217	38.6831	47.4364	49.0112	25.2004	36.6751	66.5989	21.4621	14.7263	18.3134	30.2119	20.1903	30.8414	22.0391	31.3036	37.8561	28.3529	48.2799	33.7265	35.2264	12.9846	27.6104	40.6118	18.2438	11.7425
hsa-mir-874	37.1338	7.99601	6.23524	23.2277	5.18523	23.1619	69.0355	18.3322	9.09557	24.4786	26.2886	14.2875	13.045	14.2304	10.0467	25.9159	14.0534	54.2973	29.2354	9.96402	8.73085	12.926	13.1892	17.8404	24.4668	10.2901	30.3792	22.538	10.9115	23.0698	44.2546	15.2836	19.6774	9.89913	8.11945	21.368	42.277	9.05179	25.3093	20.1235	19.8053	13.4001	6.65938	13.2475	19.9922	16.6813	19.0806	16.5545	12.9693
hsa-mir-1271	0.669078	6.19691	1.10034	1.3086	4.66671	9.26476	7.82468	2.19986	4.13435	3.49694	5.20296	7.14377	1.42074	6.32461	1.73886	2.16971	3.42327	4.90427	3.11844	1.77929	2.69471	3.72444	3.3306	5.21181	0.929119	4.0017	3.11262	3.9352	3.11757	2.6619	3.90482	1.30073	2.03121	1.48487	1.51059	2.01903	4.15839	3.34523	2.88615	3.18788	3.54411	1.18236	4.08155	1.5054	1.23663	2.10913	3.67607	1.85816	2.2784
hsa-mir-1248	6.69078	17.7911	1.28373	1.0905	10.889	1.1581	8.91419	4.76637	1.37812	1.88297	9.58439	2.04108	0.387475	0.395288	0.193206	1.56701	0.360344	0.525458	0.974514	0.355858	0.754518	1.09542	0.932569	1.00227	0.619413	2.09613	3.48614	1.07324	0.519595	1.18307	3.68788	1.30073	1.65036	0.824928	0.188824	0.673009	1.0396	0.98389	1.55408	1.79318	2.50172	0.788243	0.429637	1.5054	2.06106	0.575217	1.05031	1.35139	1.22683
hsa-mir-133a-2	0.334539	0.999501	NA	46.7825	2.59262	1.1581	33.4778	NA	0.551247	12.3738	32.3131	98.9922	10.0743	149.419	10.0467	NA	85.5817	3.6782	59.0556	33.8065	13.7969	5.47711	62.3489	7.21635	18.1178	NA	NA	0.357746	NA	3.84497	8.46044	NA	25.0093	19.1383	NA	19.5173	4.50492	0.787112	9.54649	16.7364	NA	1.18236	0.214819	0.301081	112.328	244.084	132.339	48.3122	0.876307
hsa-mir-548s	NA	0.399801	0.366779	0.10905	NA	NA	0.495233	0.366644	0.275623	NA	0.27384	NA	0.258317	NA	0.772824	0.421887	0.180172	NA	0.389806	NA	0.107788	0.438169	NA	0.200454	NA	0.381114	0.24901	0.715491	NA	NA	0.216934	NA	0.253901	NA	NA	NA	NA	NA	0.222011	NA	NA	NA	0.214819	NA	0.206106	0.191739	0.875255	0.168924	NA
hsa-mir-223	519.873	3011.7	916.031	277.206	97.4824	694.857	445.908	1238.16	781.116	579.685	544.667	611.302	391.608	151	398.391	2775.6	593.667	601.824	754.079	618.481	484.939	391.942	335.592	702.592	100.345	355.199	775.79	594.216	2282.32	844.118	8994.32	725.16	562.899	235.929	310.994	611.26	446.68	409.298	290.391	420.8	1053.64	784.498	581.944	1426.22	950.765	234.88	703.705	110.814	756.077
hsa-mir-572	NA	NA	NA	NA	NA	NA	NA	NA	NA	NA	NA	NA	NA	NA	NA	NA	NA	NA	NA	NA	NA	NA	NA	NA	NA	NA	NA	NA	NA	NA	0.216934	0.650367	NA	NA	NA	NA	NA	0.196778	NA	NA	NA	NA	NA	NA	NA	NA	NA	NA	0.175261
hsa-mir-744	44.8282	48.3759	30.9928	12.5408	70.5192	94.9638	15.9465	22.3653	21.4986	93.8793	27.1101	105.115	14.8532	75.5	18.741	40.2601	45.4034	34.3299	27.8711	29.1803	33.3066	26.0711	40.5001	51.9176	56.6763	13.9107	53.9106	33.6281	30.6561	44.365	40.1329	32.1932	50.1455	72.4287	57.2138	52.4947	71.3857	58.2463	54.6148	28.6909	56.0803	34.0915	47.6898	42.1513	36.2746	49.6604	42.7124	54.9003	75.7129
hsa-mir-103-2	7.02531	7.79611	7.15219	10.5779	14.0001	28.9524	35.3596	11.366	16.813	22.8646	22.4549	21.4313	4.6497	18.1833	9.85351	19.6479	13.3327	15.4134	12.6687	15.6577	11.7489	12.4878	10.5247	18.0409	16.2596	12.5768	8.96435	16.814	10.1321	20.7037	21.0426	6.50367	18.7887	18.8084	10.0077	13.9649	10.396	8.46145	10.8786	15.9394	12.3001	33.3032	13.9632	17.4627	9.27475	9.77868	15.0544	19.933	19.1035
hsa-mir-663b	NA	NA	NA	NA	NA	NA	NA	NA	NA	NA	NA	1.02054	NA	NA	NA	NA	NA	NA	NA	NA	NA	NA	NA	NA	NA	NA	NA	NA	NA	0.295767	NA	NA	NA	NA	NA	NA	NA	NA	NA	NA	NA	0.197061	NA	NA	NA	NA	NA	NA	NA
hsa-mir-518a-2	2.67631	0.399801	0.366779	NA	NA	NA	1.38665	NA	NA	NA	0.547679	2.04108	NA	NA	NA	0.241079	NA	NA	0.194903	0.711716	0.431153	0.438169	0.266448	0.801817	0.309706	NA	0.24901	NA	NA	0.295767	1.73548	NA	NA	0.659942	0.188824	0.841261	NA	NA	0.222011	NA	NA	NA	NA	NA	0.824422	0.191739	NA	NA	0.175261
hsa-mir-3943	NA	NA	NA	NA	NA	NA	NA	NA	NA	NA	NA	NA	NA	NA	NA	NA	NA	0.350305	NA	NA	NA	NA	NA	0.200454	NA	NA	NA	NA	NA	NA	NA	NA	NA	NA	NA	NA	NA	NA	NA	0.199243	NA	NA	NA	NA	NA	NA	NA	NA	NA
hsa-mir-577	2.67631	0.599701	NA	0.10905	NA	NA	1.4857	6.59959	0.82687	NA	1.64304	NA	0.258317	6.32461	1.35244	0.783505	0.360344	1.75152	3.31335	NA	NA	5.03894	NA	1.00227	NA	0.381114	NA	NA	6.75474	NA	0.216934	1.30073	0.634754	0.329971	NA	0.168252	0.346533	NA	NA	0.79697	12.7171	NA	NA	NA	NA	NA	1.05031	NA	1.57735
hsa-mir-33b	3.34539	1.5992	1.28373	0.10905	4.14819	4.63238	10.0037	1.09993	3.03186	0.268995	2.19072	8.16431	0.645792	5.13875	4.05733	0.723236	3.60344	0.875763	1.16942	5.69372	2.37134	8.10613	4.12995	5.41226	0.929119	4.0017	2.11658	1.07324	9.35271	2.6619	1.73548	3.57702	1.01561	2.3098	2.26589	2.86029	2.07919	1.37745	3.9962	3.38712	2.91868	5.32064	2.14819	7.22593	1.44274	1.53391	1.75051	0.506772	4.55679
hsa-mir-3616	NA	NA	NA	NA	NA	NA	NA	NA	NA	NA	NA	NA	NA	NA	0.386412	NA	NA	NA	NA	NA	NA	NA	NA	NA	NA	NA	NA	NA	NA	NA	NA	0.325184	NA	NA	NA	0.336504	NA	NA	NA	NA	0.208477	NA	NA	0.301081	NA	NA	NA	NA	0.175261
hsa-mir-422a	NA	NA	NA	NA	NA	1.1581	NA	NA	NA	NA	NA	NA	NA	NA	NA	NA	NA	NA	NA	NA	NA	0.219085	NA	NA	NA	NA	NA	NA	NA	NA	NA	NA	NA	NA	NA	NA	NA	0.196778	NA	NA	NA	NA	NA	NA	NA	NA	NA	NA	NA
hsa-mir-550a-1	1.00362	6.19691	2.56745	1.0905	5.18523	5.79047	5.64566	2.19986	2.20499	1.34498	3.01224	5.10269	1.80822	2.37173	4.83015	4.52022	1.2612	2.10183	3.50825	4.27029	5.17384	3.50535	1.99836	5.81317	1.85824	3.04892	3.61064	2.86197	3.63716	4.14073	8.46044	4.22739	1.39646	1.48487	5.09826	2.52378	4.15839	1.18067	3.9962	2.98864	2.7102	3.54709	2.36301	3.61297	1.64884	3.06782	2.10061	1.68924	3.1547
hsa-mir-485	1.00362	1.1994	0.183389	6.43396	0.518523	3.47429	3.66472	6.23294	3.03186	0.268995	1.64304	6.12323	3.35812	2.76702	1.54565	8.07613	8.28792	14.5377	4.87257	1.42343	7.00624	7.66796	1.19902	5.01136	3.25192	0.571672	13.322	2.50422	8.31352	3.25343	4.77256	3.57702	12.0603	2.80475	21.9036	8.58086	5.89105	0.196778	6.66034	2.39091	6.67126	3.35003	2.57782	2.40864	2.47327	4.02652	5.42658	13.5139	1.92787
hsa-mir-181a-1	1201.66	964.519	908.145	1355.17	692.229	838.461	4045.56	1814.15	1136.95	978.604	825.627	493.941	1657.36	680.686	840.06	1836.11	1857.93	1792.16	1746.72	1102.09	777.477	1064.09	1098.17	3068.15	1349.08	2274.11	2641.99	1185.21	2220.49	869.258	2058.71	1901.02	1379.32	904.121	721.309	2115.1	1899.69	255.221	1270.13	981.071	1860.45	1658.66	1154.44	1024.88	1156.66	1545.22	1259.14	1510.01	1232.96
hsa-mir-527	4.68354	0.599701	0.550168	0.2181	NA	NA	0.792373	NA	NA	0.268995	0.821519	1.02054	NA	NA	NA	0.542427	0.180172	NA	0.194903	NA	1.07788	0.438169	0.399672	1.00227	0.309706	NA	0.373515	0.357746	NA	0.591533	0.867737	NA	0.126951	0.164986	NA	1.68252	NA	0.393556	NA	NA	0.416954	0.394121	NA	NA	NA	0.766955	0.525153	0.506772	0.175261
hsa-mir-548j	2.34177	1.7991	0.183389	0.2181	0.518523	NA	0.59428	0.366644	1.10249	1.07598	0.27384	NA	0.387475	0.395288	0.386412	0.602696	0.720688	1.05092	0.584708	0.355858	0.754518	0.438169	0.133224	0.400908	0.619413	0.952786	0.622525	NA	0.519595	0.8873	0.867737	0.325184	0.888655	0.164986	0.188824	1.00951	NA	0.196778	0.444023	0.199243	1.25086	0.788243	0.859275	0.602161	NA	0.191739	0.875255	0.506772	0.525784
hsa-mir-3610	1.00362	3.79811	1.46712	0.436201	2.59262	NA	0.792373	1.09993	NA	1.07598	0.27384	3.06162	0.645792	0.790576	0.579618	0.843775	0.90086	1.22607	0.779611	2.491	0.431153	0.876338	0.666121	0.601363	0.46456	0.381114	0.124505	NA	0.519595	0.8873	1.08467	4.22739	0.507803	0.494957	0.944122	2.69204	0.693065	0.590334	2.44213	1.3947	1.66782	1.57648	1.07409	0.602161	1.44274	2.10913	0.700204	1.18247	1.57735
hsa-mir-185	161.582	196.102	87.6602	57.7966	51.3338	52.1143	81.1192	61.5962	63.669	69.1318	119.668	70.4171	81.6281	52.5733	106.65	95.1657	121.436	436.83	67.2415	84.6942	58.9602	96.3972	78.7354	88.6008	86.563	85.1791	119.4	68.6872	86.2528	46.7311	155.759	106.01	93.4357	106.911	91.5798	105.662	93.9103	78.1209	84.3643	88.4637	92.5638	74.2919	113.854	111.099	98.7245	92.8016	69.8453	59.1233	109.363
hsa-mir-92a-2	11783.5	9669.98	13002.3	9107.55	15415.2	10322.1	9429.83	15396.1	14371	14022.2	11403.8	7826.51	2650.33	9510.63	11685.1	10092.9	8320.35	12646.7	10539.2	14446.8	12912.3	9621.75	6529.45	9577.9	10135.9	12226.3	7305.57	14002.5	18105.5	15630.7	18271.3	15167.5	9928.81	10996.5	11491.5	3756.9	14807	8928.6	17887	16705.7	10153	8200.48	11560	9714.36	9227.96	6402.93	5689.86	15903.7	9047.34
hsa-mir-19b-2	71.5913	99.7502	75.9233	165.102	369.189	130.865	160.555	231.352	489.231	350.77	330.798	131.649	35.0019	104.356	72.6455	111.439	98.374	211.584	202.699	89.6762	85.4761	97.4926	84.4641	67.3526	137.819	165.975	40.4641	346.298	326.046	261.162	449.488	71.5404	131.775	67.8091	97.2445	38.8663	81.7817	84.0242	121.662	121.139	87.9773	104.639	119.01	118.626	52.763	41.2239	79.6482	104.564	88.6822
hsa-mir-372	0.669078	NA	0.916947	0.654301	NA	NA	0.29714	NA	0.275623	NA	0.547679	1.02054	0.258317	1.18586	0.772824	0.361618	0.720688	NA	0.779611	1.06757	1.18567	0.219085	0.133224	0.601363	NA	0.190557	0.24901	NA	NA	0.295767	1.30161	NA	0.507803	NA	NA	1.17777	0.346533	NA	0.222011	0.996213	0.416954	NA	0.214819	0.301081	0.618317	0.958694	NA	0.675695	0.525784
hsa-mir-2114	0.334539	NA	0.183389	0.10905	NA	1.1581	1.98093	0.366644	NA	0.268995	NA	NA	0.258317	NA	0.193206	0.180809	0.720688	0.525458	0.194903	NA	NA	NA	0.266448	NA	NA	NA	0.124505	NA	0.259797	NA	NA	NA	0.126951	NA	NA	0.168252	NA	NA	0.222011	NA	NA	NA	NA	0.301081	NA	NA	NA	NA	NA
hsa-mir-663	1.00362	28.7856	NA	0.327151	NA	1.1581	1.18856	NA	0.551247	NA	0.821519	NA	NA	0.790576	NA	0.723236	NA	NA	NA	0.355858	0.431153	0.219085	NA	0.400908	NA	1.14334	0.124505	0.357746	NA	0.295767	0.433869	NA	0.253901	0.164986	0.188824	0.168252	NA	0.196778	1.11006	0.398485	1.45934	NA	0.214819	0.602161	1.64884	0.191739	0.350102	0.506772	0.350523
hsa-mir-3615	14.0506	11.1944	5.50169	2.29005	0.518523	4.63238	11.4894	7.33288	7.71745	9.41483	7.39367	4.08215	4.52054	4.74346	6.1826	6.38858	5.94568	7.70671	5.45728	9.60816	3.55701	11.1733	4.92929	20.2459	8.05237	4.95449	9.58688	7.15491	15.5878	7.9857	15.8362	6.50367	6.09363	6.76441	8.30827	8.24436	10.0494	3.93556	7.32638	16.3379	12.0917	6.30594	7.51865	7.8281	5.35874	5.9439	5.77668	3.5474	5.95888
hsa-mir-1301	6.0217	11.1944	3.85118	4.47106	2.07409	3.47429	13.9656	12.4659	18.1911	9.41483	8.76287	11.2259	3.87475	2.76702	6.76221	7.47343	3.78361	14.0122	11.8891	11.3875	9.59315	9.42064	4.92929	11.4259	6.03928	9.33731	11.579	5.36618	9.8723	3.84497	15.8362	5.20294	9.14045	3.29971	2.64354	5.88883	9.00985	6.10012	6.66034	12.353	7.29669	10.0501	3.00746	3.31189	3.50379	7.28608	5.42658	7.0948	4.73205
hsa-mir-1254	1.00362	1.1994	0.366779	0.654301	0.518523	NA	0.792373	1.83322	2.20499	1.07598	1.3692	1.02054	0.258317	0.790576	0.772824	3.19429	NA	NA	0.974514	1.06757	1.94019	0.657254	NA	0.801817	2.63251	1.14334	0.871534	1.07324	0.779392	0.591533	1.51854	0.975551	0.888655	0.659942	0.755297	0.841261	NA	0.787112	1.33207	3.58637	NA	0.788243	0.429637	0.301081	0.412211	NA	NA	0.337848	0.876307
hsa-mir-3655	NA	NA	0.183389	0.2181	NA	NA	0.198093	NA	NA	0.268995	0.27384	NA	0.129158	NA	NA	0.120539	0.720688	NA	0.194903	0.355858	0.107788	NA	0.532896	0.200454	NA	0.190557	NA	NA	NA	0.295767	0.216934	NA	0.126951	NA	0.566473	0.673009	NA	NA	0.444023	NA	0.416954	0.591182	NA	NA	NA	0.575217	NA	NA	NA
hsa-mir-15a	197.378	144.928	142.86	189.747	222.447	111.177	212.356	276.449	194.039	137.188	169.507	93.8895	96.2229	101.589	215.232	273.323	189.901	198.098	175.997	153.731	157.371	113.705	119.369	173.393	208.742	234.385	113.05	319.825	283.959	153.207	560.992	163.242	307.094	54.1153	161.822	88.6689	99.1083	94.6502	140.977	145.248	133.008	158.437	156.173	145.723	130.671	90.5007	109.057	155.41	95.8679
hsa-mir-483	3.67993	1.7991	1.46712	2.94436	1.03705	8.10666	3.96186	12.8325	16.5374	NA	4.92912	4.08215	1.5499	3.95288	1.54565	2.29025	3.78361	3.3279	1.55922	2.13515	2.37134	4.60077	2.66448	4.40999	2.3228	0.762229	3.61064	7.51266	3.89696	3.25343	4.33869	10.7311	2.15816	1.64986	2.83236	48.4566	3.81186	0.393556	1.33207	2.19167	1.66782	3.74415	2.14819	3.31189	3.50379	1.91739	4.02617	3.04063	2.2784
hsa-mir-1226	0.669078	0.1999	0.366779	0.2181	NA	1.1581	0.198093	0.733288	1.10249	1.88297	0.547679	3.06162	0.129158	1.18586	0.772824	0.482157	0.180172	0.875763	0.779611	0.711716	0.862306	0.219085	0.133224	1.40318	1.23883	0.952786	0.622525	1.07324	2.33818	0.295767	1.08467	0.650367	1.01561	0.329971	0.188824	1.34602	1.38613	1.37745	0.666034	0.398485	0.625431	0.591182	0.429637	NA	0.206106	0.383478	0.175051	0.844619	1.05157
hsa-mir-130a	35.1266	41.3794	36.8613	49.0726	178.372	68.3276	247.121	120.626	110.525	127.235	242.348	120.424	24.1526	60.4791	36.9024	64.6693	52.9706	214.562	122.204	61.5634	120.292	86.7575	41.9656	94.013	114.901	70.1251	67.3572	109.47	133.016	71.8713	148.383	23.7384	94.8322	23.7579	36.2543	30.4537	40.8908	92.2889	96.797	140.267	44.4056	56.3593	36.3044	31.0113	49.6714	54.4538	46.5636	61.8261	29.0934
hsa-mir-99b	19101.5	20067.4	6233.23	9872.86	10243.9	12853.7	26524.2	16689.6	13691.9	16264.8	12698.5	22218.1	7950.34	27023.9	6802.59	15805.8	7827.76	13862.8	23021.9	10786.8	21810.8	6703.33	8987.56	8333.48	19655.8	5787.03	22154.4	9865.19	20124.7	9532.56	22816.9	10307.3	15425.7	13226.4	6720.64	13347.1	17549.1	14195.6	21210.1	20480.5	11735	9410.63	2986.41	5699.46	14110	13943.1	11887.4	25771.9	18682.5
hsa-mir-500b	11.7089	4.79761	5.31829	7.85161	7.77785	3.47429	2.9714	6.59959	10.4737	6.99387	6.02447	3.06162	2.32485	5.13875	6.56901	5.30373	2.88275	5.60488	10.3299	6.40544	2.47913	2.62901	2.13159	4.61045	11.614	8.0034	2.98812	8.22815	4.41656	13.0137	11.2806	2.27629	8.2518	3.62968	3.96531	2.69204	5.89105	1.96778	2.66414	4.1841	2.08477	5.91182	5.15565	3.91405	1.85495	4.60173	4.02617	2.53386	5.4331
hsa-mir-424	202.061	137.531	93.3453	80.37	83.4823	57.9048	321.01	111.093	64.2202	158.169	166.221	441.893	49.2093	342.715	75.93	236.679	110.085	89.6781	224.528	163.339	411.536	120.716	156.405	178.805	128.064	33.9192	84.4143	109.828	136.134	126.292	191.553	39.022	62.4597	92.8869	61.7456	104.316	42.277	400.443	672.251	371.587	29.8122	136.169	55.638	68.0442	110.885	101.622	189.23	164.025	140.034
hsa-mir-3925	NA	NA	NA	0.327151	NA	NA	NA	0.366644	NA	NA	NA	NA	NA	NA	NA	NA	0.180172	0.175153	NA	NA	NA	0.219085	NA	NA	0.309706	NA	0.124505	NA	NA	NA	NA	NA	NA	NA	NA	0.168252	NA	0.196778	0.222011	NA	NA	NA	NA	NA	0.206106	NA	NA	0.168924	NA
hsa-mir-9-2	124.448	68.166	56.8507	276.551	1668.09	41.6914	94.8866	159.857	176.675	31.4724	187.854	80.6225	75.8159	201.597	300.629	217.151	65.4025	1573.57	233.299	138.429	148.101	344.182	61.4163	59.5349	63.9544	391.023	71.5903	271.887	42.6068	269.148	217.585	137.228	109.558	79.523	27.0019	25.7426	104.999	37.9782	45.7343	149.83	2800.47	123.951	47.4749	134.583	62.2439	95.2942	115.184	57.0963	116.198
hsa-mir-3911	0.334539	0.1999	0.550168	0.10905	NA	NA	0.099047	NA	NA	0.53799	NA	NA	NA	NA	NA	0.06027	0.90086	1.40122	0.194903	NA	0.215577	0.657254	0.532896	0.200454	0.309706	NA	NA	NA	0.259797	NA	NA	NA	NA	NA	0.377649	0.336504	NA	NA	1.11006	0.597728	0.416954	0.591182	0.214819	NA	0.206106	1.72565	0.350102	NA	NA
hsa-mir-3127	7.69439	4.19791	2.93423	1.63575	4.66671	4.63238	2.9714	8.43281	2.20499	2.68995	4.1076	4.08215	1.42074	1.97644	1.35244	7.05155	1.2612	6.6558	4.48276	4.98201	2.15577	3.06718	1.46547	0.601363	2.3228	2.28669	2.11658	4.29295	3.89696	1.7746	4.98949	4.87775	5.45888	3.79467	4.90943	1.34602	4.50492	33.4523	2.44213	2.59015	2.91868	2.75885	1.07409	2.40864	1.64884	5.56043	3.15092	2.70278	3.32997
hsa-mir-1910	1.00362	3.39831	0.733558	0.10905	0.518523	2.31619	0.396186	0.366644	1.92936	1.61397	1.09536	3.06162	NA	0.395288	0.579618	0.662966	0.540516	1.75152	1.16942	NA	2.15577	4.60077	0.666121	1.20273	0.619413	0.190557	2.86361	2.14647	4.41656	1.47883	0.867737	0.325184	0.380852	3.13472	1.13295	1.34602	2.07919	0.98389	3.10816	2.98864	0.625431	2.75885	1.07409	1.20432	1.85495	0.766955	0.875255	1.68924	4.38153
hsa-mir-659	1.33815	1.3993	0.733558	1.9629	NA	2.31619	1.68379	1.09993	NA	1.61397	1.64304	2.04108	1.5499	1.58115	1.35244	1.02458	1.2612	2.27698	0.584708	1.42343	1.29346	0.657254	1.19902	1.40318	1.23883	1.14334	1.12054	0.715491	2.33818	NA	0.216934	1.30073	0.380852	0.494957	0.566473	1.51427	0.693065	0.787112	2.44213	0.79697	1.45934	1.18236	0.859275	0.301081	1.03053	1.72565	0.700204	0.675695	0.701045
hsa-mir-550a-2	2.34177	4.19791	1.28373	0.654301	1.03705	6.94857	3.66472	0.733288	1.37812	1.34498	1.09536	4.08215	0.258317	1.97644	2.70488	2.35052	1.62155	0.70061	2.33883	2.491	4.74268	2.40993	1.06579	3.00681	0.619413	2.09613	2.98812	2.14647	2.59797	1.18307	2.82015	3.57702	1.65036	1.81484	6.2312	3.8698	2.07919	0.98389	3.33017	4.1841	1.87629	3.74415	0.429637	3.61297	1.44274	2.10913	1.22536	1.35139	2.62892
hsa-mir-92b	79.2857	28.5857	75.1897	23.991	71.0377	44.0076	191.457	57.9297	47.4072	69.6697	52.8511	107.157	41.589	56.9215	152.44	53.9413	93.149	85.6496	37.8111	98.9285	90.111	48.4177	54.3554	85.9948	75.5684	79.2718	37.8495	48.6534	166.53	51.1676	73.3238	140.479	45.3214	34.647	78.7397	136.789	128.217	65.9206	234.222	103.208	225.364	93.9979	61.2233	74.9691	101.198	151.474	98.5537	68.752	80.0944
hsa-mir-548d-2	NA	NA	NA	0.2181	1.55557	NA	0.099047	0.366644	NA	NA	0.27384	NA	NA	NA	NA	0.06027	NA	0.175153	NA	NA	0.107788	0.219085	NA	NA	0.309706	NA	NA	NA	NA	NA	0.867737	0.325184	0.253901	NA	0.377649	NA	NA	0.393556	0.222011	0.398485	NA	0.394121	0.214819	0.301081	0.206106	NA	NA	NA	NA
hsa-mir-7-1	53.8607	29.7851	23.2905	19.1928	18.6668	20.8457	25.1578	15.7657	28.1136	23.9406	19.4426	38.7805	12.7867	20.9503	37.0956	45.0817	25.4043	14.888	36.2519	40.2119	32.7676	28.9192	12.5231	23.6536	11.3043	15.2446	11.4545	24.6844	67.5473	27.8021	39.699	18.8607	8.5057	9.23919	21.1483	13.6284	18.3662	17.3165	49.5085	29.6871	50.6599	30.7415	29.645	26.4951	24.1143	18.2152	23.2818	8.61512	11.2167
hsa-mir-21	341463	152650	235759	362535	227005	128898	338513	320704	319398	243754	252336	209028	471475	251323	388293	443375	360033	443389	317959	294793	348627	396003	305950	416211	274388	626539	248018	241977	552649	225955	384851	366835	432958	209451	239449	245784	98639.4	121465	380752	397046	325870	366276	194752	211018	356667	246589	277814	203689	228744
hsa-mir-3676	4.68354	6.19691	1.46712	0.327151	1.03705	5.79047	14.7579	1.09993	3.85873	2.68995	0.821519	9.18484	0.645792	3.1623	1.35244	2.10944	1.80172	0.525458	1.94903	2.13515	0.64673	1.31451	2.66448	2.80636	1.08397	3.62059	1.24505	5.00844	0.779392	2.6619	3.90482	0.975551	0.888655	2.80475	0.944122	2.52378	2.07919	2.36134	1.11006	0.79697	7.71365	3.35003	1.07409	6.62377	0.824422	6.13564	7.35214	3.20955	2.80418
hsa-mir-2355	35.4611	91.3544	78.1239	53.6527	145.705	216.564	148.372	254.817	124.582	226.763	87.081	175.533	44.3013	60.4791	79.0213	119.033	70.9878	61.3034	172.879	70.4599	133.765	96.6163	65.6795	145.53	71.3873	104.997	245.524	162.417	141.07	92.2792	280.062	62.1101	73.7584	51.8055	70.8091	51.6534	36.0394	79.3015	179.607	153.616	53.9955	235.685	45.3267	68.9475	100.992	42.9495	88.5758	77.705	78.6923
hsa-mir-191	932.694	463.969	267.749	258.013	413.263	312.686	335.174	495.336	589.283	337.051	590.672	443.934	116.501	366.432	357.818	635.242	196.207	301.438	489.206	334.862	285.423	157.96	155.606	264.8	220.511	246.009	255.858	480.095	343.972	459.326	1574.08	345.02	263.169	92.8869	128.967	153.278	277.573	269.586	205.139	316.596	251.006	220.905	219.545	212.262	118.511	155.117	241.045	155.41	214.169
hsa-mir-18a	18.3996	11.3943	13.5708	8.28782	118.223	45.1657	41.1043	28.5982	59.8103	33.0864	46.8266	24.4929	5.68297	16.9974	20.8663	11.6923	24.1431	47.6415	30.2099	11.0316	15.4137	32.4245	30.6415	26.2595	20.2858	22.6763	12.575	36.1323	66.2484	48.5057	121.049	16.9096	19.6774	15.5086	16.2389	11.1046	4.15839	19.8746	19.759	67.5432	15.0103	36.6533	31.1487	15.9573	13.8091	5.36869	17.8552	26.521	22.784
hsa-mir-517b	14.3852	1.7991	1.46712	0.545251	1.55557	9.26476	7.13136	NA	1.37812	0.53799	1.64304	14.2875	0.516633	2.37173	0.193206	0.06027	1.62155	0.70061	0.389806	1.77929	1.07788	2.19084	0.799345	2.00454	0.774266	0.190557	0.24901	3.57746	NA	4.4365	8.24351	NA	NA	0.494957	0.377649	6.73009	0.346533	1.37745	NA	0.996213	1.25086	NA	0.214819	0.602161	0.412211	0.958694	0.875255	0.506772	0.350523
hsa-mir-9-1	133.816	62.5688	55.2002	277.751	1673.79	37.059	92.8067	154.357	178.328	40.0803	178.544	76.5404	67.8081	198.435	308.55	211.968	68.4654	1586.01	258.051	120.28	142.496	350.316	65.6795	70.3594	58.2248	391.023	76.5705	244.34	40.5284	272.697	202.834	139.504	103.719	78.0382	29.8342	27.2569	106.732	34.8297	44.4023	146.045	2825.91	132.425	47.2601	131.873	66.9843	97.5951	111.858	54.2246	126.539
hsa-mir-3161	NA	NA	NA	NA	NA	1.1581	NA	NA	NA	0.268995	NA	NA	NA	NA	NA	0.723236	NA	3.6782	NA	NA	0.215577	NA	NA	1.20273	NA	NA	NA	NA	NA	0.295767	NA	0.325184	0.253901	NA	NA	NA	NA	NA	0.444023	NA	NA	NA	NA	0.602161	NA	NA	NA	0.168924	0.876307
hsa-mir-1976	8.02893	16.9915	14.3044	8.83307	4.14819	4.63238	24.5636	12.4659	7.16621	6.45588	8.48903	8.16431	6.07044	10.2775	18.1614	9.94449	9.54912	7.18125	10.3299	12.455	4.6349	9.8588	5.99509	10.6241	12.0786	14.1012	15.6876	11.0901	15.3281	6.80263	27.5507	21.1369	9.7752	4.45461	4.90943	8.74911	11.4356	9.24857	15.7628	6.77425	18.9714	11.6266	10.7409	12.3443	11.9541	14.1887	12.6037	6.92588	15.9488
hsa-mir-331	18.7342	25.1874	13.7542	8.72402	15.0372	84.5409	38.1329	11.7326	11.5762	45.4602	46.2789	62.2528	9.42856	39.1335	18.9342	12.5361	18.3776	22.7698	20.4648	22.419	24.0368	31.3291	23.3142	45.7036	18.1178	22.1046	48.5569	13.9521	23.9014	15.9714	20.3918	26.0147	13.5837	11.054	16.8054	27.4251	27.0295	24.0069	35.5218	31.4803	18.7629	33.3032	24.2745	22.581	24.9388	32.9791	33.9599	26.3521	38.3822
hsa-mir-573	1.00362	0.1999	NA	0.327151	0.518523	2.31619	0.29714	0.733288	0.551247	0.53799	NA	NA	NA	NA	NA	0.241079	0.360344	NA	0.194903	NA	0.107788	0.876338	0.133224	0.400908	0.309706	0.952786	0.124505	2.86197	0.259797	1.18307	0.216934	0.650367	NA	0.164986	NA	0.673009	NA	NA	0.222011	0.996213	0.208477	0.591182	0.429637	NA	NA	NA	NA	0.168924	0.175261
hsa-mir-517a	14.3852	1.7991	1.46712	0.545251	1.55557	9.26476	7.13136	NA	1.37812	0.53799	1.64304	14.2875	0.516633	2.37173	0.193206	0.06027	1.62155	0.70061	0.389806	1.77929	1.07788	2.40993	0.799345	2.00454	0.774266	0.190557	0.24901	3.57746	NA	4.4365	8.24351	NA	NA	0.659942	0.377649	6.89834	0.346533	1.37745	NA	0.996213	1.25086	NA	0.214819	0.602161	0.618317	1.15043	0.875255	0.506772	0.350523
hsa-mir-3187	1.67269	0.1999	0.183389	0.10905	NA	NA	0.891419	NA	NA	NA	0.27384	NA	0.129158	NA	0.386412	0.120539	0.180172	NA	NA	0.355858	0.970094	0.219085	0.399672	NA	NA	NA	0.124505	0.357746	1.03919	NA	0.433869	0.650367	0.253901	0.329971	0.944122	0.673009	NA	NA	0.666034	1.19546	0.208477	0.788243	NA	NA	0.824422	0.766955	0.175051	0.675695	0.175261
hsa-mir-542	202.396	265.667	139.009	236.966	239.039	93.8057	319.623	321.913	120.172	212.237	132.538	180.635	219.827	366.432	126.164	280.736	318.724	203.702	353.164	174.014	316.897	132.108	208.762	213.083	292.363	87.0847	168.455	245.771	298.767	169.474	269.216	136.577	225.464	363.958	332.897	417.77	144.158	212.323	646.053	496.114	131.966	585.467	164.551	158.067	309.777	348.006	379.335	433.965	243.263
hsa-mir-423	304.765	128.536	82.7087	104.579	93.8527	178.347	139.16	155.09	203.686	214.389	212.773	194.923	66.5165	100.008	122.879	179.423	139.814	193.368	167.422	133.803	99.0574	83.4712	92.4575	126.286	211.684	110.523	122.762	167.067	133.536	262.049	323.232	81.9463	134.822	90.907	116.316	135.948	206.88	73.595	144.307	152.221	165.322	117.448	147.151	97.5501	75.8468	119.837	98.3786	92.5703	145.993
hsa-mir-1180	11.0398	10.5947	8.61931	5.67061	7.25933	9.26476	11.9846	8.79945	15.7105	18.5607	11.2274	16.3286	4.52054	7.90576	10.2399	42.0682	9.72929	33.8044	15.2024	11.7433	32.9832	15.3359	13.056	20.6468	13.3174	5.71672	18.9247	11.0901	24.421	20.1121	13.4499	5.52812	8.63265	36.2968	16.9942	10.5999	19.4058	23.8101	51.7287	57.5811	17.5121	15.3707	5.58529	6.92485	21.2289	23.9674	14.7043	15.541	21.0314
hsa-mir-320c-1	NA	0.1999	0.550168	0.436201	NA	NA	0.396186	NA	0.82687	NA	0.27384	NA	0.129158	0.790576	0.193206	0.361618	NA	NA	0.194903	0.711716	0.64673	0.438169	0.133224	0.601363	0.154853	1.14334	0.24901	0.357746	0.519595	0.295767	0.650803	0.650367	0.507803	0.329971	0.188824	0.336504	0.693065	NA	1.33207	1.3947	0.625431	0.788243	NA	0.602161	0.618317	0.575217	NA	1.01354	0.525784
hsa-mir-3679	NA	NA	0.183389	NA	NA	NA	0.198093	0.366644	0.551247	0.268995	NA	NA	NA	NA	NA	0.241079	NA	0.350305	0.389806	NA	NA	0.438169	NA	NA	NA	NA	NA	0.715491	NA	NA	0.433869	0.325184	NA	NA	0.188824	0.168252	NA	0.393556	NA	0.398485	NA	NA	0.214819	NA	NA	NA	NA	NA	0.350523
hsa-mir-3944	3.34539	0.1999	0.183389	0.10905	NA	NA	0.198093	NA	NA	NA	NA	NA	0.129158	NA	0.193206	0.120539	NA	0.525458	0.194903	0.711716	NA	0.438169	0.399672	NA	0.154853	NA	0.24901	NA	0.779392	0.591533	0.216934	NA	0.126951	NA	0.377649	0.504757	NA	0.393556	NA	NA	0.208477	NA	0.644456	NA	0.206106	0.383478	0.350102	0.506772	0.175261
hsa-mir-639	0.334539	0.1999	NA	0.10905	0.518523	NA	0.495233	NA	0.275623	NA	0.27384	1.02054	0.77495	1.58115	0.193206	0.421887	0.90086	0.350305	NA	3.91444	0.64673	0.657254	0.133224	0.200454	0.309706	0.762229	0.24901	NA	0.259797	0.591533	0.216934	0.325184	0.126951	0.164986	0.377649	1.17777	0.693065	1.18067	0.444023	0.398485	1.45934	2.16767	0.644456	0.301081	0.412211	1.34217	0.875255	0.168924	0.701045
hsa-mir-7-3	4.68354	NA	0.183389	0.10905	1.03705	NA	0.59428	0.366644	0.82687	0.53799	1.64304	NA	0.258317	NA	0.772824	1.92863	2.16207	0.70061	0.584708	1.42343	2.91028	1.09542	0.666121	0.200454	0.46456	0.571672	0.24901	NA	6.23514	0.591533	1.51854	1.9511	0.253901	0.164986	1.69942	2.35553	0.693065	0.787112	2.22011	1.59394	1.04238	1.77355	0.644456	1.20432	1.03053	0.191739	2.10061	0.168924	0.525784
hsa-mir-3609	NA	NA	NA	NA	0.518523	NA	0.396186	NA	0.275623	NA	0.547679	NA	NA	0.395288	NA	0.542427	NA	0.875763	NA	NA	NA	NA	NA	0.200454	NA	0.190557	0.124505	NA	NA	0.295767	1.08467	NA	NA	0.164986	0.377649	0.168252	NA	NA	NA	NA	0.416954	NA	NA	0.903242	NA	0.191739	NA	NA	NA
hsa-mir-23c	0.334539	NA	1.10034	0.327151	2.07409	3.47429	0.891419	NA	NA	NA	0.27384	3.06162	0.129158	5.53403	0.386412	0.301348	1.44138	0.525458	0.389806	2.13515	0.215577	0.219085	1.59869	0.200454	0.309706	0.571672	0.124505	NA	1.55879	NA	NA	0.975551	0.507803	0.164986	0.377649	5.21582	1.0396	NA	NA	NA	1.04238	0.394121	NA	NA	0.618317	3.25956	1.40041	0.337848	0.175261
hsa-mir-519d	3.01085	NA	0.366779	NA	NA	1.1581	0.792373	0.366644	NA	0.53799	NA	2.04108	0.258317	NA	NA	NA	0.540516	NA	0.389806	NA	0.107788	0.219085	NA	1.00227	NA	0.190557	NA	NA	NA	1.18307	3.68788	NA	0.380852	0.164986	NA	0.504757	NA	NA	NA	0.597728	0.208477	0.197061	0.214819	NA	NA	0.575217	NA	NA	NA
hsa-mir-3150b	1.67269	6.19691	3.85118	1.3086	15.0372	1.1581	1.38665	1.46657	2.75623	0.53799	1.64304	7.14377	0.645792	9.48692	3.0913	3.49564	3.06293	0.525458	0.779611	1.42343	2.15577	3.06718	1.99836	0.801817	0.46456	0.952786	5.1047	0.715491	1.03919	5.91533	6.07416	4.22739	1.26951	5.27954	2.07707	0.673009	3.46532	2.95167	3.55218	3.98485	1.66782	0.985303	3.22228	4.51621	1.44274	2.10913	1.57546	0.675695	0.525784
hsa-mir-342	232.839	143.528	134.058	220.718	168.002	41.6914	253.361	190.655	81.8601	97.6452	351.336	77.5609	180.434	69.1754	637.194	204.917	98.9145	203.177	297.422	196.789	121.154	130.574	109.244	204.062	99.5706	343.956	56.6497	196.76	128.86	240.754	259.887	134.301	241.206	40.2565	108.952	61.7486	328.859	191.859	223.788	183.702	126.337	210.461	93.0165	166.799	53.5874	102.772	196.407	120.949	61.1662
hsa-mir-511-2	10.0362	3.99801	8.61931	5.77966	2.07409	10.4229	6.53707	8.43281	4.13435	1.88297	6.84599	8.16431	7.10371	8.30105	18.9342	10.3664	16.3957	2.62729	15.5922	12.455	8.94642	14.6787	7.32733	9.82226	1.54853	3.81114	2.73911	9.30139	3.63716	11.2391	13.233	11.0562	5.96668	3.29971	6.42003	7.57135	7.27718	9.44534	8.21442	8.36819	9.58994	14.7795	13.3188	8.43026	6.18316	7.47781	15.0544	2.70278	14.7219
hsa-mir-588	NA	NA	NA	NA	NA	NA	NA	NA	NA	NA	NA	NA	NA	NA	0.193206	NA	NA	0.350305	NA	NA	NA	NA	NA	0.200454	NA	NA	NA	0.715491	NA	NA	NA	NA	NA	NA	NA	NA	NA	NA	NA	0.199243	0.208477	0.394121	NA	0.301081	0.206106	0.383478	NA	NA	0.175261
hsa-mir-515-1	0.669078	NA	NA	NA	NA	NA	0.29714	NA	NA	NA	0.27384	NA	NA	NA	NA	NA	0.180172	0.175153	NA	0.355858	NA	NA	0.133224	0.200454	NA	NA	NA	NA	NA	NA	2.60321	NA	0.126951	NA	NA	0.336504	NA	0.196778	NA	NA	NA	NA	NA	0.301081	0.206106	0.383478	NA	NA	NA
hsa-mir-518a-1	4.68354	0.399801	0.550168	0.2181	NA	NA	1.08951	NA	NA	0.268995	0.821519	2.04108	NA	NA	NA	0.361618	0.180172	NA	0.194903	NA	0.862306	0.657254	0.266448	0.601363	NA	NA	0.49802	0.715491	NA	0.295767	1.51854	NA	0.126951	NA	NA	1.68252	NA	0.393556	NA	0.597728	0.416954	0.394121	NA	NA	NA	0.766955	0.700204	0.506772	0.350523
hsa-mir-373	0.669078	NA	NA	0.10905	NA	NA	NA	1.46657	NA	NA	NA	NA	NA	0.395288	NA	0.06027	NA	0.875763	NA	NA	0.107788	NA	NA	NA	NA	NA	0.24901	NA	NA	NA	0.216934	NA	NA	NA	NA	0.168252	NA	NA	NA	NA	NA	NA	NA	NA	NA	NA	NA	NA	NA
hsa-mir-1913	1.33815	NA	NA	NA	NA	2.31619	NA	NA	NA	NA	NA	NA	NA	NA	NA	NA	NA	0.175153	NA	NA	NA	NA	NA	0.200454	NA	NA	NA	NA	NA	NA	NA	NA	NA	NA	0.188824	0.168252	NA	NA	NA	NA	NA	NA	NA	NA	NA	NA	NA	NA	NA
hsa-mir-3687	3.01085	67.5663	3.11762	0.436201	1.55557	2.31619	3.66472	1.83322	1.10249	0.53799	2.19072	5.10269	0.645792	0.790576	1.54565	4.39968	0.720688	NA	0.194903	2.84686	4.20374	0.219085	0.532896	0.601363	0.154853	1.90557	0.49802	1.07324	NA	0.295767	1.73548	2.27629	0.761704	1.97983	1.88824	0.841261	1.38613	NA	2.66414	0.79697	3.33563	1.37942	0.429637	3.31189	5.77095	1.53391	1.57546	2.53386	2.10314
hsa-mir-518c	12.0434	0.799601	1.10034	NA	NA	3.47429	2.67426	NA	0.551247	0.268995	0.821519	NA	0.258317	1.18586	NA	0.361618	0.540516	0.525458	0.389806	0.355858	0.64673	0.219085	0.266448	1.60363	0.154853	0.381114	0.49802	1.07324	NA	0.295767	14.1007	NA	0.126951	0.494957	0.377649	1.51427	NA	0.98389	0.222011	0.199243	0.625431	0.394121	NA	0.903242	0.412211	1.15043	0.700204	0.168924	NA
hsa-mir-3164	NA	0.1999	NA	NA	NA	NA	0.198093	NA	NA	NA	NA	NA	NA	NA	NA	NA	NA	NA	0.389806	NA	0.215577	NA	0.133224	NA	NA	NA	0.124505	NA	NA	NA	NA	NA	0.126951	0.329971	NA	NA	NA	NA	NA	NA	NA	NA	NA	NA	NA	NA	NA	NA	NA
hsa-mir-3691	NA	0.599701	NA	0.436201	NA	NA	0.396186	1.09993	1.37812	0.53799	NA	NA	0.645792	0.395288	0.579618	0.421887	0.360344	0.70061	0.389806	1.77929	0.215577	0.876338	0.266448	0.400908	NA	0.762229	0.49802	0.715491	NA	NA	0.650803	0.650367	0.126951	0.989913	0.755297	0.673009	1.73266	NA	0.666034	1.99243	0.208477	1.37942	0.214819	0.602161	0.618317	0.575217	NA	0.675695	0.525784
hsa-mir-520h	2.34177	NA	0.550168	0.2181	NA	2.31619	0.099047	NA	NA	0.268995	NA	2.04108	NA	0.395288	NA	0.06027	0.360344	0.525458	0.584708	NA	0.323365	0.219085	0.133224	0.801817	NA	NA	NA	0.357746	NA	1.18307	1.73548	NA	NA	NA	0.188824	0.504757	NA	NA	NA	NA	NA	NA	NA	0.301081	NA	0.383478	0.175051	NA	0.175261
hsa-mir-197	450.958	562.12	167.618	155.178	236.447	422.705	279.014	537.866	306.218	243.979	350.789	371.476	75.041	247.846	251.361	480.228	213.144	453.12	287.287	225.614	147.778	298.174	177.588	380.462	337.735	152.827	427.799	488.323	239.014	411.411	744.736	184.379	461.466	129.019	237.352	94.8943	745.045	341.41	266.192	293.285	296.663	324.165	271.746	380.566	176.426	222.992	219.514	167.91	358.234
hsa-mir-320a	557.007	315.443	262.614	577.639	361.929	163.291	361.223	968.306	1404.3	342.162	349.42	466.386	291.252	408.728	615.748	994.087	266.475	469.759	766.163	589.301	1406.74	522.517	374.36	317.519	314.507	594.539	293.334	772.731	989.309	1118.59	896.807	554.438	609.744	266.122	243.961	320.352	1073.56	531.104	1531.88	1708.7	553.715	344.659	290.65	232.133	302.563	572.532	356.929	346.632	527.887
hsa-mir-518b	34.792	3.39831	1.65051	0.10905	NA	9.26476	3.86282	1.09993	0.275623	0.806985	0.821519	4.08215	0.516633	1.97644	0.193206	0.361618	1.98189	0.350305	1.94903	2.491	1.18567	1.09542	0.932569	2.00454	0.154853	NA	1.24505	0.357746	0.259797	0.8873	8.46044	NA	0.888655	0.659942	1.13295	2.86029	1.38613	0.98389	0.222011	1.79318	0.208477	0.394121	0.429637	1.20432	0.618317	2.10913	NA	0.337848	0.876307
hsa-mir-760	0.669078	NA	0.183389	0.2181	0.518523	1.1581	1.68379	NA	1.65374	0.268995	NA	2.04108	0.258317	1.18586	NA	0.361618	0.180172	8.40732	0.194903	0.711716	1.40125	0.219085	0.133224	0.801817	0.154853	1.52446	1.12054	0.357746	6.75474	0.295767	0.650803	1.9511	NA	0.494957	0.944122	3.02854	1.73266	0.196778	1.11006	4.38334	1.04238	0.788243	1.07409	0.301081	1.44274	0.766955	0.875255	1.01354	0.175261
hsa-mir-589	30.443	65.1675	48.965	57.3604	52.8894	77.5924	66.0641	60.4962	27.5623	29.5895	54.4941	71.4377	48.3052	67.199	46.7559	77.0849	71.7085	99.6618	63.3434	77.9329	78.1465	91.5773	70.742	61.9403	22.2989	52.4032	55.5292	72.9801	46.5037	51.7592	105.864	68.6138	38.9739	48.6707	116.127	151.427	69.3065	56.8688	56.3909	70.9304	66.2957	94.7862	105.476	49.0761	45.9615	44.2917	75.2719	51.8596	65.1972
hsa-mir-521-1	2.00723	NA	NA	NA	0.518523	NA	0.59428	NA	NA	NA	NA	NA	0.129158	NA	NA	0.241079	0.360344	NA	NA	NA	0.862306	NA	0.133224	0.801817	NA	NA	NA	NA	NA	NA	0.433869	NA	0.126951	0.164986	0.377649	0.504757	NA	NA	NA	NA	NA	NA	NA	NA	NA	0.191739	NA	NA	0.525784
hsa-mir-891b	NA	NA	NA	NA	NA	NA	NA	NA	NA	0.53799	NA	NA	NA	0.395288	NA	NA	NA	NA	NA	NA	NA	NA	NA	NA	NA	NA	NA	NA	NA	NA	NA	NA	NA	NA	NA	NA	NA	NA	NA	NA	NA	NA	NA	NA	NA	NA	NA	NA	NA
hsa-mir-3651	2.34177	5.79711	0.366779	0.545251	6.22228	2.31619	12.8761	2.56651	3.85873	1.34498	0.821519	1.02054	0.129158	1.18586	0.772824	0.843775	0.180172	0.350305	0.779611	NA	NA	NA	0.666121	1.40318	1.85824	2.6678	NA	1.78873	0.519595	0.8873	6.9419	0.650367	1.26951	0.164986	0.188824	NA	1.0396	0.393556	0.444023	0.398485	0.833908	1.18236	0.429637	1.5054	0.412211	0.383478	0.700204	0.337848	0.175261
hsa-mir-106a	8.36347	13.1934	6.23524	4.68916	113.038	5.79047	8.61705	11.366	22.0499	41.9632	31.2177	54.0885	1.80822	69.5707	6.56901	4.03806	7.38706	31.002	8.77063	6.04958	5.71278	5.91528	5.32896	8.21862	6.9684	4.57337	5.47822	26.1154	73.5227	5.91533	11.9314	2.27629	3.04682	8.57925	6.60885	8.41261	5.54452	6.10012	6.21632	7.9697	15.6358	6.89712	9.2372	9.03242	3.29769	5.75217	5.60163	7.7705	11.5672
hsa-mir-3619	0.334539	2.1989	NA	NA	NA	NA	0.396186	0.366644	NA	0.53799	0.547679	1.02054	NA	1.18586	NA	0.120539	NA	NA	0.389806	0.355858	0.215577	0.876338	0.666121	1.00227	NA	0.381114	0.49802	0.715491	0.519595	0.295767	NA	0.650367	NA	NA	0.377649	0.336504	NA	NA	0.666034	1.79318	NA	0.197061	NA	0.301081	0.206106	NA	0.175051	0.168924	0.876307
hsa-mir-1304	1.67269	53.9731	4.40135	0.436201	0.518523	NA	0.198093	1.83322	1.92936	1.88297	1.09536	NA	0.77495	1.18586	0.579618	6.62966	3.78361	1.05092	0.194903	5.69372	1.18567	3.72444	1.73191	3.40772	1.08397	0.952786	21.7884	1.07324	2.59797	3.25343	5.42336	1.62592	0.253901	1.81484	3.96531	2.18728	3.81186	19.2842	3.55218	2.19167	0.208477	1.97061	5.15565	1.20432	3.7099	0.958694	2.10061	3.37848	2.2784
hsa-mir-181b-1	331.193	198.701	198.611	244.818	177.335	103.07	1085.55	328.146	219.121	372.02	174.162	242.888	357.51	254.17	183.353	595.042	367.731	313.173	538.906	294.65	352.144	234.859	231.543	538.62	352.136	533.179	453.198	239.69	473.611	143.743	420.853	270.553	209.469	149.972	140.674	571.048	322.275	110.786	680.687	367.005	337.107	335.988	188.396	185.466	395.929	439.849	230.717	560.32	228.716
hsa-mir-138-1	1.67269	0.799601	0.183389	0.872402	5.70376	NA	6.33898	1.46657	0.275623	6.18689	0.547679	2.04108	1.29158	9.09163	1.35244	0.542427	0.180172	0.70061	1.55922	0.711716	3.23365	NA	5.72864	1.40318	6.50384	0.190557	3.73515	0.357746	0.259797	2.07037	0.216934	0.325184	0.634754	0.164986	0.755297	0.673009	1.0396	4.13234	0.222011	1.19546	1.87629	1.18236	2.14819	1.5054	1.23663	1.34217	1.22536	0.168924	0.876307
hsa-mir-511-1	10.7052	5.99701	11.5535	5.99776	1.55557	13.8971	7.2304	5.8663	5.78809	2.42096	8.21519	8.16431	7.36202	10.2775	24.5372	9.64314	17.1163	3.15275	16.7616	20.2839	10.1321	18.184	7.99345	14.2322	1.39368	5.14505	5.1047	8.5859	7.01453	6.80263	8.24351	15.2836	3.42767	3.95965	6.04238	7.06659	8.31678	8.46145	6.66034	9.56364	9.38146	15.5678	12.6743	9.63458	6.80148	12.2713	16.8049	3.20955	18.5777
hsa-mir-16-2	12.3779	21.1894	12.6539	9.05117	22.2965	9.26476	26.8416	19.7988	13.2299	11.8358	20.8118	30.6162	4.77886	12.6492	17.1953	20.4314	10.8103	9.10793	12.084	13.1667	10.9944	13.1451	8.65957	14.4327	9.13634	16.9596	8.83985	16.814	17.926	14.4926	36.6619	8.45478	7.74399	4.6196	8.11945	7.7396	5.54452	5.50978	10.8786	11.7553	10.4238	15.1737	7.30384	17.1616	5.56485	8.43651	10.6781	4.89879	10.1652
hsa-mir-675	9.36709	22.5887	30.0759	37.1861	38.8893	24.32	125.987	1.83322	181.911	101.142	151.707	438.831	7.10371	733.655	5.02336	6.26804	51.1689	130.839	157.092	44.1264	21.5576	14.2405	44.8965	44.7013	81.4528	5.71672	4.9802	12.5211	3.89696	38.1539	48.5933	88.1248	62.0789	12.0439	3.77649	23.2188	6.23759	139.909	20.425	18.7288	12.0917	20.6914	11.1706	6.92485	89.0376	95.2942	51.8151	52.0285	9.63937
hsa-mir-34c	204.738	2.5987	8.98608	17.6661	41.4819	3.47429	30.8035	35.5644	3.30748	53.799	34.5038	31.6367	15.3698	10.6728	3.86412	52.073	23.7827	13.6619	19.1005	112.807	13.6891	27.6047	15.9869	20.8472	34.3774	36.7775	12.326	39.352	20.7838	31.9428	30.1539	8.45478	6.72839	4.6196	2.45472	20.5268	32.9206	21.6456	58.611	54.194	109.45	8.47361	3.65192	25.2908	24.3205	43.9082	14.0041	25.1697	6.30941
hsa-mir-345	13.047	10.9945	9.35286	3.16246	19.7039	11.5809	28.9216	11.7326	4.40997	3.49694	16.4304	36.7394	2.58317	12.6492	8.88748	7.17209	7.38706	28.3747	7.2114	4.98201	7.22181	9.8588	5.46219	10.8245	5.72957	4.38282	10.2094	5.00844	3.63716	9.46453	14.9685	10.0807	8.7596	3.79467	3.39884	6.56184	4.85145	8.65823	8.65845	18.1311	8.75603	5.91182	5.58529	12.6454	6.18316	7.28608	14.0041	6.75695	6.65993
hsa-mir-1-1	NA	0.1999	NA	2.6172	1.03705	NA	0.59428	NA	NA	0.806985	0.821519	7.14377	0.129158	4.34817	0.386412	NA	1.98189	0.525458	3.70315	1.06757	0.323365	NA	1.86514	NA	1.08397	NA	NA	0.357746	NA	0.295767	0.216934	NA	1.14256	NA	NA	0.336504	NA	NA	NA	0.597728	NA	NA	NA	0.301081	1.44274	2.10913	2.27566	1.01354	NA
hsa-mir-766	10.3707	7.99601	4.58474	5.34346	2.59262	20.8457	11.4894	11.7326	3.03186	4.30392	10.4059	4.08215	5.94128	2.37173	6.1826	15.3085	5.94568	11.2098	7.40631	9.96402	5.92835	8.98247	4.3964	16.2368	2.63251	5.52616	6.97227	7.8704	4.41656	11.8307	13.4499	20.4866	4.82413	4.78458	2.45472	8.07611	12.8217	9.24857	4.88425	4.98107	8.75603	9.26185	11.815	6.62377	3.29769	7.28608	11.0282	4.56094	11.2167
hsa-mir-513a-1	0.334539	NA	NA	NA	NA	NA	NA	NA	3.5831	NA	NA	NA	NA	NA	NA	NA	NA	NA	NA	NA	NA	NA	NA	NA	NA	NA	NA	NA	NA	NA	NA	NA	NA	NA	NA	NA	NA	NA	NA	NA	NA	NA	NA	NA	NA	NA	NA	NA	NA
hsa-mir-576	17.0615	20.9895	7.15219	8.50592	17.1113	13.8971	6.93326	24.1985	18.1911	19.3677	11.2274	14.2875	4.77886	9.09163	10.2399	18.9849	6.84654	22.7698	19.2954	15.6577	8.19191	7.44887	3.8635	16.2368	14.7111	15.054	14.0691	27.9042	12.4703	7.9857	13.0161	4.87775	12.1873	4.45461	5.28708	3.8698	6.58412	11.4131	17.0949	8.76667	9.17299	10.8383	5.58529	8.43026	7.21369	5.75217	6.30183	6.08126	9.11359
hsa-mir-512-1	12.3779	0.399801	0.916947	0.2181	0.518523	1.1581	2.47616	NA	NA	0.53799	0.27384	1.02054	0.258317	0.395288	0.193206	0.241079	1.08103	1.05092	0.584708	0.355858	1.29346	0.438169	0.399672	2.205	0.154853	NA	0.373515	NA	0.259797	NA	8.46044	NA	0.507803	NA	0.377649	2.86029	NA	2.36134	0.444023	1.59394	0.208477	NA	0.214819	NA	0.618317	0.383478	NA	0.506772	0.525784
hsa-mir-3690	2.67631	0.1999	0.183389	1.19955	NA	NA	0.59428	0.733288	0.275623	0.53799	1.3692	3.06162	0.645792	NA	3.0913	4.94211	2.70258	0.525458	0.779611	2.13515	1.50904	NA	0.532896	NA	0.309706	1.14334	0.49802	5.72393	NA	1.18307	3.25402	2.27629	0.380852	0.164986	0.188824	0.841261	1.38613	0.196778	0.888046	4.1841	0.833908	0.197061	0.429637	NA	2.26716	1.15043	0.350102	0.168924	1.22683
hsa-mir-138-2	1.00362	NA	NA	0.872402	5.70376	NA	4.35805	1.09993	0.551247	3.76593	0.821519	3.06162	1.03327	1.18586	0.579618	0.482157	0.540516	0.350305	0.974514	0.355858	1.94019	0.219085	3.19738	1.20273	4.49074	0.571672	2.6146	1.07324	0.779392	2.07037	0.650803	0.325184	0.380852	0.164986	0.377649	0.336504	0.693065	4.13234	NA	0.398485	3.12715	1.37942	2.14819	0.903242	0.824422	1.15043	1.57546	NA	1.05157
hsa-mir-636	1.00362	0.399801	0.366779	0.2181	NA	3.47429	0.792373	0.366644	0.82687	1.34498	0.547679	1.02054	0.129158	NA	0.193206	0.120539	0.540516	0.175153	0.389806	NA	0.215577	1.09542	NA	1.00227	0.309706	0.190557	0.622525	NA	0.519595	0.8873	NA	NA	0.126951	0.329971	NA	0.336504	NA	0.196778	0.222011	0.398485	NA	NA	NA	0.301081	0.412211	0.191739	0.175051	0.506772	0.175261
hsa-mir-484	46.8354	145.527	57.7677	41.4391	62.7413	156.343	348.05	70.3956	130.645	86.3474	105.976	129.608	29.1898	81.4294	84.0447	89.2593	70.0869	79.5193	93.7483	64.4103	75.4518	98.369	50.0923	110.851	52.6501	41.732	81.9242	122.707	115.09	113.87	153.806	62.7605	40.3703	56.59	57.2138	31.2949	139.653	48.4074	33.5237	66.7463	57.1227	94.195	82.4904	122.239	24.7327	35.0882	103.805	60.8126	72.0324
hsa-mir-888	0.669078	NA	NA	NA	NA	NA	NA	NA	NA	NA	NA	NA	NA	NA	NA	NA	NA	NA	NA	0.355858	NA	NA	NA	NA	0.154853	NA	0.124505	NA	NA	NA	NA	NA	NA	NA	NA	NA	NA	NA	NA	NA	NA	NA	NA	NA	NA	NA	NA	NA	NA
hsa-mir-3667	NA	0.399801	NA	NA	NA	NA	0.495233	NA	0.551247	NA	0.27384	1.02054	NA	NA	0.386412	NA	0.720688	NA	0.194903	NA	0.107788	NA	NA	NA	NA	NA	0.124505	NA	NA	NA	0.216934	NA	NA	NA	NA	NA	0.693065	NA	NA	0.199243	0.416954	0.591182	NA	NA	NA	0.383478	0.175051	NA	0.701045
hsa-mir-222	359.295	178.111	75.3731	60.0867	115.112	113.493	304.964	93.1275	110.249	271.147	292.187	224.518	48.5635	163.254	135.824	114.09	124.499	46.4154	128.441	148.037	156.832	124.002	86.5957	240.545	397.044	169.024	148.285	174.938	197.446	181.601	133.415	35.445	172.399	67.4791	74.9633	165.055	93.9103	208.781	143.863	380.753	121.542	155.087	134.477	102.066	56.8851	121.946	90.1512	87.6715	168.777
hsa-mir-425	835.009	1032.88	217.317	160.304	1151.12	555.886	1441.03	394.142	1124.54	331.671	625.998	480.674	61.3502	286.584	262.181	567.378	184.136	212.11	238.561	203.195	203.828	228.286	96.5875	142.723	219.427	184.078	178.291	844.28	105.738	276.246	729.333	123.57	189.664	80.5129	165.032	68.8152	511.135	158.013	94.3548	232.317	179.29	255.391	192.907	435.965	76.4651	128.657	137.24	208.959	162.292
hsa-mir-522	3.67993	NA	0.916947	NA	1.55557	1.1581	1.98093	NA	NA	NA	0.27384	1.02054	0.645792	0.395288	0.193206	7.23236	0.720688	0.525458	0.194903	0.711716	14.9826	0.657254	0.532896	1.00227	NA	NA	NA	NA	NA	0.8873	2.38628	NA	0.634754	NA	0.188824	1.68252	NA	NA	NA	1.3947	1.04238	NA	0.214819	0.301081	0.618317	0.958694	0.875255	0.168924	0.350523
hsa-mir-1283-1	0.334539	NA	NA	NA	NA	NA	0.099047	NA	NA	NA	NA	NA	NA	NA	NA	0.602696	0.180172	NA	NA	NA	0.538941	NA	NA	NA	NA	NA	0.124505	0.715491	NA	NA	0.433869	NA	0.253901	NA	NA	NA	NA	NA	NA	NA	NA	NA	NA	NA	NA	NA	NA	NA	NA
hsa-mir-516a-1	5.01808	NA	1.10034	0.10905	0.518523	NA	1.28761	0.733288	0.275623	0.53799	1.91688	3.06162	1.03327	0.395288	0.386412	8.43775	0.720688	1.05092	0.194903	0.711716	20.2642	1.09542	0.399672	0.601363	NA	NA	NA	0.357746	NA	0.591533	2.82015	NA	1.01561	0.164986	NA	3.02854	NA	0.393556	0.222011	1.19546	0.625431	0.197061	NA	NA	0.206106	1.91739	NA	0.506772	0.175261
hsa-mir-7-2	5.68716	1.3993	0.550168	0.10905	0.518523	NA	0.099047	NA	0.551247	0.806985	1.09536	5.10269	0.516633	1.18586	0.386412	2.10944	2.88275	0.70061	0.974514	2.491	2.15577	1.97176	0.799345	0.601363	1.08397	0.762229	0.49802	NA	6.23514	0.8873	1.51854	1.9511	0.126951	0.824928	2.07707	2.86029	0.693065	0.196778	2.44213	1.59394	0.833908	1.77355	0.644456	0.903242	0.824422	1.34217	0.875255	1.35139	1.22683
hsa-mir-421	8.02893	2.9985	2.20067	1.63575	8.8149	NA	5.34852	NA	3.30748	5.91789	2.7384	3.06162	3.35812	3.1623	10.2399	8.55829	5.04482	8.75763	1.75412	4.62615	3.6648	4.16261	4.26317	4.8109	5.88442	2.47724	3.85965	1.43098	1.81858	3.84497	4.33869	2.60147	2.91987	3.13472	3.96531	4.03805	3.46532	4.13234	5.99431	11.5561	5.00345	10.8383	2.14819	3.31189	5.15264	3.83478	3.15092	12.3314	3.32997
hsa-mir-3677	7.69439	17.3913	11.7369	2.50815	8.29638	22.0038	11.2913	2.93315	3.5831	5.6489	6.02447	7.14377	6.58707	5.13875	12.9448	8.98017	9.54912	3.15275	6.04199	8.18473	32.7676	9.63972	5.86186	6.61499	4.02618	4.95449	7.84381	2.14647	7.53413	4.14073	5.42336	21.4621	2.79292	9.23919	10.1965	13.7967	5.19799	5.70656	9.99051	37.4576	7.71365	8.47361	8.16311	9.3335	4.32822	4.40999	11.2033	8.95296	13.8456
hsa-mir-939	1.00362	1.999	2.93423	0.763351	1.55557	3.47429	3.07044	2.19986	1.10249	0.53799	NA	3.06162	NA	1.18586	0.772824	1.44647	0.720688	0.525458	1.75412	0.711716	1.07788	1.31451	0.532896	0.400908	0.929119	1.52446	1.12054	NA	1.55879	0.295767	0.216934	2.27629	0.761704	0.494957	0.944122	1.17777	1.38613	0.590334	2.22011	0.597728	0.416954	1.18236	1.07409	0.602161	1.23663	2.30087	1.57546	1.18247	1.40209
hsa-mir-944	420.515	266.067	220.984	78.5161	320.966	127.39	81.7134	135.658	109.147	330.595	74.2106	326.572	90.54	96.8456	518.179	163.331	214.945	143.625	103.298	199.992	218.379	661.854	168.262	255.579	263.56	99.2803	184.765	221.802	72.7433	261.162	140.573	117.066	137.488	344.985	222.813	36.5107	66.1877	173.165	338.123	1043.23	76.3026	411.266	340.058	149.637	426.844	91.8429	69.4952	216.223	227.139
hsa-mir-3940	0.334539	0.1999	0.733558	0.545251	1.03705	1.1581	2.27807	0.733288	1.37812	1.61397	0.27384	1.02054	1.03327	1.58115	NA	1.80809	1.98189	0.175153	2.72864	4.27029	2.04798	0.438169	2.39803	5.01136	1.54853	2.09613	0.996039	1.07324	2.07838	0.8873	0.867737	1.9511	0.253901	1.48487	0.944122	3.5333	0.693065	0.393556	3.10816	2.19167	1.45934	0.591182	3.00746	0.903242	1.85495	1.34217	0.700204	1.68924	4.90732
hsa-mir-1270-2	0.669078	0.799601	NA	0.10905	NA	NA	1.08951	0.366644	NA	NA	NA	NA	NA	NA	NA	0.723236	0.540516	1.22607	NA	1.42343	0.64673	0.219085	0.532896	NA	NA	0.952786	NA	0.715491	0.259797	0.591533	1.30161	0.325184	0.253901	NA	0.566473	0.504757	0.693065	NA	NA	NA	NA	0.197061	0.644456	0.301081	0.618317	0.191739	0.350102	NA	0.175261
hsa-mir-3074	3.67993	8.59571	4.40135	2.07195	1.55557	1.1581	9.70657	4.76637	2.75623	3.22794	3.01224	NA	3.0998	1.18586	4.05733	4.39968	3.96379	19.0916	5.84708	2.84686	7.00624	1.97176	1.73191	2.205	1.23883	2.85836	2.24109	4.65069	6.23514	3.5492	7.5927	5.52812	2.41206	0.824928	4.15414	2.35553	2.07919	3.93556	4.88425	4.1841	5.21192	5.12358	1.50373	1.80648	2.47327	1.91739	4.37627	1.68924	4.73205
hsa-mir-519c	4.01447	0.599701	0.183389	NA	NA	NA	0.59428	NA	NA	NA	0.27384	2.04108	NA	NA	NA	0.120539	NA	0.175153	NA	0.711716	NA	0.438169	0.266448	0.601363	NA	NA	0.24901	NA	NA	NA	1.51854	NA	0.126951	0.164986	NA	1.00951	NA	0.196778	NA	NA	NA	0.197061	NA	0.301081	0.206106	0.191739	NA	NA	0.525784
hsa-mir-1283-2	0.669078	NA	NA	NA	0.518523	NA	0.29714	NA	NA	NA	NA	1.02054	0.129158	NA	0.193206	0.783505	0.90086	0.175153	NA	NA	1.07788	0.219085	0.399672	0.200454	NA	NA	NA	NA	NA	NA	1.08467	NA	0.126951	NA	NA	0.336504	NA	NA	NA	0.199243	NA	NA	NA	NA	0.206106	NA	NA	NA	NA
hsa-mir-584	118.427	423.189	270.683	65.4301	57.5561	317.318	120.837	166.456	49.6122	295.626	260.969	601.097	75.041	179.066	38.2548	241.561	198.009	104.216	257.272	346.25	140.987	381.207	93.3901	189.83	430.027	100.233	310.515	210.354	516.477	159.418	158.362	146.983	96.7364	250.283	355.367	259.95	203.761	250.695	610.087	462.841	46.4904	221.89	225.345	214.068	466.417	250.794	131.463	99.4962	505.454
hsa-mir-501	91.9982	49.1755	34.2938	52.4532	49.7783	23.1619	23.6721	71.1289	106.666	63.7519	33.9561	34.6983	16.2739	45.4581	44.8238	39.4766	20.5396	36.9572	80.4949	26.6893	39.4505	17.9649	18.2517	31.2709	93.5314	24.963	28.1381	84.7857	38.45	88.73	65.0803	27.9658	60.3016	47.5158	32.4778	25.9108	44.3562	26.7618	22.6452	37.8561	28.1444	25.8149	23.6301	28.9037	21.6411	30.6782	31.3341	25.1697	40.4854
hsa-mir-642a	2.67631	3.19841	0.366779	0.436201	2.59262	1.1581	2.67426	NA	1.37812	1.07598	6.02447	1.02054	1.03327	6.32461	0.772824	0.361618	0.720688	1.22607	3.11844	1.42343	0.431153	0.219085	0.133224	1.00227	2.01309	4.19226	0.622525	2.14647	0.259797	2.07037	3.25402	1.62592	2.28511	0.659942	0.566473	0.504757	1.0396	0.393556	0.888046	0.597728	1.04238	0.197061	1.28891	1.20432	0.206106	1.15043	2.45071	0.168924	2.45366
hsa-mir-3607	150.877	37.7812	22.1901	18.9747	102.668	42.8495	115.984	19.7988	14.8837	5.3799	19.1688	121.444	1.42074	94.8692	6.3758	6.08723	3.42327	7.70671	23.973	16.0136	7.11402	1.09542	2.66448	13.6309	5.72957	31.8231	7.47029	13.2366	11.1713	23.0698	17.7886	5.85331	15.6149	0.659942	3.77649	6.22533	5.54452	3.34523	3.9962	5.57879	5.21192	6.10888	2.57782	6.02161	1.85495	3.64304	4.72638	2.02709	5.95888
hsa-mir-19a	22.0796	24.7876	11.7369	29.2255	96.9639	23.1619	38.232	48.397	110.801	87.9614	103.511	24.4929	8.39529	20.555	21.2527	21.6971	24.6836	100.538	44.8276	19.928	13.4735	20.813	19.3175	15.0341	33.9129	55.8333	9.21336	69.0449	69.6257	58.5618	106.949	12.357	41.259	13.8588	16.8054	10.5999	8.31678	16.3326	25.0873	38.6531	14.5934	24.8296	29.0005	23.4843	17.1068	3.64304	12.4286	15.7099	21.2066
hsa-mir-3188	NA	NA	NA	0.10905	NA	NA	0.59428	0.366644	NA	NA	NA	NA	NA	0.395288	0.193206	0.120539	NA	NA	NA	NA	0.64673	0.219085	NA	NA	0.154853	NA	0.124505	0.357746	NA	0.295767	0.433869	0.325184	0.126951	NA	NA	0.168252	1.73266	NA	0.222011	0.199243	0.208477	0.197061	0.429637	NA	0.412211	0.191739	NA	1.01354	NA
hsa-mir-137	4.01447	0.1999	0.733558	0.10905	0.518523	NA	0.693326	31.1647	0.82687	0.53799	0.547679	1.02054	NA	0.395288	NA	1.68755	1.08103	3.3279	1.16942	0.711716	3.01807	1.53359	0.266448	0.200454	NA	8.0034	0.49802	0.715491	16.627	0.591533	1.08467	NA	2.66596	NA	3.02119	NA	NA	NA	10.6565	0.199243	0.208477	0.197061	NA	NA	0.618317	0.575217	0.525153	0.337848	9.63937
hsa-mir-505	32.1157	33.7831	23.8406	23.4458	20.7409	54.4305	30.9025	61.2295	54.5734	43.5772	32.5869	68.3761	14.5949	28.4607	39.9937	54.544	22.8819	33.4541	47.1665	46.6174	28.1327	29.1382	30.1086	29.8677	39.3327	18.8652	27.1421	30.4084	55.0771	52.0549	91.3294	14.9584	35.8001	22.1081	19.6377	31.7997	39.5047	40.5363	36.6319	44.0326	32.1055	41.5798	16.7559	21.3767	23.2899	21.283	48.8392	36.8254	43.9906
hsa-mir-3662	6.0217	0.999501	1.28373	0.981452	0.518523	NA	0.099047	3.29979	2.20499	1.34498	0.27384	NA	0.258317	0.395288	1.15924	1.92863	0.360344	0.175153	1.75412	1.77929	2.04798	1.53359	0.532896	0.200454	1.08397	1.52446	0.124505	3.9352	1.03919	2.95767	1.30161	0.325184	0.507803	1.48487	2.26589	0.168252	0.346533	0.787112	0.888046	5.57879	1.04238	0.394121	0.644456	2.10756	0.206106	NA	0.350102	1.18247	0.525784
hsa-mir-323	2.34177	2.9985	1.46712	2.07195	1.03705	9.26476	5.15042	1.83322	1.65374	1.34498	1.91688	13.267	1.5499	7.11519	0.772824	6.26804	5.22499	14.1874	3.50825	2.13515	4.41932	10.0779	2.13159	4.61045	3.56162	0.762229	10.8319	1.07324	5.97534	2.36613	7.15883	2.60147	7.99789	1.48487	7.7418	4.54281	3.46532	0.590334	4.21822	4.38334	1.87629	2.56179	0.429637	2.10756	2.06106	2.30087	2.97587	10.9801	2.80418
hsa-mir-545	0.669078	0.1999	0.183389	0.2181	1.03705	NA	0.990466	NA	0.551247	0.806985	0.27384	2.04108	0.387475	1.97644	0.579618	0.602696	0.360344	0.525458	0.779611	0.711716	0.215577	0.876338	0.133224	0.400908	0.929119	0.571672	0.747029	0.715491	0.779392	0.295767	0.433869	0.325184	0.380852	0.824928	0.188824	0.336504	NA	1.37745	1.33207	0.398485	0.833908	0.985303	0.429637	0.301081	NA	0.575217	0.525153	1.35139	0.350523
hsa-mir-579	NA	0.799601	0.550168	NA	1.55557	NA	1.4857	0.366644	1.10249	1.61397	0.547679	2.04108	0.129158	0.790576	0.386412	0.783505	0.720688	0.70061	0.389806	0.711716	0.215577	0.657254	0.666121	0.801817	0.154853	0.952786	0.373515	0.357746	1.55879	0.295767	0.650803	0.650367	0.888655	0.164986	0.377649	1.00951	NA	NA	2.22011	0.398485	0.625431	0.788243	NA	1.5054	0.412211	NA	0.350102	0.168924	NA
hsa-mir-1276	NA	0.399801	0.550168	NA	1.03705	1.1581	NA	0.733288	NA	1.34498	NA	NA	0.129158	NA	0.772824	0.361618	0.540516	1.40122	NA	0.355858	0.323365	0.657254	NA	NA	NA	0.190557	0.373515	NA	1.03919	0.295767	NA	NA	0.253901	0.989913	NA	1.34602	0.346533	0.196778	0.666034	0.996213	0.416954	0.197061	0.214819	NA	0.412211	NA	0.350102	0.337848	0.525784
hsa-mir-1277	6.35624	1.7991	1.10034	1.19955	3.11114	NA	1.4857	3.66644	1.92936	4.30392	2.19072	8.16431	0.258317	5.13875	0.966031	1.3862	0.180172	2.10183	1.36432	0.711716	0.862306	0.657254	0.799345	0.801817	1.08397	1.14334	0.622525	1.07324	2.07838	0.591533	1.73548	0.325184	0.761704	0.329971	0.566473	0.336504	NA	2.95167	0.444023	0.996213	0.416954	0.394121	1.07409	0.903242	NA	NA	0.350102	1.52032	1.57735
hsa-mir-3620	NA	NA	NA	NA	0.518523	NA	0.198093	NA	0.551247	NA	0.27384	NA	NA	NA	0.193206	NA	0.180172	NA	0.584708	NA	0.431153	NA	NA	0.601363	0.154853	0.190557	0.124505	0.357746	NA	NA	NA	0.325184	0.126951	0.164986	NA	NA	NA	0.196778	NA	0.398485	NA	0.394121	NA	0.301081	0.412211	NA	NA	0.506772	0.350523
hsa-mir-182	22171.2	18672.9	33353.6	26704.7	10556.1	4432.03	17934.3	38000.1	49615.2	13258.5	18814.4	16426.6	3824.77	11936.1	19725	10755.1	4189.9	22822	24942.7	11750.8	29270.7	5130.74	4827.11	6694.17	20676.9	12439.2	14681.9	26207.4	7330.71	25509.3	27900.8	7973.5	21704.1	13802.9	23683.7	2313.3	9442.66	17764.5	25883	20783	14881.3	11491.6	8864.71	8784.33	4743.31	11600.4	15007.5	24215.4	13079.2
hsa-mir-3170	NA	0.1999	0.366779	0.10905	NA	1.1581	0.792373	0.733288	0.275623	NA	NA	NA	0.129158	1.58115	NA	1.3862	NA	2.10183	0.584708	NA	0.215577	0.438169	0.399672	0.801817	0.154853	NA	1.24505	2.14647	0.779392	0.591533	1.30161	0.650367	0.507803	0.494957	NA	0.336504	NA	0.393556	0.222011	1.59394	0.833908	NA	NA	0.301081	0.412211	0.766955	0.175051	0.506772	0.876307
hsa-mir-516a-2	2.34177	NA	0.733558	0.2181	1.55557	1.1581	1.58475	0.366644	0.551247	0.268995	2.19072	NA	0.77495	0.395288	0.193206	7.77478	0.180172	0.875763	NA	1.42343	15.3059	0.876338	0.133224	0.601363	0.309706	0.381114	NA	0.357746	NA	0.591533	4.77256	0.325184	1.90426	NA	0.188824	1.68252	NA	0.590334	0.222011	1.59394	NA	0.197061	0.214819	NA	0.206106	0.958694	0.350102	NA	0.525784
hsa-mir-618	0.334539	0.999501	0.183389	0.2181	0.518523	NA	0.198093	0.733288	1.37812	NA	0.821519	1.02054	0.387475	NA	0.579618	1.32593	1.2612	0.875763	0.779611	NA	0.323365	0.438169	0.532896	1.00227	NA	0.381114	0.747029	0.715491	2.07838	0.295767	7.37577	1.30073	0.380852	0.164986	NA	1.17777	0.346533	NA	0.222011	NA	0.208477	0.788243	0.644456	NA	0.618317	0.383478	NA	0.337848	0.876307
hsa-mir-3173	1.00362	0.599701	0.183389	0.436201	NA	NA	0.29714	0.366644	0.275623	0.53799	1.3692	NA	0.129158	0.395288	0.772824	0.602696	0.720688	0.525458	0.974514	0.355858	0.323365	0.438169	0.133224	0.200454	0.46456	0.381114	0.124505	0.715491	0.519595	0.8873	1.30161	0.975551	0.380852	NA	0.566473	0.336504	0.346533	0.393556	0.666034	0.199243	0.625431	1.37942	NA	0.903242	NA	0.383478	0.525153	0.168924	0.350523
hsa-mir-523	3.34539	NA	NA	0.10905	NA	NA	0.198093	0.366644	NA	NA	NA	NA	NA	NA	NA	0.06027	0.540516	0.175153	NA	NA	0.323365	NA	0.399672	0.200454	NA	NA	NA	NA	NA	NA	1.08467	NA	0.253901	0.164986	NA	0.336504	NA	NA	NA	NA	0.625431	NA	NA	NA	NA	0.191739	NA	NA	NA
hsa-mir-520d	4.01447	NA	NA	0.10905	NA	NA	0.693326	NA	NA	NA	0.547679	1.02054	0.258317	0.395288	0.193206	0.120539	0.720688	0.525458	NA	NA	0.431153	0.438169	0.133224	0.200454	NA	NA	NA	0.357746	NA	0.295767	3.47095	NA	NA	NA	0.188824	0.168252	NA	0.196778	NA	NA	0.625431	NA	NA	NA	0.412211	0.191739	NA	NA	0.175261
hsa-mir-520f	8.02893	NA	NA	0.10905	1.03705	NA	0.891419	NA	NA	0.268995	0.27384	1.02054	0.258317	NA	NA	0.361618	1.2612	NA	0.389806	1.06757	0.862306	0.657254	0.666121	0.801817	0.309706	NA	0.373515	0.357746	NA	0.8873	12.1483	NA	0.126951	0.164986	NA	3.02854	0.346533	0.196778	NA	1.3947	NA	0.197061	0.214819	0.301081	0.206106	0.766955	0.700204	0.168924	NA
hsa-mir-412	NA	6.39681	1.10034	14.5037	NA	NA	7.42849	0.733288	0.82687	1.34498	0.821519	1.02054	6.84539	6.7199	0.579618	2.47105	1.44138	16.2892	11.3044	4.27029	1.29346	10.5161	0.932569	1.20273	1.70339	1.52446	13.322	8.5859	14.0291	2.07037	11.2806	11.0562	1.65036	13.0339	24.9248	21.368	9.70291	0.787112	15.7628	4.98107	12.3001	2.16767	NA	1.5054	8.24422	1.53391	2.10061	5.57449	8.76306
hsa-mir-616	4.01447	4.59771	1.8339	0.327151	1.03705	3.47429	1.88189	2.56651	1.92936	4.30392	2.7384	5.10269	0.645792	4.74346	0.386412	1.80809	1.08103	2.27698	2.92354	1.06757	1.18567	1.31451	0.399672	2.00454	2.47765	2.09613	1.99208	2.86197	1.81858	2.07037	3.03708	0.975551	2.15816	0.659942	0.188824	1.68252	1.38613	0.590334	0.444023	0.996213	0.833908	0.788243	1.28891	0.903242	1.85495	0.766955	1.75051	0.506772	1.40209
hsa-mir-3614	12.3779	8.19591	10.0864	5.45251	4.14819	1.1581	20.6017	1.83322	9.09557	11.0288	5.4768	3.06162	13.045	0.790576	7.92145	23.927	10.8103	1.75152	12.4738	35.5858	8.29969	16.2123	8.2599	16.6377	0.929119	29.7269	7.09678	1.43098	45.9842	4.73227	50.5457	8.77996	2.41206	2.47478	2.45472	36.006	2.07919	2.95167	16.4288	23.3114	7.08822	17.3413	6.22974	15.6562	15.4579	21.6665	10.5031	2.70278	10.5157
hsa-mir-320b-2	5.01808	6.79661	3.11762	2.8353	7.25933	2.31619	14.6589	4.39973	12.1274	2.42096	2.19072	13.267	1.03327	9.8822	3.2845	6.44885	2.88275	7.18125	5.65218	3.55858	7.54518	7.44887	2.79771	4.40999	1.85824	6.09783	3.48614	2.86197	11.6909	5.3238	5.20643	6.50367	4.06242	1.1549	1.51059	3.70155	7.62372	4.52589	9.54649	13.5485	5.00345	3.94121	3.00746	1.20432	1.64884	9.01173	4.02617	3.37848	7.01045
hsa-mir-1228	1.00362	1.3993	0.733558	0.2181	1.03705	4.63238	3.16949	0.733288	0.82687	1.61397	2.19072	6.12323	0.258317	0.790576	0.966031	1.68755	1.2612	1.22607	1.75412	1.06757	1.50904	1.53359	0.666121	3.40772	1.08397	0.381114	3.61064	1.43098	2.07838	2.95767	1.95241	1.62592	1.52341	0.329971	0.944122	0.673009	0.346533	1.57422	1.55408	0.597728	0.625431	3.15297	0.859275	1.5054	1.64884	2.87608	1.05031	3.5474	1.40209
hsa-mir-374c	NA	NA	NA	NA	2.59262	NA	0.099047	NA	NA	0.268995	NA	5.10269	NA	3.95288	NA	NA	NA	NA	NA	0.355858	NA	NA	NA	NA	NA	0.190557	0.124505	NA	NA	NA	NA	NA	0.126951	NA	NA	NA	NA	NA	0.222011	NA	NA	NA	NA	NA	NA	NA	0.175051	NA	0.175261
hsa-mir-324	42.1519	26.7866	49.1484	16.9028	51.3338	64.8533	60.5175	29.6981	49.3366	85.5405	53.6726	79.602	11.4951	46.644	24.5372	44.0571	29.9086	63.5804	38.9806	26.3335	51.7384	27.3856	39.7008	60.1363	81.1431	31.4419	39.7171	27.1887	66.5082	42.5904	59.0061	27.9658	45.7023	35.3069	28.1348	24.3966	25.6434	50.5719	37.7419	49.8107	30.0207	37.6386	22.1263	16.8605	31.7402	37.3891	32.2094	35.3051	44.6916
hsa-mir-671	11.7089	9.39531	6.05185	5.88871	2.07409	3.47429	10.1028	18.3322	7.16621	7.80086	9.85823	22.4518	4.90802	7.11519	7.14863	12.6566	5.76551	9.9837	10.7197	6.04958	10.9944	7.66796	3.59705	8.41908	11.614	11.2429	8.71534	11.8056	19.225	13.0137	15.8362	8.77996	8.88655	7.25936	10.5742	8.58086	7.27718	7.08401	11.1006	20.1235	12.7171	10.0501	6.65938	4.81729	7.6259	12.463	10.8532	8.95296	8.76306
hsa-mir-3680	0.669078	1.3993	1.10034	0.327151	NA	NA	0.396186	0.733288	0.551247	1.61397	NA	1.02054	0.645792	0.395288	0.193206	0.662966	0.180172	0.875763	0.389806	NA	1.29346	0.438169	0.266448	0.601363	0.774266	0.190557	0.747029	NA	0.519595	NA	0.433869	0.325184	NA	0.494957	0.377649	0.336504	1.38613	NA	1.11006	0.79697	1.04238	0.788243	0.859275	0.602161	1.23663	0.766955	NA	0.168924	NA
hsa-mir-448	NA	NA	NA	NA	NA	NA	NA	NA	NA	NA	NA	NA	0.129158	NA	NA	NA	NA	NA	NA	NA	NA	NA	NA	NA	NA	NA	NA	NA	1.03919	NA	NA	NA	NA	NA	NA	NA	NA	NA	NA	NA	NA	NA	NA	NA	NA	NA	NA	NA	NA
hsa-mir-450b	14.7197	19.1904	6.05185	11.2322	14.0001	4.63238	13.9656	19.4321	4.96122	34.1624	20.538	16.3286	8.52445	28.0655	5.79618	15.8509	15.675	22.0692	20.4648	8.18473	18.6474	7.22979	9.19246	14.2322	18.8921	4.38282	8.21732	12.5211	13.7693	12.4222	18.2225	7.80441	16.2497	17.6535	23.4142	25.2378	2.42573	12.9873	33.9677	24.1084	8.96451	26.2091	8.37793	6.32269	16.9007	13.4217	22.7566	21.1155	12.093
hsa-mir-3176	1.33815	0.599701	0.733558	NA	NA	NA	0.198093	NA	NA	0.268995	0.27384	NA	0.129158	NA	0.579618	0.180809	0.180172	NA	NA	NA	0.323365	0.219085	0.133224	1.20273	NA	0.190557	0.373515	NA	0.779392	NA	0.216934	0.325184	0.126951	0.164986	0.566473	0.168252	NA	0.393556	NA	0.996213	NA	0.394121	0.859275	NA	1.44274	NA	0.350102	0.337848	0.701045
hsa-mir-92a-1	486.754	304.048	353.758	717.878	617.561	224.67	291.197	834.848	751.625	538.528	700.756	161.245	112.239	220.176	443.794	567.619	289.356	597.62	586.463	492.507	304.394	195.862	190.51	275.224	794.242	1077.98	257.476	801.35	932.153	859.794	1167.11	402.252	708.385	304.893	527.386	95.2308	745.738	259.157	620.522	384.538	466.363	304.459	322.228	384.781	207.136	212.638	181.353	404.235	165.622
hsa-mir-520g	4.349	0.1999	0.550168	0.2181	NA	2.31619	0.29714	NA	NA	0.268995	NA	2.04108	NA	0.395288	NA	0.06027	0.540516	1.22607	0.584708	NA	0.323365	0.219085	0.133224	0.400908	0.154853	NA	NA	0.357746	NA	2.36613	4.77256	NA	NA	NA	0.188824	0.504757	NA	0.196778	NA	0.199243	NA	NA	NA	0.301081	NA	0.383478	0.175051	NA	0.175261
hsa-mir-940	7.02531	4.19791	3.4844	0.545251	2.07409	8.10666	9.31038	1.09993	6.06371	2.68995	3.01224	14.2875	1.5499	6.7199	5.98939	3.13402	3.60344	2.80244	1.75412	3.55858	4.85047	4.38169	1.86514	1.40318	3.25192	0.952786	6.59876	2.14647	3.37737	4.4365	3.25402	4.87775	2.66596	3.79467	3.58766	1.85077	3.46532	6.69045	2.66414	7.17273	5.00345	2.36473	2.14819	1.80648	3.29769	4.60173	4.02617	6.75695	12.4436
hsa-mir-1292	1.00362	0.799601	0.733558	0.436201	NA	NA	0.29714	0.366644	1.10249	2.42096	1.64304	1.02054	0.129158	NA	0.386412	0.783505	0.90086	0.70061	0.779611	1.06757	0.862306	1.97176	0.799345	0.601363	0.46456	0.190557	0.24901	0.715491	0.779392	1.47883	1.51854	0.650367	0.380852	NA	0.755297	0.673009	0.693065	0.590334	1.11006	1.19546	0.208477	0.394121	0.429637	0.301081	0.412211	0.191739	0.175051	1.68924	0.701045
hsa-mir-454	21.0759	9.99501	9.16948	7.30636	21.778	9.26476	10.598	13.5658	16.5374	12.9118	12.8705	12.2465	3.48727	6.7199	9.27389	15.7906	6.30602	8.58248	27.0915	8.89645	7.43739	6.13437	3.8635	5.41226	11.9237	11.8145	4.35767	17.8873	16.3672	13.6053	22.995	6.17849	5.58583	2.47478	3.77649	4.87931	2.42573	9.24857	7.7704	9.3644	6.67126	12.4148	6.01492	3.31189	3.29769	4.79347	3.32597	4.89879	8.41254
hsa-mir-1307	1679.38	1721.34	2019.12	1169.02	547.042	4287.27	1296.42	2337.72	3004.85	2362.05	1515.16	2159.46	716.57	1322.63	1871.97	1490.11	1172.92	1482.67	2269.64	1249.77	1918.2	2230.28	1018.9	2609.91	1866.45	1787.62	2214.32	1972.25	3555.07	2982.81	2793.9	1731.6	1616.08	886.137	1213.95	1333.06	1199	1417.2	1715.7	2837.02	1247.53	1386.91	1769.25	1222.69	1799.92	1422.7	1256.17	810.159	2512.2
hsa-mir-512-2	5.35262	0.599701	0.550168	0.2181	2.07409	1.1581	2.9714	NA	NA	NA	0.547679	4.08215	0.258317	0.395288	NA	0.301348	1.2612	0.875763	0.194903	2.491	0.970094	0.438169	1.06579	1.40318	NA	0.190557	0.24901	0.715491	0.259797	0.591533	8.89431	NA	0.126951	NA	0.188824	2.35553	NA	1.771	NA	1.59394	0.833908	0.197061	NA	0.602161	NA	0.383478	0.350102	0.168924	0.350523
hsa-mir-708	181.32	276.862	128.739	347.216	300.744	458.606	286.839	323.38	502.461	571.615	237.145	156.142	136.391	230.848	164.805	232.822	177.47	385.686	386.687	132.735	673.677	193.89	196.372	300.08	185.359	382.448	280.883	446.109	1425.51	215.614	332.343	167.47	429.855	92.8869	144.828	104.653	216.929	129.873	285.951	347.28	111.118	266.229	184.959	183.96	231.25	181.385	218.639	159.802	298.47
hsa-mir-135b	54.8644	34.9826	13.204	13.1951	81.9267	24.32	46.849	52.0634	41.6191	50.0331	66.8169	75.5198	13.8199	25.2984	16.4225	16.6344	21.0801	22.5947	38.201	43.0588	24.2524	22.7848	23.9803	32.0727	46.9205	73.3645	42.8297	56.8816	115.09	40.2243	60.0908	12.0318	54.7158	9.0742	22.4701	12.2824	11.4356	61.7883	82.1442	82.4864	44.6141	63.8476	35.6599	19.2692	11.1297	14.7639	18.0302	40.2039	46.97
hsa-mir-1305	1.67269	1.7991	NA	0.10905	1.55557	4.63238	0.396186	1.46657	0.82687	8.87684	0.547679	1.02054	0.258317	NA	NA	1.62728	0.540516	5.25458	2.53374	1.42343	0.862306	1.09542	0.799345	1.00227	0.774266	2.85836	3.48614	2.14647	NA	0.295767	0.433869	NA	0.507803	0.164986	0.944122	2.52378	NA	0.393556	2.22011	1.79318	1.04238	1.57648	0.214819	0.903242	2.47327	0.766955	0.875255	1.85816	0.525784
hsa-mir-520c	7.35985	NA	NA	NA	NA	1.1581	0.495233	NA	0.275623	0.268995	1.09536	NA	0.387475	0.395288	NA	0.241079	0.180172	NA	0.194903	0.355858	0.107788	0.438169	0.532896	0.400908	0.309706	0.190557	0.124505	NA	NA	0.591533	3.47095	NA	0.253901	NA	NA	NA	NA	NA	NA	0.597728	0.208477	NA	NA	NA	NA	0.191739	NA	0.168924	0.175261
hsa-mir-3605	1.67269	0.399801	0.550168	0.545251	2.59262	1.1581	0.792373	0.733288	1.65374	0.806985	NA	7.14377	0.258317	7.90576	0.193206	0.602696	0.90086	0.525458	2.14393	0.355858	1.94019	1.53359	0.666121	0.400908	0.929119	1.52446	2.4901	2.14647	3.63716	1.18307	1.95241	1.30073	1.65036	1.1549	1.51059	1.68252	0.693065	1.57422	1.11006	1.79318	1.45934	0.788243	0.429637	1.5054	0.824422	1.34217	1.57546	2.36493	1.57735
hsa-mir-3928	2.00723	4.79761	0.550168	0.436201	0.518523	NA	1.38665	0.733288	0.82687	1.07598	0.821519	3.06162	0.387475	1.58115	0.772824	2.35052	0.90086	1.40122	0.389806	1.06757	2.58692	0.876338	0.932569	1.00227	1.70339	0.952786	2.36559	2.14647	2.33818	0.8873	1.95241	0.325184	1.01561	0.989913	0.755297	1.34602	1.38613	0.196778	1.55408	0.996213	1.25086	0.985303	1.28891	NA	1.23663	1.34217	1.05031	0.506772	1.40209
hsa-mir-1306	8.36347	8.19591	2.38406	2.29005	2.07409	16.2133	15.2532	5.49966	4.6856	6.99387	8.76287	11.2259	3.22896	5.53403	8.50107	6.99128	2.88275	25.222	4.09296	4.27029	2.91028	6.13437	5.06252	7.81771	2.16795	4.38282	10.2094	6.08168	10.3919	5.3238	10.1959	7.15404	5.33193	6.59942	3.58766	10.0951	2.42573	2.95167	6.21632	6.37576	5.21192	9.45891	5.37047	6.32269	4.74043	8.43651	7.17709	5.06772	8.76306
hsa-mir-513c	NA	NA	NA	0.10905	0.518523	NA	0.29714	NA	6.06371	NA	0.27384	NA	NA	0.790576	0.193206	0.06027	NA	0.175153	NA	NA	NA	NA	NA	NA	NA	NA	NA	NA	NA	0.8873	NA	NA	NA	NA	NA	NA	0.346533	NA	NA	NA	NA	NA	NA	NA	NA	NA	NA	NA	NA
hsa-mir-3144	NA	NA	0.183389	NA	NA	NA	0.198093	0.366644	0.275623	2.42096	NA	NA	NA	NA	NA	NA	NA	0.350305	NA	NA	NA	2.8481	NA	NA	NA	0.762229	1.24505	1.07324	0.779392	NA	0.216934	0.325184	NA	NA	1.51059	NA	NA	0.393556	NA	NA	2.50172	NA	NA	NA	1.23663	NA	NA	NA	0.350523
hsa-mir-1229	0.334539	0.399801	0.550168	NA	NA	NA	0.396186	0.366644	1.37812	2.15196	0.27384	NA	NA	0.395288	NA	0.843775	NA	0.175153	0.194903	NA	0.431153	NA	NA	0.400908	0.619413	0.190557	0.49802	0.357746	0.519595	NA	0.216934	0.325184	0.380852	NA	NA	0.168252	NA	0.590334	NA	0.79697	0.208477	NA	0.214819	NA	NA	NA	0.525153	0.168924	0.525784
hsa-mir-142	5039.83	5079.07	2092.66	2639.23	2328.17	2408.84	2983.48	1622.4	1250.78	1365.42	3806.65	2875.88	1572.37	2969.8	2435.17	1806.46	2305.3	827.07	4683.71	3541.85	1641.62	1157.42	1987.3	2985.36	430.182	4454.28	998.156	1759.39	3218.37	3289.52	8509.68	2279.21	1466.79	439.686	753.409	1704.23	1167.81	441.57	703.332	886.032	2615.76	2011.4	1830.26	2385.46	674.377	986.113	4157.64	262.001	1905.79
hsa-mir-183	11537.9	10718.1	18193.7	6600.05	6142.43	3694.32	7304.79	15565.1	19079.5	8218.07	7507.32	15155	1455.74	7175.27	6590.45	4544.39	2037.75	14974.8	8431.5	4546.44	15359.9	4253.75	2973.96	4129.36	10595.4	2415.31	8873.09	6907.71	4173.91	9108.43	10144.5	3624.5	8144.27	9593.25	9404.96	1575.35	4206.9	12712.3	13676.1	13299.8	5761.26	4750.15	5716.97	4209.71	3731.54	6120.5	7133.33	14381.7	7998.05
hsa-mir-34b	34.123	0.399801	3.4844	3.27151	6.22228	1.1581	4.65519	12.8325	1.65374	16.6777	11.7751	8.16431	1.42074	1.97644	NA	8.49802	2.52241	0.525458	6.8216	10.6757	1.50904	5.03894	1.99836	3.00681	5.11016	4.38282	1.61856	8.94364	3.63716	8.28147	5.42336	0.325184	1.14256	0.659942	0.188824	2.69204	5.19799	3.93556	5.7723	6.17652	12.3001	1.77355	0.644456	4.81729	1.44274	4.02652	2.62576	3.04063	0.701045
hsa-mir-3917	0.334539	1.7991	0.550168	1.3086	NA	2.31619	1.4857	0.366644	1.65374	0.806985	0.821519	6.12323	1.42074	1.97644	0.386412	2.10944	2.70258	1.57637	0.974514	2.13515	1.72461	2.19084	0.932569	1.80409	0.619413	1.90557	0.996039	2.50422	2.07838	0.8873	2.60321	1.9511	0.761704	0.824928	0.755297	8.74911	3.81186	0.787112	4.21822	3.38712	2.50172	6.30594	2.14819	0.903242	2.88548	2.68434	2.27566	1.35139	4.03101
hsa-mir-548v	0.334539	2.1989	0.183389	0.436201	1.55557	2.31619	0.29714	0.366644	0.551247	2.42096	0.27384	1.02054	0.129158	0.395288	0.579618	1.14512	0.180172	0.70061	1.55922	0.355858	0.754518	0.219085	0.399672	0.801817	0.309706	0.571672	0.373515	1.78873	NA	2.36613	NA	0.650367	1.26951	0.329971	0.377649	0.504757	NA	NA	0.666034	0.597728	1.45934	0.197061	0.429637	0.602161	0.206106	0.383478	1.40041	0.337848	1.40209
hsa-mir-20a	392.079	232.884	204.663	435.11	923.49	232.777	198.588	681.957	959.72	543.101	369.136	179.615	96.9979	254.961	239.189	364.089	334.219	601.124	422.939	291.092	331.126	217.332	190.244	236.937	655.494	735.17	169.202	759.852	1001.52	612.828	1003.32	244.863	550.966	256.882	288.712	100.615	227.325	243.611	455.789	447.499	312.924	247.705	431.571	206.842	271.647	105.265	103.105	376.7	172.632
hsa-mir-519a-1	25.7595	1.1994	0.366779	0.2181	3.62966	2.31619	7.13136	1.83322	NA	1.88297	0.821519	5.10269	0.516633	0.790576	0.193206	11.3307	NA	4.20366	0.779611	0.355858	21.6654	0.876338	NA	2.40545	0.929119	0.571672	1.24505	0.357746	NA	0.8873	6.50803	NA	4.31632	0.329971	NA	3.5333	NA	0.98389	NA	0.398485	NA	NA	0.214819	0.301081	NA	0.766955	0.700204	0.506772	0.525784
hsa-mir-93	4302.5	4267.47	3331.64	4967.35	6603.91	3546.09	3021.32	8789.18	8006.31	4731.36	3539.1	3836.2	1562.82	1975.65	6108.98	19023	2959.69	20107.9	4834.56	3016.96	3261.78	2201.58	2674.21	3367.83	9758.39	5300.73	4011.3	7580.99	9067.97	7667.75	17170.4	3355.25	6076.37	2930.8	3119.76	1305.3	3084.83	3012.47	4565	3990.83	6547.64	4652.8	3398	3376.92	3248.43	2083.24	1901.23	4239.82	3093.71
hsa-mir-130b	24.4213	26.9865	12.6539	10.3598	54.9635	22.0038	44.8681	24.1985	25.9086	20.4436	35.5992	48.9858	14.5949	30.4372	25.8896	27.0008	27.7465	64.1058	14.6177	12.455	35.6779	31.9863	20.2501	33.4759	23.8474	11.8145	30.5037	20.7492	33.5139	14.4926	63.9956	21.4621	28.5639	21.9431	12.4624	18.3395	19.4058	39.3556	38.852	39.6493	27.9359	25.6179	11.3854	17.4627	19.1678	18.7904	27.1329	23.6493	29.0934
hsa-mir-96	22.0796	11.3943	18.339	20.7195	16.5928	16.2133	41.4015	26.0317	56.7784	25.0165	61.0663	29.5956	3.48727	11.0681	13.7176	7.95559	4.32413	49.7433	13.0585	12.0992	25.0069	14.0214	7.727	12.4282	19.2018	15.6257	19.2983	15.0253	11.4311	21.591	40.3498	5.52812	20.0582	8.74423	12.6512	2.35553	3.81186	24.5972	20.203	22.1159	15.2188	12.8089	17.6151	11.14	3.91601	7.28608	13.1288	19.7641	9.98989
hsa-mir-2277	0.669078	0.999501	0.916947	0.10905	0.518523	1.1581	1.4857	0.366644	NA	0.806985	1.3692	NA	0.129158	0.395288	1.54565	0.180809	0.540516	2.10183	1.75412	0.355858	0.215577	1.31451	0.133224	0.400908	0.154853	NA	0.996039	1.07324	1.81858	0.8873	1.95241	0.975551	0.634754	NA	NA	0.504757	1.73266	0.393556	0.666034	0.79697	1.04238	0.788243	0.644456	0.301081	0.206106	0.191739	0.875255	0.337848	0.350523
hsa-mir-205	13511	11395.1	13466.5	9730.11	20690.6	28200.8	14831.8	21277.8	16400.4	27765.1	33827.7	39350.9	1488.55	16303.3	19295.1	5466.7	8123.42	6145.93	9483.58	7364.48	7688.86	9964.62	8435.88	16338.6	28649.4	7716.23	19468.5	20479.5	13135.1	19440.7	10755.8	7676.94	11487.4	4371.62	6995.56	1086.4	16875.1	30623.2	26538.1	12347.5	5934.09	12043.8	17655.3	15905.8	5445.1	9484.94	9411.79	13690.9	11610.9
hsa-mir-3129	NA	0.599701	0.366779	0.763351	0.518523	1.1581	0.59428	0.733288	1.10249	0.806985	0.821519	1.02054	0.129158	1.18586	0.386412	1.20539	0.180172	1.57637	0.584708	0.355858	1.61682	1.09542	1.73191	1.40318	0.46456	0.571672	0.124505	NA	0.519595	0.295767	2.82015	0.325184	0.126951	0.329971	1.51059	0.168252	0.346533	NA	1.55408	0.79697	0.208477	0.591182	0.429637	0.903242	0.618317	0.191739	0.350102	1.01354	NA
hsa-mir-146b	1631.21	792.005	592.531	968.039	445.93	192.244	356.766	1901.05	830.729	272.492	815.769	295.956	729.357	307.929	1656.36	2407.29	1475.43	1194.72	1634.84	1981.42	1191.81	541.139	753.516	551.049	363.286	1751.6	160.611	2164	1464.48	768.106	2671.55	758.328	1426.42	200.292	617.456	646.93	738.807	310.319	639.393	860.33	770.531	1355.38	602.566	504.009	584.103	720.938	508.523	323.827	596.239
hsa-mir-3652	2.67631	9.39531	1.28373	0.654301	NA	NA	0.792373	1.46657	0.551247	0.53799	1.09536	NA	1.16243	0.790576	2.12527	1.9889	1.98189	0.525458	NA	4.27029	1.29346	2.40993	0.266448	1.00227	NA	0.762229	0.49802	0.357746	NA	0.8873	0.867737	3.25184	0.507803	0.659942	0.944122	3.70155	2.07919	0.787112	1.55408	NA	1.45934	3.15297	1.07409	1.5054	2.47327	1.34217	1.22536	0.844619	1.57735
hsa-mir-147b	0.669078	1.3993	1.10034	0.327151	1.55557	NA	2.67426	NA	NA	0.53799	0.821519	1.02054	0.258317	0.395288	1.35244	0.783505	0.90086	0.525458	0.389806	2.13515	NA	1.09542	0.932569	2.6059	NA	1.90557	0.871534	0.715491	2.33818	NA	11.9314	1.62592	0.761704	0.164986	0.188824	2.01903	NA	0.196778	NA	3.38712	0.625431	3.74415	0.429637	0.602161	0.412211	1.53391	0.525153	0.675695	1.05157
hsa-mir-3934	4.349	5.19741	1.28373	1.7448	3.62966	8.10666	5.24947	1.83322	6.33934	4.84191	3.83376	7.14377	2.45401	1.18586	2.89809	3.55591	4.68447	7.18125	3.89806	3.20272	3.12586	5.25803	4.26317	4.8109	4.80045	8.19396	5.97623	3.9352	9.61251	2.36613	2.38628	3.9022	2.66596	4.45461	4.15414	5.38407	2.42573	1.771	4.21822	6.57501	8.1306	5.12358	1.93337	4.21513	3.29769	2.68434	1.75051	3.88525	3.50523
S6 Table Rank product test of differential miRNA expression of never smoker OSCC versus never smoker normal epithelium in TCGA data set.
Samples are described at The Cancer Genome Atlas Network. Comprehensive genomic characterization of head and neck squamous cell carcinomas. Nature. 2015;517(7536):576-82. Epub 2015/01/30.
https://tcga-data.nci.nih.gov/tcga/tcgaDownload.jsp
Normalized miRNA level counts were loaded directly into the RankProdit Program to perform rank products analysis and determine statistical signficance of differential expression (1,2). Program at http://strep-microarray.sbs.surrey.ac.uk/RankProducts/
Cond1 > Cond2 pfp value indicates proportion false positive predictions
Average Cond1/Cond2 ratio of level in OSCC versus normal tissue
1. Laing E, Smith CP. RankProdIt: A web-interactive Rank Products analysis tool. BMC research notes. 2010;3:221. Epub 2010/08/10.
2. Hong F, Breitling R, McEntee CW, Wittner BS, Nemhauser JL, Chory J. RankProd: a bioconductor package for detecting differentially expressed genes in meta-analysis. Bioinformatics. 2006;22(22):2825-7. Epub 2006/09/20.
[truncated: 56 more columns]
